# Supplementary material for: Unconventional codon usage bias mediates mRNA translational dynamics in macrophages
Source: PLoS Biol. 2025 Sep 18;23(9):e3003403. doi: 10.1371/journal.pbio.3003403 (PMC12456811; doi:10.1371/journal.pbio.3003403)
Supplement: S1 Table — (XLSX) [file pbio.3003403.s010.xlsx]

## Sheet: S1 Table
uORFs identified in this study
Gene Name	ENSEMBL ID	uStart codon	uStop codon	Total Count	Total in-frame Count	Start Codon	FDR
Wbp1	ENSMUST00000032111:ENSMUSG00000030035:288:1200:1419	247	277	104	70	GTG	0.0535826
Pex2	ENSMUST00000164828:ENSMUSG00000040374:491:1406:2051	44	68	24	17	ATG	0.0833324
Pex2	ENSMUST00000164828:ENSMUSG00000040374:491:1406:2051	396	411	246	225	ATG	0.0280959
Hspa5	ENSMUST00000028222:ENSMUSG00000026864:270:2235:3672	146	173	587	331	CTG	0.0192999
Hspa5	ENSMUST00000028222:ENSMUSG00000026864:270:2235:3672	216	225	49	38	CTG	0.0288805
Hspa5	ENSMUST00000028222:ENSMUSG00000026864:270:2235:3672	241	271	25	15	CTG	0.0658949
Zfp800	ENSMUST00000115320:ENSMUSG00000039841:592:2578:4311	544	562	238	144	ATG	0.0485278
Zfp800	ENSMUST00000115320:ENSMUSG00000039841:592:2578:4311	572	587	17	16	ATA	0.00208302
Gcc1	ENSMUST00000090511:ENSMUSG00000029708:408:2742:4650	42	60	14	13	ATG	0.0697571
Smim11	ENSMUST00000118064:ENSMUSG00000051989:146:311:782	114	126	26	19	ATT	0.0190062
Smpd4	ENSMUST00000006053:ENSMUSG00000005899:126:2595:4623	29	89	13	8	ATG	0.0154439
Plagl2	ENSMUST00000109795:ENSMUSG00000051413:363:1851:5571	316	334	10	6	ATG	0.0294895
Sharpin	ENSMUST00000023211:ENSMUSG00000022552:433:1573:1734	48	105	21	14	ATG	0.0938078
Tmem74	ENSMUST00000067469:ENSMUSG00000054409:528:1443:3528	106	169	8	5	CTG	0.0386732
Tmem74	ENSMUST00000067469:ENSMUSG00000054409:528:1443:3528	405	444	14	14	ATG	0.00160517
Itpripl2	ENSMUST00000178344:ENSMUSG00000095115:641:2246:6865	400	472	70	29	CTG	0.0551701
2610044O15Rik8	ENSMUST00000186619:ENSMUSG00000071302:111:1341:2337	64	121	7	5	TTG	0.0194632
Vps13b	ENSMUST00000048646:ENSMUSG00000037646:646:12625:13757	339	354	18	17	GTG	0.0142281
Bag5	ENSMUST00000054636:ENSMUSG00000049792:239:1580:2139	169	220	21	17	CTG	0.00025263
Arhgef12	ENSMUST00000165665:ENSMUSG00000059495:777:5409:10752	143	200	14	8	GTG	0.0195251
Arhgef12	ENSMUST00000165665:ENSMUSG00000059495:777:5409:10752	317	359	7	4	ACG	0.0299566
Pigo	ENSMUST00000098109:ENSMUSG00000028454:659:3962:4239	68	134	11	7	ATG	0.0324769
Zfand5	ENSMUST00000237651:ENSMUSG00000024750:474:1113:7385	43	187	135	60	CTG	0.0973722
Phf7	ENSMUST00000022459:ENSMUSG00000021902:682:1603:2084	269	338	12	7	CTG	0.0111131
Phf7	ENSMUST00000022459:ENSMUSG00000021902:682:1603:2084	574	601	9	5	ACG	0.0320398
Wipi2	ENSMUST00000036872:ENSMUSG00000029578:217:1552:5171	57	129	255	152	ATG	0.0087354
Sqle	ENSMUST00000022977:ENSMUSG00000022351:764:2480:2758	474	516	91	59	ATC	0.0146146
Sqle	ENSMUST00000022977:ENSMUSG00000022351:764:2480:2758	650	662	39	25	TTG	0.0991876
Crls1	ENSMUST00000028835:ENSMUSG00000027357:151:1060:1924	87	111	147	93	CTG	0.040261
Itgb2	ENSMUST00000000299:ENSMUSG00000000290:211:2521:2970	181	199	72	59	GTG	0.00265214
Zmym1	ENSMUST00000106102:ENSMUSG00000043872:352:3301:3852	216	276	24	14	CTG	0.0658726
Mlh3	ENSMUST00000220854:ENSMUSG00000021245:125:4454:4699	54	126	28	16	ATT	0.0988295
Zfp655	ENSMUST00000167316:ENSMUSG00000007812:135:1758:4104	111	126	7	6	ATG	0.0142281
Slc25a22	ENSMUST00000019226:ENSMUSG00000019082:478:1447:2811	321	348	9	5	GTG	0.0757551
Herc4	ENSMUST00000219577:ENSMUSG00000020064:350:3521:3914	124	145	7	5	GTG	0.0899954
Herc4	ENSMUST00000219577:ENSMUSG00000020064:350:3521:3914	229	262	9	7	CTG	0.00684113
Herc4	ENSMUST00000219577:ENSMUSG00000020064:350:3521:3914	264	384	80	37	ATG	0.0705052
Nat10	ENSMUST00000028608:ENSMUSG00000027185:237:3309:3879	221	257	18	14	GTG	0.0933622
Lrrc28	ENSMUST00000053950:ENSMUSG00000030556:123:1224:2923	65	77	14	10	ATG	0.0991876
Ppcdc	ENSMUST00000085709:ENSMUSG00000063849:141:753:2744	34	97	12	7	CTG	0.0921134
Fem1b	ENSMUST00000034775:ENSMUSG00000032244:629:2510:6785	348	399	7	4	ATG	0.0230412
Fem1b	ENSMUST00000034775:ENSMUSG00000032244:629:2510:6785	523	703	60	25	ATG	0.0815593
Zfp512	ENSMUST00000076264:ENSMUSG00000062761:113:1799:3299	99	111	19	15	GTG	0.0427142
Sh2b3	ENSMUST00000086310:ENSMUSG00000042594:425:2069:4195	82	211	95	69	CTG	0.043638
Sh2b3	ENSMUST00000086310:ENSMUSG00000042594:425:2069:4195	210	249	21	11	ATG	0.029637
Sh2b3	ENSMUST00000086310:ENSMUSG00000042594:425:2069:4195	312	354	11	5	ATG	0.0857252
Sh2b3	ENSMUST00000086310:ENSMUSG00000042594:425:2069:4195	248	359	20	13	CTG	0.0452706
Bard1	ENSMUST00000027393:ENSMUSG00000026196:339:2634:5659	252	306	8	5	ATT	0.0263669
Rere	ENSMUST00000105682:ENSMUSG00000039852:574:5248:7728	542	575	19	12	GTG	0.0698649
Ncln	ENSMUST00000020463:ENSMUSG00000020238:129:1818:3118	47	56	25	21	ATG	0.0948188
Chpf2	ENSMUST00000088295:ENSMUSG00000038181:1297:3601:5371	517	541	20	17	CTG	0.0713853
Chpf2	ENSMUST00000088295:ENSMUSG00000038181:1297:3601:5371	1006	1081	11	8	CTG	0.00548057
Chpf2	ENSMUST00000088295:ENSMUSG00000038181:1297:3601:5371	1144	1177	7	5	TTG	0.0455738
Gclc	ENSMUST00000034905:ENSMUSG00000032350:275:2186:3423	37	49	54	46	TTG	0.0548415
Ttc7	ENSMUST00000041110:ENSMUSG00000036918:338:2912:4614	318	369	9	7	ATG	0.0170262
Ranbp1	ENSMUST00000115645:ENSMUSG00000005732:170:779:1085	98	143	237	153	CTG	0.0342888
Ranbp1	ENSMUST00000115645:ENSMUSG00000005732:170:779:1085	133	202	89	46	ACG	0.0790001
Rfesd	ENSMUST00000050997:ENSMUSG00000043190:1043:1514:2807	80	110	7	6	TTG	0.0736134
Rfesd	ENSMUST00000050997:ENSMUSG00000043190:1043:1514:2807	244	310	7	5	CTG	0.00627294
Ptp4a2	ENSMUST00000030578:ENSMUSG00000028788:986:1487:3646	426	474	171	127	GTG	7.56504e-05
Ptp4a2	ENSMUST00000030578:ENSMUSG00000028788:986:1487:3646	580	616	57	35	ATT	0.0508354
Ptp4a2	ENSMUST00000030578:ENSMUSG00000028788:986:1487:3646	650	659	8	7	TTG	0.00767478
Ptp4a2	ENSMUST00000030578:ENSMUSG00000028788:986:1487:3646	763	817	12	8	TTG	0.0334476
Ptp4a2	ENSMUST00000030578:ENSMUSG00000028788:986:1487:3646	882	915	15	11	ATG	0.0248695
Ube2s	ENSMUST00000079496:ENSMUSG00000060860:425:1094:1238	263	275	81	69	GTG	0.0809763
Cct3	ENSMUST00000001452:ENSMUSG00000001416:120:1755:1977	91	121	388	286	CTG	0.00648916
Lats2	ENSMUST00000022531:ENSMUSG00000021959:436:3562:5191	297	333	8	6	ATT	0.02464
Lats2	ENSMUST00000022531:ENSMUSG00000021959:436:3562:5191	316	355	9	7	TTG	0.0480994
Stat1	ENSMUST00000186057:ENSMUSG00000026104:297:2562:3998	251	365	33	17	ATT	0.00832017
Ruvbl2	ENSMUST00000211214:ENSMUSG00000003868:700:2089:2312	638	674	10	5	ATA	0.0684289
Vps13d	ENSMUST00000036579:ENSMUSG00000020220:161:13331:15849	98	134	24	20	ATG	5.23848e-05
Cybc1	ENSMUST00000038709:ENSMUSG00000039294:329:890:2417	198	225	20	16	GTG	0.000644891
Cybc1	ENSMUST00000038709:ENSMUSG00000039294:329:890:2417	227	236	9	8	ACG	0.0583593
Ppm1b	ENSMUST00000080217:ENSMUSG00000061130:410:1841:2670	232	250	73	58	GTG	0.0822845
Ppm1b	ENSMUST00000080217:ENSMUSG00000061130:410:1841:2670	309	405	22	16	GTG	0.0431254
Prkd3	ENSMUST00000119284:ENSMUSG00000024070:762:3432:4743	260	284	70	50	ATG	0.0132409
Prkd3	ENSMUST00000119284:ENSMUSG00000024070:762:3432:4743	440	467	47	33	GTG	0.0496467
Prkd3	ENSMUST00000119284:ENSMUSG00000024070:762:3432:4743	466	499	29	16	ATG	0.0195107
Prkd3	ENSMUST00000119284:ENSMUSG00000024070:762:3432:4743	603	657	64	45	ATT	0.0952633
Arsa	ENSMUST00000165199:ENSMUSG00000022620:1209:2727:3492	840	867	12	9	ATG	0.078945
Odc1	ENSMUST00000171737:ENSMUSG00000011179:489:1872:2208	109	151	9	6	TTG	0.00622592
Odc1	ENSMUST00000171737:ENSMUSG00000011179:489:1872:2208	341	371	267	183	ATG	0.00261534
Odc1	ENSMUST00000171737:ENSMUSG00000011179:489:1872:2208	401	449	949	382	ATT	0.0607199
Amz1	ENSMUST00000120630:ENSMUSG00000050022:332:1838:4037	264	381	29	15	CTG	0.0794276
Zdhhc16	ENSMUST00000026154:ENSMUSG00000025157:327:1410:1821	115	142	24	15	GTG	0.00250728
Zdhhc16	ENSMUST00000026154:ENSMUSG00000025157:327:1410:1821	202	217	32	23	GTG	0.0252148
Zdhhc16	ENSMUST00000026154:ENSMUSG00000025157:327:1410:1821	281	302	10	7	ATT	0.0573201
Armc1	ENSMUST00000029125:ENSMUSG00000027599:194:1040:3673	182	188	9	8	ATG	0.0744573
Ppm1a	ENSMUST00000021514:ENSMUSG00000021096:441:1587:7668	191	263	34	24	ATG	0.0736991
Mbtps1	ENSMUST00000098362:ENSMUSG00000031835:554:3710:4336	20	68	10	6	GTG	0.0231649
Mbtps1	ENSMUST00000098362:ENSMUSG00000031835:554:3710:4336	246	264	18	12	GTG	0.055332
Mbtps1	ENSMUST00000098362:ENSMUSG00000031835:554:3710:4336	286	319	56	43	ATG	0.002225
Mbtps1	ENSMUST00000098362:ENSMUSG00000031835:554:3710:4336	399	435	57	45	ATG	0.0513898
Mbtps1	ENSMUST00000098362:ENSMUSG00000031835:554:3710:4336	507	546	10	8	GTG	0.0594488
Wnk1	ENSMUST00000088644:ENSMUSG00000045962:1023:8928:11330	348	360	32	21	ATG	0.0182188
Wnk1	ENSMUST00000088644:ENSMUSG00000045962:1023:8928:11330	729	747	9	6	ATG	0.0564218
Wnk1	ENSMUST00000088644:ENSMUSG00000045962:1023:8928:11330	782	887	37	18	ACG	0.0485904
Cln3	ENSMUST00000084589:ENSMUSG00000030720:826:2140:3203	506	581	23	17	CTG	0.0419652
Cln3	ENSMUST00000084589:ENSMUSG00000030720:826:2140:3203	698	770	27	11	ATG	0.036234
Rrs1	ENSMUST00000072079:ENSMUSG00000061024:116:1211:2048	51	57	11	8	CTG	0.0371644
Nr1h2	ENSMUST00000073488:ENSMUSG00000060601:289:1627:1999	188	221	14	9	CTG	0.0501788
Nr1h2	ENSMUST00000073488:ENSMUSG00000060601:289:1627:1999	244	280	39	32	ACG	0.0371041
Chic2	ENSMUST00000075452:ENSMUSG00000029229:476:971:9699	294	357	17	9	CTG	0.0567561
Atp5j	ENSMUST00000023608:ENSMUSG00000022890:395:719:809	373	490	35	25	GTG	0.000766717
Ahdc1	ENSMUST00000105916:ENSMUSG00000037692:650:5432:6602	251	278	10	6	ATG	0.0982912
Myl12a	ENSMUST00000148960:ENSMUSG00000024048:462:978:1937	281	374	47	27	CTG	0.0271751
Anp32e	ENSMUST00000165307:ENSMUSG00000015749:351:1131:3274	90	117	33	21	GTG	0.0275251
Anp32e	ENSMUST00000165307:ENSMUSG00000015749:351:1131:3274	308	371	94	54	TTG	0.0649884
Rab33b	ENSMUST00000054387:ENSMUSG00000027739:366:1053:3492	269	290	24	11	TTG	0.0432929
Clasp1	ENSMUST00000190571:ENSMUSG00000064302:748:5404:7910	453	474	8	5	ATA	0.017991
Clasp1	ENSMUST00000190571:ENSMUSG00000064302:748:5404:7910	480	549	37	25	ATG	2.88322e-05
Klc2	ENSMUST00000116563:ENSMUSG00000024862:450:2307:3169	287	326	33	22	ATG	0.00402853
Gtf2h5	ENSMUST00000039487:ENSMUSG00000034345:164:377:2245	99	117	19	13	CTG	0.071455
Slc35e4	ENSMUST00000109995:ENSMUSG00000048807:1477:2530:3063	1138	1162	10	9	ACG	0.080058
Slc35e4	ENSMUST00000109995:ENSMUSG00000048807:1477:2530:3063	1211	1232	85	53	ATT	0.0370748
Nipbl	ENSMUST00000052965:ENSMUSG00000022141:418:8812:9423	123	210	29	12	ATG	0.0719329
Nipbl	ENSMUST00000052965:ENSMUSG00000022141:418:8812:9423	209	260	12	7	CTG	0.0886642
Nipbl	ENSMUST00000052965:ENSMUSG00000022141:418:8812:9423	349	379	70	52	ATG	0.0861799
Lrba	ENSMUST00000107635:ENSMUSG00000028080:295:8857:9888	182	206	9	7	TTG	0.007698
Lrba	ENSMUST00000107635:ENSMUSG00000028080:295:8857:9888	272	290	10	9	TTG	0.00286115
Gas7	ENSMUST00000108681:ENSMUSG00000033066:501:1929:1941	475	481	8	7	GTG	0.0605593
Cd53	ENSMUST00000038845:ENSMUSG00000040747:199:856:1742	102	135	215	118	CTG	0.0592571
Csde1	ENSMUST00000029446:ENSMUSG00000068823:668:3062:4318	217	232	46	29	CTG	0.0612784
Csde1	ENSMUST00000029446:ENSMUSG00000068823:668:3062:4318	245	275	357	275	ATG	0.00074527
Csde1	ENSMUST00000029446:ENSMUSG00000068823:668:3062:4318	353	374	416	360	TTG	0.0669845
Csde1	ENSMUST00000029446:ENSMUSG00000068823:668:3062:4318	406	463	130	74	TTG	0.026981
Mt1	ENSMUST00000212291:ENSMUSG00000031765:100:496:633	47	74	641	432	CTG	0.0290936
Phf8	ENSMUST00000168501:ENSMUSG00000041229:857:3926:6359	601	616	53	39	ATG	0.0255687
Cd72	ENSMUST00000030179:ENSMUSG00000028459:101:1184:1505	23	65	471	344	CTG	0.00375527
Cd72	ENSMUST00000030179:ENSMUSG00000028459:101:1184:1505	78	138	20	12	GTG	0.0697877
Pptc7	ENSMUST00000053426:ENSMUSG00000038582:304:1234:4644	81	105	10	5	TTG	0.0852556
Hsp90b1	ENSMUST00000020238:ENSMUSG00000020048:154:2560:2825	131	155	33	19	TTG	0.0901885
Tmem268	ENSMUST00000077709:ENSMUSG00000045917:344:1370:3765	271	316	9	5	GTG	0.0784246
Dgcr8	ENSMUST00000009321:ENSMUSG00000022718:424:2743:4320	177	219	19	12	ATA	0.0241263
Dgcr8	ENSMUST00000009321:ENSMUSG00000022718:424:2743:4320	265	289	37	26	ATG	0.088271
Dgcr8	ENSMUST00000009321:ENSMUSG00000022718:424:2743:4320	279	363	23	10	GTG	0.03634
Ppp1r11	ENSMUST00000040402:ENSMUSG00000036398:207:600:1599	71	80	156	84	GTG	0.0666377
Ppp1r11	ENSMUST00000040402:ENSMUSG00000036398:207:600:1599	107	149	18	9	CTG	0.00662988
Mpeg1	ENSMUST00000081035:ENSMUSG00000046805:230:2390:4334	129	147	19	17	ATG	0.026043
Mpeg1	ENSMUST00000081035:ENSMUSG00000046805:230:2390:4334	213	252	10	9	ATG	0.00354081
BC004004	ENSMUST00000234377:ENSMUSG00000052712:152:1313:2756	52	166	20	12	CTG	0.0227109
G6pdx	ENSMUST00000004327:ENSMUSG00000031400:380:1925:2652	322	340	26	20	CTG	0.012567
G6pdx	ENSMUST00000004327:ENSMUSG00000031400:380:1925:2652	345	363	121	53	GTG	0.0419708
Trim30a	ENSMUST00000076922:ENSMUSG00000030921:228:1716:3771	64	115	23	17	ATG	0.0995369
Atp6v0d1	ENSMUST00000013304:ENSMUSG00000013160:135:1188:1629	22	55	8	5	CTG	0.0733476
Rilpl2	ENSMUST00000031347:ENSMUSG00000029401:281:872:1391	128	239	129	60	ATG	0.0113831
Cstf1	ENSMUST00000116375:ENSMUSG00000027498:326:1619:3451	102	258	42	24	ATG	0.0202411
Cstf1	ENSMUST00000116375:ENSMUSG00000027498:326:1619:3451	236	284	7	4	ACG	0.0625121
Mrps15	ENSMUST00000030675:ENSMUSG00000028861:145:919:937	66	81	64	50	ATG	0.0458471
Xndc1	ENSMUST00000106950:ENSMUSG00000099481:424:1639:3131	227	239	8	7	TTG	0.0115574
Xndc1	ENSMUST00000106950:ENSMUSG00000099481:424:1639:3131	243	276	12	6	ATC	0.0264402
Sh3bp5l	ENSMUST00000116376:ENSMUSG00000013646:506:1682:3016	74	116	15	7	CTG	0.0706564
Sh3bp5l	ENSMUST00000116376:ENSMUSG00000013646:506:1682:3016	289	346	11	7	TTG	0.0207207
Fbrsl1	ENSMUST00000069483:ENSMUSG00000043323:336:3429:4720	32	131	14	8	GTG	0.0142655
Pycr2	ENSMUST00000027802:ENSMUSG00000026520:171:1131:1580	19	40	8	5	CTG	0.0623312
Vipas39	ENSMUST00000072744:ENSMUSG00000021038:105:1578:2524	77	122	93	50	CTG	0.047458
Naa15	ENSMUST00000029303:ENSMUSG00000063273:307:2902:6090	212	218	142	102	CTG	0.085634
Acbd4	ENSMUST00000024492:ENSMUSG00000056938:553:1534:2075	370	412	7	5	ATT	0.0540624
Zfp317	ENSMUST00000208694:ENSMUSG00000057551:481:2302:3988	227	254	10	9	ATG	0.000135716
Zfp317	ENSMUST00000208694:ENSMUSG00000057551:481:2302:3988	357	390	11	8	ATG	0.00487511
Zfp317	ENSMUST00000208694:ENSMUSG00000057551:481:2302:3988	444	537	31	20	ATG	0.0279484
Gm49355	ENSMUST00000225871:ENSMUSG00000114378:427:793:3124	255	333	17	10	ATG	0.0344422
Map3k4	ENSMUST00000089058:ENSMUSG00000014426:168:4959:5441	27	60	7	4	ATG	0.0782133
Sesn2	ENSMUST00000030724:ENSMUSG00000028893:348:1788:3475	42	114	18	10	GTG	0.0798612
Psma1	ENSMUST00000033008:ENSMUSG00000030751:115:904:1201	102	132	10	7	CTG	0.0798989
Glipr1	ENSMUST00000162508:ENSMUSG00000056888:342:1107:1183	190	217	72	63	ATG	8.87232e-05
Bnip2	ENSMUST00000117450:ENSMUSG00000011958:232:1276:1465	132	210	218	98	CTG	0.0608616
Bnip2	ENSMUST00000117450:ENSMUSG00000011958:232:1276:1465	215	227	26	11	TTG	0.0853289
Adcy7	ENSMUST00000171456:ENSMUSG00000031659:508:3805:5951	50	110	124	103	ATG	0.0530633
Adcy7	ENSMUST00000171456:ENSMUSG00000031659:508:3805:5951	268	292	17	14	CTG	0.0039818
Adcy7	ENSMUST00000171456:ENSMUSG00000031659:508:3805:5951	352	418	371	268	ATG	0.0221516
Adcy7	ENSMUST00000171456:ENSMUSG00000031659:508:3805:5951	448	472	60	45	ATG	0.00993643
Ppp4r3a	ENSMUST00000163095:ENSMUSG00000041846:827:3326:4083	207	264	9	7	GTG	0.0169654
Ppp4r3a	ENSMUST00000163095:ENSMUSG00000041846:827:3326:4083	360	387	15	12	GTG	0.0289372
Madd	ENSMUST00000077941:ENSMUSG00000040687:154:5050:5990	117	186	12	6	CTG	0.0280599
Slc52a2	ENSMUST00000023220:ENSMUSG00000022560:454:1804:5289	260	299	24	19	CTG	0.0198943
Slc52a2	ENSMUST00000023220:ENSMUSG00000022560:454:1804:5289	115	370	69	29	ATG	0.0293991
Xiap	ENSMUST00000026978:ENSMUSG00000025860:671:2159:6834	657	672	7	5	ATT	0.0517088
Psmg3	ENSMUST00000031531:ENSMUSG00000029551:185:551:883	60	78	18	12	CTG	0.0884063
Pi4k2b	ENSMUST00000031081:ENSMUSG00000029186:145:1552:3139	47	83	20	16	GTG	0.0656829
Clk3	ENSMUST00000065330:ENSMUSG00000032316:787:2257:2496	237	315	11	10	ATG	0.000155517
Atm	ENSMUST00000232179:ENSMUSG00000034218:208:9406:9787	170	179	26	23	ATG	0.00803011
Atm	ENSMUST00000232179:ENSMUSG00000034218:208:9406:9787	184	202	21	14	ATG	0.0293051
Ipo8	ENSMUST00000048418:ENSMUSG00000040029:220:3250:5360	68	119	20	15	GTG	0.0173349
Qrsl1	ENSMUST00000020012:ENSMUSG00000019863:108:1683:1981	22	37	7	7	ATG	0.0288898
Fndc3a	ENSMUST00000089017:ENSMUSG00000033487:325:3919:6143	66	93	12	9	ACG	0.00257474
Spg21	ENSMUST00000034955:ENSMUSG00000032388:232:1156:2680	173	287	122	82	CTG	0.0936769
Mtif2	ENSMUST00000093239:ENSMUSG00000020459:394:2575:2741	272	305	7	7	CTG	0.000309192
Mtif2	ENSMUST00000093239:ENSMUSG00000020459:394:2575:2741	310	322	21	19	ATG	0.0142335
Klc1	ENSMUST00000239017:ENSMUSG00000021288:195:2106:4089	133	226	16	7	CTG	0.0775344
Bglap3	ENSMUST00000107542:ENSMUSG00000074489:1629:1914:2051	289	319	10	8	GTG	0.0625234
Ddx5	ENSMUST00000021062:ENSMUSG00000020719:216:2061:3559	181	337	177	125	CTG	0.00255412
Oser1	ENSMUST00000104954:ENSMUSG00000035399:274:1147:1702	251	275	25	16	ATA	0.0319562
Hsd17b11	ENSMUST00000031251:ENSMUSG00000029311:180:1074:1825	95	119	9	5	TTG	0.0975614
Dcun1d3	ENSMUST00000059851:ENSMUSG00000048787:293:1205:5985	253	271	9	8	ATC	0.0185982
Timm13	ENSMUST00000020440:ENSMUSG00000020219:226:511:1225	193	217	99	72	GTG	0.094197
Sdf4	ENSMUST00000050078:ENSMUSG00000029076:431:1514:5177	125	206	62	47	GTG	0.00960759
Sdf4	ENSMUST00000050078:ENSMUSG00000029076:431:1514:5177	353	365	181	135	ATG	0.0389921
Parp11	ENSMUST00000039680:ENSMUSG00000037997:224:1217:3746	82	100	15	13	ATG	0.00856571
Kctd11	ENSMUST00000238978:ENSMUSG00000046731:775:1471:2721	250	289	8	4	ACG	0.0478479
Etv1	ENSMUST00000095767:ENSMUSG00000004151:427:1858:6576	267	279	9	8	CTG	0.0142335
Etv1	ENSMUST00000095767:ENSMUSG00000004151:427:1858:6576	356	404	11	7	ATC	0.0185709
Ganc	ENSMUST00000135074:ENSMUSG00000062646:263:3002:4780	103	115	7	6	ATG	0.0797406
Ripk3	ENSMUST00000022830:ENSMUSG00000022221:229:1687:1892	68	113	104	68	CTG	0.0179081
Ripk3	ENSMUST00000022830:ENSMUSG00000022221:229:1687:1892	168	285	39	27	ACG	0.080979
Itpa	ENSMUST00000103193:ENSMUSG00000074797:260:854:1390	228	297	21	15	CTG	0.0336308
Kbtbd11	ENSMUST00000069399:ENSMUSG00000055675:1042:2941:6973	951	1008	61	46	ATG	0.0127798
Hoxb6	ENSMUST00000173432:ENSMUSG00000000690:648:1320:1964	401	452	10	8	CTG	0.00565551
Hmgb3	ENSMUST00000114582:ENSMUSG00000015217:268:868:1743	182	233	9	7	CTG	0.00564842
Gsdmd	ENSMUST00000023238:ENSMUSG00000022575:159:1620:1792	37	76	14	8	TTG	0.0712771
Setdb2	ENSMUST00000095775:ENSMUSG00000071350:604:2743:3034	299	332	12	12	ATG	0.00150387
Cdc5l	ENSMUST00000024727:ENSMUSG00000023932:302:2708:3027	231	315	23	11	GTG	0.0755231
Slc38a10	ENSMUST00000103018:ENSMUSG00000061306:268:3538:4578	32	71	17	13	TTG	0.0742452
Slc38a10	ENSMUST00000103018:ENSMUSG00000061306:268:3538:4578	131	146	15	9	CTG	0.0562248
Tmem184b	ENSMUST00000228002:ENSMUSG00000009035:130:1372:3315	92	131	22	11	ACG	0.021974
Bckdk	ENSMUST00000071056:ENSMUSG00000030802:256:1492:3405	115	145	30	21	ACG	0.00552862
Utp23	ENSMUST00000137116:ENSMUSG00000022313:94:841:2921	37	85	12	7	ATT	0.0545479
Wdr35	ENSMUST00000085745:ENSMUSG00000066643:264:3807:4501	193	202	14	9	ATG	0.0834031
Slc25a45	ENSMUST00000025732:ENSMUSG00000024818:838:1702:2480	229	280	12	8	ATG	0.00656174
Chp1	ENSMUST00000014221:ENSMUSG00000014077:154:739:2609	101	152	53	34	CTG	0.0935848
Akap10	ENSMUST00000102650:ENSMUSG00000047804:176:2162:3874	18	48	7	5	ACG	0.0866619
Akap10	ENSMUST00000102650:ENSMUSG00000047804:176:2162:3874	55	130	43	26	ATG	0.0315037
Morf4l2	ENSMUST00000033797:ENSMUSG00000031422:460:1324:1996	275	302	429	197	ATC	0.0800206
Morf4l2	ENSMUST00000033797:ENSMUSG00000031422:460:1324:1996	444	507	24	16	ATA	0.0920867
Pdcl	ENSMUST00000112940:ENSMUSG00000009030:907:1810:3056	97	112	11	7	CTG	0.0754038
Calu	ENSMUST00000031779:ENSMUSG00000029767:109:1054:3229	75	198	29	16	ATC	0.084533
Ccs	ENSMUST00000037246:ENSMUSG00000034108:97:919:1067	38	83	14	9	TTG	0.00249743
Prrg4	ENSMUST00000028593:ENSMUSG00000027171:353:1031:2872	313	337	29	18	ATG	0.0716809
Ptprs	ENSMUST00000067538:ENSMUSG00000013236:239:5960:6855	147	183	7	4	CTG	0.0782878
Plekha1	ENSMUST00000075181:ENSMUSG00000040268:123:1272:2301	98	170	26	16	ATG	0.0606591
Rhoa	ENSMUST00000007959:ENSMUSG00000007815:502:1081:2197	79	106	8	7	ATG	0.0800347
Rhoa	ENSMUST00000007959:ENSMUSG00000007815:502:1081:2197	340	421	655	320	CTG	0.0731828
Slc31a1	ENSMUST00000084526:ENSMUSG00000066150:157:745:3718	30	45	11	7	GTG	0.0199145
Stard7	ENSMUST00000110375:ENSMUSG00000027367:353:1472:3116	241	262	51	31	GTG	0.00442558
Mef2d	ENSMUST00000107559:ENSMUSG00000001419:234:1776:1791	131	137	13	10	ATG	0.0605593
Eif1ad	ENSMUST00000025759:ENSMUSG00000024841:602:1112:2556	560	578	134	85	CTG	0.00189603
Gpatch4	ENSMUST00000193398:ENSMUSG00000028069:715:1960:2210	689	698	17	13	GTG	0.0948188
Gins4	ENSMUST00000033950:ENSMUSG00000031546:214:883:1349	172	193	51	43	TTG	0.0658182
AI413582	ENSMUST00000145183:ENSMUSG00000062753:501:807:992	493	502	16	15	CTG	0.0189549
Krit1	ENSMUST00000080085:ENSMUSG00000000600:302:2510:2930	200	212	28	23	ATG	0.0347664
Bms1	ENSMUST00000032237:ENSMUSG00000030138:220:4072:4345	158	188	26	19	CTG	0.0807926
Siah1b	ENSMUST00000037928:ENSMUSG00000040749:405:1251:1783	230	251	20	16	ATG	0.0899954
4932438A13Rik	ENSMUST00000057272:ENSMUSG00000037270:372:15387:15883	289	307	19	15	ATA	0.00511814
Rbbp4	ENSMUST00000102598:ENSMUSG00000057236:137:1412:4407	94	142	9	5	ACG	0.0713058
Mrpl2	ENSMUST00000002844:ENSMUSG00000002767:74:992:1031	30	90	13	12	ATG	1.81146e-05
Ggta1	ENSMUST00000102794:ENSMUSG00000035778:459:1677:3606	208	364	33	19	ATG	0.0879803
Ggta1	ENSMUST00000102794:ENSMUSG00000035778:459:1677:3606	396	420	8	7	CTG	0.0186223
Epo	ENSMUST00000111038:ENSMUSG00000029711:211:787:855	9	114	112	47	ATC	0.0830381
Clic1	ENSMUST00000007257:ENSMUSG00000007041:482:1205:1466	396	516	284	161	ATC	0.0106598
Tnfrsf9	ENSMUST00000116257:ENSMUSG00000028965:112:880:2115	79	100	19	12	ATC	0.087307
Rpl41	ENSMUST00000176906:ENSMUSG00000093674:142:280:509	88	100	52	30	ATC	0.0302677
Rpl41	ENSMUST00000176906:ENSMUSG00000093674:142:280:509	107	143	529	414	ATT	0.00198119
Mrpl51	ENSMUST00000032485:ENSMUSG00000030335:190:574:3427	23	32	12	9	ATG	0.0263192
Mrpl51	ENSMUST00000032485:ENSMUSG00000030335:190:574:3427	56	83	104	79	ATG	0.00484206
Mrpl51	ENSMUST00000032485:ENSMUSG00000030335:190:574:3427	141	183	14	6	ATT	0.0961484
Zfp84	ENSMUST00000032802:ENSMUSG00000046185:176:1853:4113	34	67	18	16	TTG	0.00320258
Zfp84	ENSMUST00000032802:ENSMUSG00000046185:176:1853:4113	154	205	15	9	GTG	0.0298828
Nipa2	ENSMUST00000119201:ENSMUSG00000030452:1216:2293:3925	149	185	46	23	GTG	0.0897915
Nipa2	ENSMUST00000119201:ENSMUSG00000030452:1216:2293:3925	948	1065	58	34	ATG	0.0939112
Sec61a1	ENSMUST00000032168:ENSMUSG00000030082:213:1641:3172	167	296	70	38	GTG	0.0220319
Rcc2	ENSMUST00000071169:ENSMUSG00000040945:420:1980:3999	92	110	10	9	CTG	0.0800641
Rcc2	ENSMUST00000071169:ENSMUSG00000040945:420:1980:3999	158	194	18	12	ATT	0.0019809
Cabin1	ENSMUST00000001712:ENSMUSG00000020196:421:6982:7417	21	33	30	26	GTG	0.0991876
Cabin1	ENSMUST00000001712:ENSMUSG00000020196:421:6982:7417	381	408	168	126	ATG	0.000437295
Mcts1	ENSMUST00000000365:ENSMUSG00000000355:113:656:783	41	53	28	25	CTG	0.0317799
Mcts1	ENSMUST00000000365:ENSMUSG00000000355:113:656:783	88	127	9	7	ATC	0.0841892
Prpf39	ENSMUST00000120580:ENSMUSG00000035597:165:2160:4069	124	145	12	7	ATC	0.0697134
Pcif1	ENSMUST00000041643:ENSMUSG00000039849:322:2440:5780	108	177	43	29	ATC	0.00477379
1700025G04Rik	ENSMUST00000044581:ENSMUSG00000032666:323:686:9559	260	275	74	58	ATG	0.00732375
1700025G04Rik	ENSMUST00000044581:ENSMUSG00000032666:323:686:9559	307	316	8	8	CTG	0.0339446
Med24	ENSMUST00000100500:ENSMUSG00000017210:112:3130:3133	19	37	15	10	ATG	0.0171214
Med24	ENSMUST00000100500:ENSMUSG00000017210:112:3130:3133	54	105	12	5	CTG	0.0533098
Zfp335	ENSMUST00000041361:ENSMUSG00000039834:291:4302:4587	201	243	35	21	ATG	0.00875188
Mink1	ENSMUST00000072237:ENSMUSG00000020827:189:4221:4994	121	169	22	10	ATG	0.0727077
Bub1b	ENSMUST00000038341:ENSMUSG00000040084:237:3393:3668	112	130	338	325	TTG	0.0511965
Bub1b	ENSMUST00000038341:ENSMUSG00000040084:237:3393:3668	224	251	83	53	TTG	0.0409899
Ociad1	ENSMUST00000031038:ENSMUSG00000029152:190:931:1523	166	181	83	71	TTG	0.0252254
Ociad1	ENSMUST00000031038:ENSMUSG00000029152:190:931:1523	177	204	17	8	ATC	0.0836455
Pelo	ENSMUST00000109226:ENSMUSG00000042275:267:1422:1600	99	117	11	8	TTG	0.038411
Chd1	ENSMUST00000024627:ENSMUSG00000023852:493:5626:7916	167	173	9	7	ATG	0.0416323
Ptprc	ENSMUST00000183301:ENSMUSG00000026395:99:3978:5074	29	41	59	40	TTG	0.0944595
Nectin1	ENSMUST00000034510:ENSMUSG00000032012:660:2205:5653	254	275	156	98	TTG	0.0536082
Nectin1	ENSMUST00000034510:ENSMUSG00000032012:660:2205:5653	421	460	65	46	ATG	0.0556649
Cand1	ENSMUST00000020315:ENSMUSG00000020114:347:4037:7766	247	316	12	9	GTG	0.0447687
Gopc	ENSMUST00000105475:ENSMUSG00000019861:226:1615:4317	115	193	20	10	GTG	0.0806607
Spop	ENSMUST00000107722:ENSMUSG00000057522:373:1495:3063	244	256	16	9	TTG	0.0529616
Spop	ENSMUST00000107722:ENSMUSG00000057522:373:1495:3063	288	309	26	17	CTG	0.00306091
Spop	ENSMUST00000107722:ENSMUSG00000057522:373:1495:3063	308	356	13	8	GTG	0.0109677
Tln1	ENSMUST00000030187:ENSMUSG00000028465:326:7949:8393	163	349	304	125	GTG	0.0792112
Tkt	ENSMUST00000022529:ENSMUSG00000021957:143:2012:3223	78	186	39	16	CTG	0.0515658
Fam53c	ENSMUST00000049281:ENSMUSG00000034300:391:1570:4475	289	316	50	37	CTG	0.00643943
Fam53c	ENSMUST00000049281:ENSMUSG00000034300:391:1570:4475	344	392	15	9	ATC	0.0435238
Mrpl20	ENSMUST00000030942:ENSMUSG00000029066:135:582:764	13	28	11	8	CTG	0.0474065
Mrpl20	ENSMUST00000030942:ENSMUSG00000029066:135:582:764	48	81	10	7	GTG	0.0643914
Hmgb1	ENSMUST00000085546:ENSMUSG00000066551:155:800:2838	127	172	152	76	GTG	0.0995725
Abitram	ENSMUST00000045368:ENSMUSG00000038827:263:842:4275	244	256	9	9	ACG	0.00476095
Zfp930	ENSMUST00000212681:ENSMUSG00000059897:119:1442:3001	54	75	11	8	ATG	0.0416597
Rpl27	ENSMUST00000107249:ENSMUSG00000063316:279:687:732	50	173	97	50	ATC	0.0973795
Rpl27	ENSMUST00000107249:ENSMUSG00000063316:279:687:732	188	206	7	7	ACG	0.0277555
Nmral1	ENSMUST00000079130:ENSMUSG00000063445:422:1349:1459	314	350	33	19	ATC	0.0341105
Cap1	ENSMUST00000106257:ENSMUSG00000028656:256:1678:2768	224	239	86	80	GTG	0.00742039
Mcm6	ENSMUST00000027601:ENSMUSG00000026355:99:2562:2910	10	190	77	40	ACG	0.0237218
Dhx15	ENSMUST00000031061:ENSMUSG00000029169:164:2549:3010	41	137	15	9	CTG	0.0685511
Slc25a4	ENSMUST00000034049:ENSMUSG00000031633:362:1256:1925	287	308	43	31	GTG	0.0729801
Wasl	ENSMUST00000031695:ENSMUSG00000029684:366:1869:4352	87	96	11	8	CTG	0.0257498
Gstt3	ENSMUST00000001715:ENSMUSG00000001665:456:1179:1880	285	333	11	8	ATG	0.00639997
Pcf11	ENSMUST00000119954:ENSMUSG00000041328:314:4973:5995	184	199	12	6	GTG	0.0733141
Prelid1	ENSMUST00000021942:ENSMUSG00000021486:1690:2341:2644	1549	1588	1639	1110	ATG	0.000738329
Prelid1	ENSMUST00000021942:ENSMUSG00000021486:1690:2341:2644	1621	1651	17	11	ACG	0.0150985
Prelid1	ENSMUST00000021942:ENSMUSG00000021486:1690:2341:2644	1650	1668	58	38	CTG	0.0672316
Prelid1	ENSMUST00000021942:ENSMUSG00000021486:1690:2341:2644	1667	1694	102	82	CTG	0.0389142
Lrrk1	ENSMUST00000015277:ENSMUSG00000015133:249:6291:7465	140	155	37	23	GTG	0.017571
Clec4d	ENSMUST00000032240:ENSMUSG00000030144:218:875:1323	113	119	70	54	ATG	0.085634
Clec4d	ENSMUST00000032240:ENSMUSG00000030144:218:875:1323	121	142	90	62	ATG	0.0908125
Clec4d	ENSMUST00000032240:ENSMUSG00000030144:218:875:1323	141	156	60	34	CTG	0.0411709
Clec4d	ENSMUST00000032240:ENSMUSG00000030144:218:875:1323	173	185	53	49	CTG	0.000684156
Slc11a2	ENSMUST00000023774:ENSMUSG00000023030:132:1836:3025	95	104	12	6	ATC	0.0802936
Prkce	ENSMUST00000097275:ENSMUSG00000045038:808:3019:6254	398	425	7	5	TTG	0.0606676
Eif2ak2	ENSMUST00000024884:ENSMUSG00000024079:190:1735:4313	132	198	50	22	CTG	0.063435
Eif2ak2	ENSMUST00000024884:ENSMUSG00000024079:190:1735:4313	113	254	79	41	CTG	0.060816
Ep300	ENSMUST00000068387:ENSMUSG00000055024:1232:8468:9566	967	1006	7	4	GTG	0.0783447
C87436	ENSMUST00000050497:ENSMUSG00000046679:375:2097:2534	155	227	55	30	CTG	0.0191091
Plscr1	ENSMUST00000093801:ENSMUSG00000032369:625:1609:2302	574	619	14	9	TTG	0.0246634
Zmiz2	ENSMUST00000109786:ENSMUSG00000041164:495:3255:4319	453	477	17	16	ATA	0.00405274
Tmem50a	ENSMUST00000030626:ENSMUSG00000028822:148:619:1204	81	87	51	31	CTG	0.085634
Tmem109	ENSMUST00000038128:ENSMUSG00000034659:358:1087:2188	293	413	87	42	TTG	0.0872986
Siah2	ENSMUST00000070368:ENSMUSG00000036432:585:1560:2511	249	306	10	6	ACG	0.0827231
Csk	ENSMUST00000034863:ENSMUSG00000032312:721:2071:2749	590	611	97	87	ATG	0.00265656
Csk	ENSMUST00000034863:ENSMUSG00000032312:721:2071:2749	664	694	82	59	ATG	0.00362589
Slx4	ENSMUST00000040790:ENSMUSG00000039738:310:5005:5706	58	127	11	5	CTG	0.0825798
Slx4	ENSMUST00000040790:ENSMUSG00000039738:310:5005:5706	177	219	11	7	ATA	0.00540099
Slx4	ENSMUST00000040790:ENSMUSG00000039738:310:5005:5706	188	425	36	19	ATG	0.0849403
Sema4d	ENSMUST00000021900:ENSMUSG00000021451:533:3116:4482	296	317	20	15	ATG	0.0261846
Sema4d	ENSMUST00000021900:ENSMUSG00000021451:533:3116:4482	348	357	184	138	ATG	0.0393565
Sema4d	ENSMUST00000021900:ENSMUSG00000021451:533:3116:4482	382	451	12	9	ATG	0.000202056
Chml	ENSMUST00000104984:ENSMUSG00000078185:788:2651:6905	520	562	17	10	ATG	0.06177
Pik3r1	ENSMUST00000055518:ENSMUSG00000041417:621:2793:7113	49	94	11	8	CTG	0.0650294
Pik3r1	ENSMUST00000055518:ENSMUSG00000041417:621:2793:7113	260	293	28	21	GTG	0.0568617
Pik3r1	ENSMUST00000055518:ENSMUSG00000041417:621:2793:7113	352	364	22	19	TTG	0.0124309
Pik3r1	ENSMUST00000055518:ENSMUSG00000041417:621:2793:7113	537	561	11	10	CTG	0.0186223
Ppp1r15b	ENSMUST00000052529:ENSMUSG00000046062:604:2695:5594	328	349	92	76	GTG	0.0101311
Ppp1r15b	ENSMUST00000052529:ENSMUSG00000046062:604:2695:5594	506	527	410	294	CTG	0.0855674
Hadh	ENSMUST00000029610:ENSMUSG00000027984:94:1036:1789	56	104	8	4	CTG	0.0801766
Vps26b	ENSMUST00000034470:ENSMUSG00000031988:444:1452:3575	196	445	59	25	CTG	0.0487322
Acsl5	ENSMUST00000043150:ENSMUSG00000024981:827:2876:4243	405	432	26	15	GTG	0.0147977
Acsl5	ENSMUST00000043150:ENSMUSG00000024981:827:2876:4243	431	458	8	7	TTG	0.00491339
Acsl5	ENSMUST00000043150:ENSMUSG00000024981:827:2876:4243	605	632	88	52	ATC	0.00081039
Acsl5	ENSMUST00000043150:ENSMUSG00000024981:827:2876:4243	660	702	130	91	ATG	0.0457942
Senp3	ENSMUST00000005336:ENSMUSG00000005204:195:1899:2313	117	132	199	127	ATG	0.0018278
Naca	ENSMUST00000092048:ENSMUSG00000061315:51:6612:6745	27	36	285	215	TTG	0.0323327
Fars2	ENSMUST00000021857:ENSMUSG00000021420:615:1968:2125	469	511	12	9	ATG	0.0640064
Zkscan14	ENSMUST00000031632:ENSMUSG00000029627:193:1756:1967	21	63	16	8	ATG	0.0236408
Slc50a1	ENSMUST00000029565:ENSMUSG00000027953:105:768:1022	78	84	13	12	CTG	0.0605593
Mfn2	ENSMUST00000030884:ENSMUSG00000029020:277:2548:4341	18	42	75	51	ATG	0.0529114
Mfn2	ENSMUST00000030884:ENSMUSG00000029020:277:2548:4341	92	134	11	6	CTG	0.0109529
Mfn2	ENSMUST00000030884:ENSMUSG00000029020:277:2548:4341	154	166	7	6	ATG	0.0624701
4833420G17Rik	ENSMUST00000224312:ENSMUSG00000062822:1286:3203:3406	181	196	13	8	ATG	0.0167731
Chst11	ENSMUST00000040110:ENSMUSG00000034612:367:1423:5527	323	368	7	3	ACG	0.0764861
Yipf1	ENSMUST00000075693:ENSMUSG00000057375:149:1067:1321	81	204	59	45	TTG	0.0958602
Brox	ENSMUST00000057062:ENSMUSG00000046836:194:1427:3430	132	189	24	10	CTG	0.0630606
Mocs2	ENSMUST00000166176:ENSMUSG00000015536:112:679:1855	47	71	15	11	ATG	0.0184907
Mocs2	ENSMUST00000166176:ENSMUSG00000015536:112:679:1855	73	88	29	19	ATG	0.0586266
Mocs2	ENSMUST00000166176:ENSMUSG00000015536:112:679:1855	24	189	79	34	CTG	0.0735203
Wdtc1	ENSMUST00000043305:ENSMUSG00000037622:428:2459:4191	70	79	8	8	GTG	0.0339446
Wdtc1	ENSMUST00000043305:ENSMUSG00000037622:428:2459:4191	185	197	199	134	ATG	0.0909749
Wdtc1	ENSMUST00000043305:ENSMUSG00000037622:428:2459:4191	346	397	11	6	TTG	0.0901977
Hyal2	ENSMUST00000195752:ENSMUSG00000010047:329:1748:2062	266	287	20	17	GTG	0.00216741
Bcl2a1a	ENSMUST00000098485:ENSMUSG00000102037:151:667:819	108	156	7	4	TTG	0.0761074
Mrpl24	ENSMUST00000119968:ENSMUSG00000019710:372:1020:1339	335	521	278	210	TTG	0.0259816
Tor4a	ENSMUST00000081869:ENSMUSG00000059555:331:1609:3255	308	353	27	23	ATG	0.0277826
Bcl2	ENSMUST00000112751:ENSMUSG00000057329:1394:2102:7191	517	574	8	4	ATT	0.0636371
Zfp689	ENSMUST00000053392:ENSMUSG00000048921:300:1800:3621	137	182	7	4	ATC	0.0625687
Stambpl1	ENSMUST00000054956:ENSMUSG00000024776:453:1761:2024	287	368	64	32	ATG	0.00800594
Stambpl1	ENSMUST00000054956:ENSMUSG00000024776:453:1761:2024	367	409	9	7	GTG	0.023348
Sec24c	ENSMUST00000048657:ENSMUSG00000039367:109:3397:4461	98	107	33	26	ATG	0.00612435
Serf2	ENSMUST00000099475:ENSMUSG00000074884:52:451:525	32	53	57	48	TTG	0.0126004
Slc20a1	ENSMUST00000028880:ENSMUSG00000027397:499:2542:3316	42	84	8	4	ATG	0.0657014
Slc20a1	ENSMUST00000028880:ENSMUSG00000027397:499:2542:3316	151	250	56	30	CTG	0.0578819
Slc20a1	ENSMUST00000028880:ENSMUSG00000027397:499:2542:3316	236	281	22	11	TTG	0.0255692
Slc20a1	ENSMUST00000028880:ENSMUSG00000027397:499:2542:3316	316	337	45	33	ACG	0.00303465
Ppp4r3b	ENSMUST00000020755:ENSMUSG00000020463:416:2876:5125	104	116	45	37	ATG	0.0438538
Ppp4r3b	ENSMUST00000020755:ENSMUSG00000020463:416:2876:5125	225	270	11	9	ACG	0.0454294
Ppp4r3b	ENSMUST00000020755:ENSMUSG00000020463:416:2876:5125	285	354	22	16	ATG	0.000336425
Ccdc47	ENSMUST00000002043:ENSMUSG00000078622:213:1662:5193	32	50	87	56	GTG	0.0475997
Jade2	ENSMUST00000020655:ENSMUSG00000020387:343:2830:6273	85	109	20	13	ATG	0.00812326
Zfp668	ENSMUST00000054415:ENSMUSG00000049728:804:2661:5768	411	477	9	5	ATG	0.0592237
Nrp1	ENSMUST00000026917:ENSMUSG00000025810:276:3045:3597	24	51	33	18	GTG	0.0922453
Fut10	ENSMUST00000161502:ENSMUSG00000046152:476:1919:3527	146	272	29	17	CTG	0.0312428
Fut10	ENSMUST00000161502:ENSMUSG00000046152:476:1919:3527	332	416	14	6	CTG	0.0299737
Mbd1	ENSMUST00000224047:ENSMUSG00000024561:169:2101:2838	19	76	127	63	TTG	0.0701909
Mbd1	ENSMUST00000224047:ENSMUSG00000024561:169:2101:2838	92	107	19	15	ATG	0.0263248
Mycn	ENSMUST00000043396:ENSMUSG00000037169:372:1758:2674	288	336	356	212	TTG	0.0316577
Mycn	ENSMUST00000043396:ENSMUSG00000037169:372:1758:2674	352	406	1463	992	ATT	0.0461632
Pcbp2	ENSMUST00000078404:ENSMUSG00000056851:597:1683:3222	547	592	257	139	GTG	0.0484289
Ap2m1	ENSMUST00000007216:ENSMUSG00000022841:165:1470:2937	138	153	330	252	ATG	0.0106763
Ap2m1	ENSMUST00000007216:ENSMUSG00000022841:165:1470:2937	85	166	571	235	GTG	0.0710556
Kidins220	ENSMUST00000066652:ENSMUSG00000036333:171:5550:7409	50	74	10	10	GTG	0.00611337
Kidins220	ENSMUST00000066652:ENSMUSG00000036333:171:5550:7409	104	131	8	6	CTG	0.0875091
E2f8	ENSMUST00000058745:ENSMUSG00000046179:490:3070:3691	324	396	40	26	GTG	0.0834936
Sipa1l1	ENSMUST00000166429:ENSMUSG00000042700:1124:6470:8215	760	820	11	5	CTG	0.0331181
Sipa1l1	ENSMUST00000166429:ENSMUSG00000042700:1124:6470:8215	935	983	7	3	ATG	0.0676612
Cnnm2	ENSMUST00000099373:ENSMUSG00000064105:177:2802:4955	149	197	8	6	ATG	0.069041
Cdpf1	ENSMUST00000071876:ENSMUSG00000064284:205:562:997	154	175	17	12	ATG	0.0519442
Ehd2	ENSMUST00000098799:ENSMUSG00000074364:204:1833:5119	96	165	13	9	CTG	0.0876963
Esco1	ENSMUST00000025142:ENSMUSG00000024293:1021:3550:4545	337	343	14	14	ATG	0.0330963
Esco1	ENSMUST00000025142:ENSMUSG00000024293:1021:3550:4545	416	458	43	26	GTG	0.0600291
Esco1	ENSMUST00000025142:ENSMUSG00000024293:1021:3550:4545	544	685	50	21	ATA	0.024964
Fos	ENSMUST00000021674:ENSMUSG00000021250:150:1290:2108	21	63	10	8	CTG	0.0546012
Pigc	ENSMUST00000193784:ENSMUSG00000026698:1223:2114:4207	1055	1085	13	11	ATG	0.0540382
Pigc	ENSMUST00000193784:ENSMUSG00000026698:1223:2114:4207	1115	1136	14	9	ATG	0.00571892
Pigc	ENSMUST00000193784:ENSMUSG00000026698:1223:2114:4207	1168	1189	48	37	ATG	0.0129364
Pigc	ENSMUST00000193784:ENSMUSG00000026698:1223:2114:4207	1198	1216	47	29	CTG	0.0597501
Nudcd2	ENSMUST00000020578:ENSMUSG00000020328:299:770:1577	90	141	77	48	ATG	0.000499688
Nudcd2	ENSMUST00000020578:ENSMUSG00000020328:299:770:1577	144	210	233	157	ATG	0.000601374
Nudcd2	ENSMUST00000020578:ENSMUSG00000020328:299:770:1577	209	257	21	10	GTG	0.097523
Osm	ENSMUST00000075221:ENSMUSG00000058755:463:1252:2272	12	27	7	7	ATG	0.0288898
Trim37	ENSMUST00000041282:ENSMUSG00000018548:397:3280:5632	262	298	29	13	ATG	0.0151675
Trim37	ENSMUST00000041282:ENSMUSG00000018548:397:3280:5632	297	303	10	9	CTG	0.0744573
Golim4	ENSMUST00000117242:ENSMUSG00000034109:651:2700:4551	57	120	10	6	TTG	0.0392426
Golim4	ENSMUST00000117242:ENSMUSG00000034109:651:2700:4551	304	457	58	32	GTG	0.0279867
Golim4	ENSMUST00000117242:ENSMUSG00000034109:651:2700:4551	541	577	22	14	ATG	0.0252884
Prkca	ENSMUST00000059595:ENSMUSG00000050965:261:2277:8409	245	266	7	3	GTG	0.0611583
Sgk3	ENSMUST00000168907:ENSMUSG00000025915:333:1821:3779	219	264	22	19	ATG	1.85268e-05
Dpp8	ENSMUST00000034960:ENSMUSG00000032393:331:3007:4808	268	277	39	23	ATC	0.0841176
Dpp8	ENSMUST00000034960:ENSMUSG00000032393:331:3007:4808	291	324	229	182	GTG	0.0949522
Timm21	ENSMUST00000025547:ENSMUSG00000024645:227:959:2418	178	190	34	30	ATT	0.00310671
Dnlz	ENSMUST00000028295:ENSMUSG00000075467:98:629:2916	38	80	73	44	ATG	0.0435814
Ift46	ENSMUST00000002099:ENSMUSG00000002031:396:1299:4169	292	301	235	173	ATG	0.0393565
Zfp787	ENSMUST00000094870:ENSMUSG00000046792:137:1280:1897	72	105	10	6	ATC	0.0127058
ENSMUST00000096862	ENSMUST00000096862:ENSMUSG00000079800:366:735:1271	302	404	27	20	CTG	4.03818e-05
2310011J03Rik	ENSMUST00000020341:ENSMUSG00000020133:225:552:1649	170	203	24	13	GTG	0.0606771
Abcc5	ENSMUST00000079158:ENSMUSG00000022822:199:4507:5811	125	158	15	12	GTG	0.0133484
Chchd4	ENSMUST00000040835:ENSMUSG00000034203:209:626:3472	177	252	19	10	CTG	0.08205
Cnst	ENSMUST00000040706:ENSMUSG00000038949:299:2432:4709	249	261	13	13	ATG	0.0306844
Ap3m1	ENSMUST00000154460:ENSMUSG00000021824:314:1568:6732	303	315	26	26	GTG	0.0431794
Daam1	ENSMUST00000085299:ENSMUSG00000034574:206:3437:5879	17	35	7	5	ATG	0.0257363
Tmem218	ENSMUST00000034632:ENSMUSG00000032121:184:529:2619	95	119	37	17	ATG	0.0634659
9130401M01Rik	ENSMUST00000100655:ENSMUSG00000101892:115:1231:1341	60	150	45	26	ATG	0.000479734
Snx13	ENSMUST00000048519:ENSMUSG00000020590:211:3085:6231	170	182	11	9	ATG	0.0155374
C2cd5	ENSMUST00000203673:ENSMUSG00000030279:102:3258:3332	50	167	22	14	ACG	0.0566605
Dolk	ENSMUST00000100219:ENSMUSG00000075419:303:1905:2104	23	68	13	8	CTG	0.0244965
Por	ENSMUST00000005651:ENSMUSG00000005514:230:2264:2636	193	268	78	43	CTG	0.0101946
Fau	ENSMUST00000179142:ENSMUSG00000038274:284:683:736	196	433	44	27	ATC	0.000473548
Wrap53	ENSMUST00000048139:ENSMUSG00000041346:272:1868:1891	117	171	16	7	ATT	0.0979126
Tyk2	ENSMUST00000216874:ENSMUSG00000032175:225:3846:4828	125	164	74	51	ATC	0.0467134
Cd300c2	ENSMUST00000092464:ENSMUSG00000044811:333:1017:1187	269	299	7	6	CTG	0.080009
Cd300c2	ENSMUST00000092464:ENSMUSG00000044811:333:1017:1187	313	334	20	15	GTG	0.00994327
Ccar2	ENSMUST00000035612:ENSMUSG00000033712:221:2987:3725	115	202	20	11	GTG	0.0431848
Nol10	ENSMUST00000046011:ENSMUSG00000061458:96:2157:3021	28	121	23	16	ATG	0.00822644
Csnk1d	ENSMUST00000239115:ENSMUSG00000025162:320:1604:1823	194	209	56	44	GTG	0.0110288
Cops7b	ENSMUST00000121534:ENSMUSG00000026240:429:1221:5383	335	344	18	17	ATG	0.00767478
Slc45a4	ENSMUST00000054266:ENSMUSG00000079020:810:3189:4664	412	520	44	18	ATA	0.0727411
Slc45a4	ENSMUST00000054266:ENSMUSG00000079020:810:3189:4664	531	579	12	7	CTG	0.00613386
Oard1	ENSMUST00000167180:ENSMUSG00000040771:397:853:1324	275	338	9	7	CTG	0.0069372
Oard1	ENSMUST00000167180:ENSMUSG00000040771:397:853:1324	372	393	14	11	ATT	0.0838068
Slc25a30	ENSMUST00000022580:ENSMUSG00000022003:180:1053:3588	75	135	25	15	CTG	0.00405783
Slc25a30	ENSMUST00000022580:ENSMUSG00000022003:180:1053:3588	144	153	38	29	ATG	0.00612435
Dus4l	ENSMUST00000020977:ENSMUSG00000020648:172:1144:1773	111	180	9	6	ACG	0.0559618
Snf8	ENSMUST00000006217:ENSMUSG00000006058:129:903:1004	71	191	94	57	CTG	0.0965278
Pcmtd1	ENSMUST00000061280:ENSMUSG00000051285:412:1483:5232	348	369	10	6	ATT	0.0577396
Pcmtd1	ENSMUST00000061280:ENSMUSG00000051285:412:1483:5232	316	391	15	7	ATC	0.0789591
Josd2	ENSMUST00000035844:ENSMUSG00000038695:225:789:930	40	115	119	99	CTG	0.0929067
Prpf8	ENSMUST00000018449:ENSMUSG00000020850:276:7281:7442	31	46	27	23	ATT	0.0676025
Prpf8	ENSMUST00000018449:ENSMUSG00000020850:276:7281:7442	60	90	27	12	GTG	0.0442121
Prpf8	ENSMUST00000018449:ENSMUSG00000020850:276:7281:7442	176	230	44	37	GTG	0.0407155
Scd2	ENSMUST00000026221:ENSMUSG00000025203:714:1788:5455	544	628	293	141	ACG	0.0687833
Scd2	ENSMUST00000026221:ENSMUSG00000025203:714:1788:5455	633	657	458	217	ATA	0.028489
Rnft1	ENSMUST00000020827:ENSMUSG00000020521:194:1379:4452	181	208	38	36	ATA	0.001596
Nrip1	ENSMUST00000121927:ENSMUSG00000048490:600:4083:7868	283	313	8	7	ATG	0.00108564
Ccp110	ENSMUST00000106557:ENSMUSG00000033904:354:3366:5073	296	335	12	9	ATA	0.00181699
9430015G10Rik	ENSMUST00000169550:ENSMUSG00000059939:311:908:2660	248	284	18	13	ATG	0.0785615
Usp16	ENSMUST00000026710:ENSMUSG00000025616:441:2916:3205	381	429	29	14	ATG	0.0193606
Tfdp1	ENSMUST00000209885:ENSMUSG00000038482:119:1349:2511	74	98	54	23	GTG	0.0129671
Eepd1	ENSMUST00000040677:ENSMUSG00000036611:511:2218:2723	396	426	14	10	ATG	0.0584415
Ddx18	ENSMUST00000001724:ENSMUSG00000001674:114:2094:2258	64	130	16	11	ATT	0.0186187
Extl3	ENSMUST00000225633:ENSMUSG00000021978:703:3460:6013	265	328	20	15	ATG	0.00673405
Extl3	ENSMUST00000225633:ENSMUSG00000021978:703:3460:6013	342	384	24	18	ATT	0.0767087
Extl3	ENSMUST00000225633:ENSMUSG00000021978:703:3460:6013	484	517	30	17	ATG	0.0962973
Extl3	ENSMUST00000225633:ENSMUSG00000021978:703:3460:6013	549	615	37	18	ATG	0.000263267
Pfas	ENSMUST00000021282:ENSMUSG00000020899:93:4104:6373	65	74	15	12	ATT	0.0948188
Fam89b	ENSMUST00000099955:ENSMUSG00000024939:124:691:1197	57	81	30	25	CTG	0.0313218
Fen1	ENSMUST00000156291:ENSMUSG00000024742:426:1566:2373	364	397	7	3	ATT	0.0845087
Fen1	ENSMUST00000156291:ENSMUSG00000024742:426:1566:2373	371	458	22	14	CTG	0.0260179
Tuba1a	ENSMUST00000097014:ENSMUSG00000072235:250:1603:1803	166	190	38	25	ATC	0.0264535
Pop4	ENSMUST00000032585:ENSMUSG00000030423:270:933:2113	217	229	104	74	ATG	0.0578015
Cd180	ENSMUST00000022124:ENSMUSG00000021624:142:2125:2650	57	81	117	54	TTG	0.0533384
Cd180	ENSMUST00000022124:ENSMUSG00000021624:142:2125:2650	89	107	25	20	TTG	0.0740307
Nr2c2ap	ENSMUST00000095273:ENSMUSG00000071078:215:635:1161	35	77	54	35	CTG	0.0593184
Rab7	ENSMUST00000113600:ENSMUSG00000079477:206:827:2159	170	188	57	28	TTG	0.0218016
Tbccd1	ENSMUST00000004576:ENSMUSG00000004462:368:2024:2803	20	26	39	32	CTG	0.0605593
Tbccd1	ENSMUST00000004576:ENSMUSG00000004462:368:2024:2803	134	200	27	14	TTG	0.0620623
Rab5c	ENSMUST00000019317:ENSMUSG00000019173:226:928:1967	40	115	70	32	GTG	0.0484159
Rab5c	ENSMUST00000019317:ENSMUSG00000019173:226:928:1967	138	174	20	12	TTG	0.0425858
Anapc1	ENSMUST00000014499:ENSMUSG00000014355:263:6095:8942	28	43	60	45	ATG	0.0544938
Anapc1	ENSMUST00000014499:ENSMUSG00000014355:263:6095:8942	113	143	203	105	ATG	0.0188397
Anapc1	ENSMUST00000014499:ENSMUSG00000014355:263:6095:8942	151	217	12	7	CTG	0.0447251
Anapc1	ENSMUST00000014499:ENSMUSG00000014355:263:6095:8942	250	277	29	25	ATA	0.000440628
Ipo13	ENSMUST00000036156:ENSMUSG00000033365:628:3517:3595	244	259	57	38	ATG	0.00540007
Ipo13	ENSMUST00000036156:ENSMUSG00000033365:628:3517:3595	345	357	33	24	GTG	0.0808762
Ipo13	ENSMUST00000036156:ENSMUSG00000033365:628:3517:3595	509	551	14	11	ATC	0.0262264
Nr2f6	ENSMUST00000002466:ENSMUSG00000002393:689:1859:2218	324	336	23	18	ATG	0.0944595
Zfp933	ENSMUST00000105718:ENSMUSG00000059423:86:1490:4238	13	37	24	12	ATT	0.0458737
Ppp2r1a	ENSMUST00000007708:ENSMUSG00000007564:195:1962:2410	173	212	13	10	ATA	0.0779689
Taok1	ENSMUST00000058496:ENSMUSG00000017291:698:3701:12409	375	396	26	11	ATC	0.0279291
Taok1	ENSMUST00000058496:ENSMUSG00000017291:698:3701:12409	611	638	10	5	ATG	0.0782808
Dus3l	ENSMUST00000007747:ENSMUSG00000007603:78:1989:2025	60	66	25	20	CTG	0.085634
Ddx6	ENSMUST00000170489:ENSMUSG00000032097:363:1812:6065	195	219	70	62	TTG	0.0155193
Ddx6	ENSMUST00000170489:ENSMUSG00000032097:363:1812:6065	214	229	10	8	TTG	0.0454845
Slc33a1	ENSMUST00000029402:ENSMUSG00000027822:578:2228:3150	470	518	44	31	TTG	0.0309722
Map3k20	ENSMUST00000090824:ENSMUSG00000004085:253:2659:3334	127	139	24	18	ATG	0.0107302
Map3k20	ENSMUST00000090824:ENSMUSG00000004085:253:2659:3334	138	249	66	42	CTG	0.0737538
Alg13	ENSMUST00000238864:ENSMUSG00000041718:635:3542:4191	294	321	13	8	GTG	0.040977
Entpd7	ENSMUST00000081079:ENSMUSG00000025192:328:2146:5911	249	297	71	50	ATG	0.0857676
Ppp1r35	ENSMUST00000031739:ENSMUSG00000029725:90:870:956	37	91	11	9	GTG	0.00559202
Trim41	ENSMUST00000047145:ENSMUSG00000040365:698:2588:3432	118	199	13	10	CTG	0.00160676
Trim41	ENSMUST00000047145:ENSMUSG00000040365:698:2588:3432	503	521	109	72	ACG	0.0599129
Tob2	ENSMUST00000050467:ENSMUSG00000048546:656:1691:4151	260	332	32	16	GTG	0.0600359
Tob2	ENSMUST00000050467:ENSMUSG00000048546:656:1691:4151	412	451	274	193	ATG	0.00349379
Tob2	ENSMUST00000050467:ENSMUSG00000048546:656:1691:4151	556	775	30	13	CTG	0.0569609
Trim28	ENSMUST00000005705:ENSMUSG00000005566:567:3069:3245	55	85	17	13	ATG	0.000335175
Trim28	ENSMUST00000005705:ENSMUSG00000005566:567:3069:3245	299	632	150	71	TTG	0.0641069
Rbm47	ENSMUST00000201544:ENSMUSG00000070780:781:2551:5211	414	462	33	28	ATG	0.013496
Rbm47	ENSMUST00000201544:ENSMUSG00000070780:781:2551:5211	527	614	14	8	ATG	0.0325502
Il18rap	ENSMUST00000027237:ENSMUSG00000026068:427:2269:4889	139	148	9	8	ATA	0.0583593
Il18rap	ENSMUST00000027237:ENSMUSG00000026068:427:2269:4889	164	173	32	28	TTG	0.024478
Il18rap	ENSMUST00000027237:ENSMUSG00000026068:427:2269:4889	341	398	49	30	ATG	0.0839763
Med20	ENSMUST00000024778:ENSMUSG00000092558:97:733:2054	68	104	17	14	TTG	0.0291747
Zfp52	ENSMUST00000233281:ENSMUSG00000051341:454:2626:3164	27	48	10	9	ATG	0.0175391
Zfp52	ENSMUST00000233281:ENSMUSG00000051341:454:2626:3164	227	239	34	22	GTG	0.067008
Zfp52	ENSMUST00000233281:ENSMUSG00000051341:454:2626:3164	301	340	18	17	CTG	0.00534258
Jagn1	ENSMUST00000101070:ENSMUSG00000051256:140:689:1201	34	334	213	95	ACG	0.0831682
Eif4g3	ENSMUST00000084215:ENSMUSG00000028760:1040:5777:8134	900	906	10	8	ATG	0.0744573
Eif4g3	ENSMUST00000084215:ENSMUSG00000028760:1040:5777:8134	996	1041	9	7	ATG	0.0191933
Cldn11	ENSMUST00000046174:ENSMUSG00000037625:230:851:1870	52	196	228	134	CTG	0.0900378
Mettl16	ENSMUST00000010698:ENSMUSG00000010554:155:1934:2073	60	87	216	139	ATC	0.0730481
Tex264	ENSMUST00000163441:ENSMUSG00000040813:685:1612:1896	615	624	18	15	ATG	0.020099
Bub3	ENSMUST00000084502:ENSMUSG00000066979:233:1211:2218	214	292	37	32	TTG	0.0451252
Hdlbp	ENSMUST00000170883:ENSMUSG00000034088:191:3995:6231	13	52	66	47	ATG	0.00609995
Hdlbp	ENSMUST00000170883:ENSMUSG00000034088:191:3995:6231	57	72	7	6	TTG	0.079993
Hdlbp	ENSMUST00000170883:ENSMUSG00000034088:191:3995:6231	103	229	110	60	CTG	0.0974525
Scd1	ENSMUST00000041331:ENSMUSG00000037071:300:1365:4832	82	163	18	11	ATA	0.0482528
Samm50	ENSMUST00000023071:ENSMUSG00000022437:123:1530:4629	11	38	13	8	ATG	0.0214713
Strn3	ENSMUST00000013130:ENSMUSG00000020954:184:2572:3046	9	36	32	28	ATG	0.0263458
Ncf2	ENSMUST00000186568:ENSMUSG00000026480:1095:2670:3550	1007	1016	10	7	CTG	0.0788468
Ncf2	ENSMUST00000186568:ENSMUSG00000026480:1095:2670:3550	1058	1082	13	7	TTG	0.084409
Oasl1	ENSMUST00000112143:ENSMUSG00000041827:148:1681:2181	87	120	16	12	ATG	0.0190286
Zranb3	ENSMUST00000112538:ENSMUSG00000036086:1234:4441:4741	623	632	21	14	ATG	0.0209139
Snrnp200	ENSMUST00000103220:ENSMUSG00000003660:95:6503:6745	52	163	46	21	GTG	0.0614089
Ppp6r1	ENSMUST00000064099:ENSMUSG00000052296:545:3113:3862	499	559	15	8	ATG	0.0191232
Slc16a1	ENSMUST00000046212:ENSMUSG00000032902:204:1683:4426	191	200	15	12	ATC	0.048332
Eno2	ENSMUST00000004378:ENSMUSG00000004267:252:1554:2795	217	259	10	7	CTG	0.0835062
Ncaph2	ENSMUST00000088717:ENSMUSG00000008690:100:1924:3302	39	63	70	39	ATG	0.0736265
Ncaph2	ENSMUST00000088717:ENSMUSG00000008690:100:1924:3302	69	84	11	7	ATG	0.0662235
Antkmt	ENSMUST00000072735:ENSMUSG00000057411:584:1271:1321	567	612	35	25	CTG	0.0718262
Srcap	ENSMUST00000187040:ENSMUSG00000053877:388:10201:10654	338	458	33	23	ATA	0.000529785
Rad51	ENSMUST00000028795:ENSMUSG00000027323:230:1247:3368	190	250	10	7	CTG	0.051902
9930104L06Rik	ENSMUST00000094769:ENSMUSG00000044730:263:914:2911	14	32	7	5	GTG	0.0428114
Usp1	ENSMUST00000030289:ENSMUSG00000028560:484:2836:3577	88	121	14	10	CTG	0.0248695
Kif15	ENSMUST00000040717:ENSMUSG00000036768:88:4249:4858	57	63	20	18	CTG	0.085634
Mlec	ENSMUST00000112121:ENSMUSG00000048578:145:1018:5955	36	81	50	22	ATG	0.0396414
Btbd7	ENSMUST00000223554:ENSMUSG00000041702:450:3840:8157	7	37	14	10	ACG	0.0403185
Btbd7	ENSMUST00000223554:ENSMUSG00000041702:450:3840:8157	424	442	22	16	ATG	0.0140261
Rwdd4a	ENSMUST00000033973:ENSMUSG00000031568:256:820:2921	150	168	70	51	CTG	0.0601503
Ang	ENSMUST00000069011:ENSMUSG00000072115:492:927:1094	210	231	7	6	ATG	0.019814
Ang	ENSMUST00000069011:ENSMUSG00000072115:492:927:1094	263	290	12	7	GTG	0.0340979
Cdh11	ENSMUST00000075190:ENSMUSG00000031673:1037:3425:5647	919	943	36	20	ATT	0.00829397
Cdh11	ENSMUST00000075190:ENSMUSG00000031673:1037:3425:5647	1008	1038	62	35	ATT	0.0294369
Map2k5	ENSMUST00000034920:ENSMUSG00000058444:645:1989:2310	363	402	23	18	TTG	0.00013112
Map2k5	ENSMUST00000034920:ENSMUSG00000058444:645:1989:2310	538	589	33	21	ATC	0.036075
Apba3	ENSMUST00000220297:ENSMUSG00000004931:436:2149:2268	409	418	44	35	ATG	0.0282753
Cdc123	ENSMUST00000043864:ENSMUSG00000039128:256:1264:1827	212	257	41	25	CTG	0.0978035
Esd	ENSMUST00000176957:ENSMUSG00000021996:106:991:1117	82	91	9	8	CTG	0.0788468
Utp6	ENSMUST00000043152:ENSMUSG00000035575:81:1872:3877	27	66	56	41	GTG	0.00703513
Dhx34	ENSMUST00000119102:ENSMUSG00000006019:796:4231:4310	637	688	28	18	CTG	0.0114686
Grcc10	ENSMUST00000004389:ENSMUSG00000072772:403:781:863	170	209	12	8	ATG	0.0765014
Grcc10	ENSMUST00000004389:ENSMUSG00000072772:403:781:863	252	258	10	8	ATG	0.0605593
Grcc10	ENSMUST00000004389:ENSMUSG00000072772:403:781:863	270	519	134	91	CTG	0.0342577
Cenpa	ENSMUST00000144742:ENSMUSG00000029177:252:654:1466	134	158	8	4	CTG	0.0328217
Cenpa	ENSMUST00000144742:ENSMUSG00000029177:252:654:1466	175	214	188	138	TTG	0.0298016
Strap	ENSMUST00000064910:ENSMUSG00000030224:277:1327:2650	201	450	54	29	CTG	0.0316959
2310022A10Rik	ENSMUST00000067386:ENSMUSG00000049643:197:1436:2701	128	140	9	6	ATG	0.00979936
Azin1	ENSMUST00000065308:ENSMUSG00000037458:590:1934:4871	269	299	19	14	ATT	0.00292821
Azin1	ENSMUST00000065308:ENSMUSG00000037458:590:1934:4871	409	460	108	67	CTG	0.000287056
Azin1	ENSMUST00000065308:ENSMUSG00000037458:590:1934:4871	459	483	7	5	CTG	0.0142299
Ndufb3	ENSMUST00000027193:ENSMUSG00000026032:289:601:763	151	205	26	13	TTG	0.0369833
Ndufb3	ENSMUST00000027193:ENSMUSG00000026032:289:601:763	254	392	77	34	ATT	0.0240038
Tmem115	ENSMUST00000010189:ENSMUSG00000010045:534:1584:2194	241	253	86	61	ATG	0.0310684
Ppp2r2a	ENSMUST00000089230:ENSMUSG00000022052:348:1689:4010	101	155	198	104	CTG	0.0958513
Ppp2r2a	ENSMUST00000089230:ENSMUSG00000022052:348:1689:4010	289	397	101	72	CTG	0.00539153
Ctdsp2	ENSMUST00000105256:ENSMUSG00000078429:521:1331:4817	249	261	71	46	TTG	0.0611587
Usp18	ENSMUST00000032198:ENSMUSG00000030107:264:1368:1771	68	101	11	10	CTG	0.0047697
Usp18	ENSMUST00000032198:ENSMUSG00000030107:264:1368:1771	135	141	21	18	TTG	0.0605593
Gmcl1	ENSMUST00000001185:ENSMUSG00000001157:219:1791:2949	107	158	16	14	GTG	0.00473274
Lipo3	ENSMUST00000112508:ENSMUSG00000024766:568:1765:2839	479	581	32	22	ATG	0.00225754
Cnot7	ENSMUST00000149992:ENSMUSG00000031601:1173:2028:2982	1137	1152	8	7	TTG	0.0676025
Pitpna	ENSMUST00000179521:ENSMUSG00000017781:225:1041:3727	116	272	286	212	ACG	0.044333
Bid	ENSMUST00000004560:ENSMUSG00000004446:174:759:2189	128	182	64	41	CTG	0.0261825
Smagp	ENSMUST00000066068:ENSMUSG00000053559:332:623:1135	66	108	12	9	ACG	0.0674569
Zc3h18	ENSMUST00000017622:ENSMUSG00000017478:206:3122:3810	192	204	79	68	ATC	0.0437781
Rplp2	ENSMUST00000084434:ENSMUSG00000025508:339:684:964	294	315	27	20	ACG	0.0115834
Hnrnph2	ENSMUST00000113202:ENSMUSG00000045427:2137:3484:3988	89	257	75	42	ATT	0.0667555
Polr1a	ENSMUST00000055296:ENSMUSG00000049553:102:5253:9216	37	91	48	25	GTG	0.0278082
Sod2	ENSMUST00000007012:ENSMUSG00000006818:229:895:5861	45	96	20	15	ATG	0.000137554
Lman2	ENSMUST00000021940:ENSMUSG00000021484:194:1268:4315	65	98	7	6	CTG	0.0224023
Dmtf1	ENSMUST00000071921:ENSMUSG00000042508:292:2575:3806	141	204	72	31	GTG	0.0826108
Dmtf1	ENSMUST00000071921:ENSMUSG00000042508:292:2575:3806	248	281	19	13	ATG	0.0230994
Rcor1	ENSMUST00000084968:ENSMUSG00000037896:255:1695:5684	28	79	12	8	GTG	0.0438127
Mtr	ENSMUST00000099856:ENSMUSG00000021311:239:3998:8294	141	189	7	4	CTG	0.0784532
Atn1	ENSMUST00000088357:ENSMUSG00000004263:377:3902:4433	326	371	8	5	CTG	0.0472043
Bub1	ENSMUST00000028858:ENSMUSG00000027379:120:3297:3418	92	152	13	9	ATT	0.0458711
Stag2	ENSMUST00000115073:ENSMUSG00000025862:465:4269:6171	419	443	24	17	ATG	0.031773
Stag2	ENSMUST00000115073:ENSMUSG00000025862:465:4269:6171	454	466	13	9	ATG	0.0399699
Shox2	ENSMUST00000029422:ENSMUSG00000027833:215:1208:3079	113	179	8	5	ATT	0.0194323
Amz2	ENSMUST00000238825:ENSMUSG00000020610:472:1561:2997	73	130	15	9	ATG	0.0601218
Amz2	ENSMUST00000238825:ENSMUSG00000020610:472:1561:2997	176	263	20	12	ATG	0.00512357
Amz2	ENSMUST00000238825:ENSMUSG00000020610:472:1561:2997	318	351	7	5	ATG	0.0264329
Amz2	ENSMUST00000238825:ENSMUSG00000020610:472:1561:2997	417	426	31	19	CTG	0.0323327
Smarcad1	ENSMUST00000031984:ENSMUSG00000029920:403:3466:5168	368	404	17	12	CTG	0.0513231
Trmt1l	ENSMUST00000065625:ENSMUSG00000053286:335:2519:2749	261	330	26	14	CTG	0.0995735
Slfn2	ENSMUST00000038038:ENSMUSG00000072620:182:1316:1664	106	178	242	99	ATC	0.0703984
Pnpla6	ENSMUST00000208002:ENSMUSG00000004565:167:4202:4444	38	140	19	11	ATG	0.00558938
Nrp2	ENSMUST00000114157:ENSMUSG00000025969:503:3296:6357	14	101	76	46	GTG	0.0971384
Nrp2	ENSMUST00000114157:ENSMUSG00000025969:503:3296:6357	181	187	155	122	ATG	0.085634
Nrp2	ENSMUST00000114157:ENSMUSG00000025969:503:3296:6357	191	209	39	27	ATA	0.00219272
Nrp2	ENSMUST00000114157:ENSMUSG00000025969:503:3296:6357	337	355	79	55	ATA	0.0574201
Nrp2	ENSMUST00000114157:ENSMUSG00000025969:503:3296:6357	354	390	40	17	CTG	0.0357453
Nrp2	ENSMUST00000114157:ENSMUSG00000025969:503:3296:6357	385	427	22	11	ATC	0.0525371
Ticam2	ENSMUST00000070084:ENSMUSG00000056130:476:1172:4204	204	219	39	32	ACG	0.0189745
Ticam2	ENSMUST00000070084:ENSMUSG00000056130:476:1172:4204	376	418	14	8	ATG	0.070207
Uqcr11	ENSMUST00000020372:ENSMUSG00000020163:85:253:445	62	89	57	36	CTG	0.0556487
Alpk1	ENSMUST00000029662:ENSMUSG00000028028:477:4170:4795	405	423	8	7	ATG	0.0800641
Arl11	ENSMUST00000224727:ENSMUSG00000043157:909:1437:2095	22	64	55	41	ATG	0.0100246
Arl11	ENSMUST00000224727:ENSMUSG00000043157:909:1437:2095	792	861	21	12	TTG	0.0645873
Mtrf1	ENSMUST00000022600:ENSMUSG00000022022:381:1719:1799	210	225	15	13	ATG	0.0676025
Mtrf1	ENSMUST00000022600:ENSMUSG00000022022:381:1719:1799	306	324	21	16	GTG	0.0767143
Tob1	ENSMUST00000041589:ENSMUSG00000037573:432:1518:2288	389	410	20	16	GTG	0.0697134
Ldha	ENSMUST00000209984:ENSMUSG00000063229:244:1327:1815	96	207	20	10	TTG	0.0681173
Tsc1	ENSMUST00000113869:ENSMUSG00000026812:222:3705:7702	158	179	7	5	ATG	0.0442407
Pcdh7	ENSMUST00000191837:ENSMUSG00000029108:1138:4903:8785	84	150	20	11	ATC	0.0543804
Pcdh7	ENSMUST00000191837:ENSMUSG00000029108:1138:4903:8785	236	293	31	17	ATG	0.0583885
Pcdh7	ENSMUST00000191837:ENSMUSG00000029108:1138:4903:8785	358	412	40	25	ATG	0.0539409
Pcdh7	ENSMUST00000191837:ENSMUSG00000029108:1138:4903:8785	477	483	7	6	ATA	0.0744573
Pcdh7	ENSMUST00000191837:ENSMUSG00000029108:1138:4903:8785	575	608	26	15	CTG	0.0752485
Pcdh7	ENSMUST00000191837:ENSMUSG00000029108:1138:4903:8785	686	797	72	40	CTG	0.0154376
Pcdh7	ENSMUST00000191837:ENSMUSG00000029108:1138:4903:8785	802	859	67	43	TTG	0.0111901
Pcdh7	ENSMUST00000191837:ENSMUSG00000029108:1138:4903:8785	898	1105	89	47	ATG	0.0870105
Ubl3	ENSMUST00000079324:ENSMUSG00000001687:683:1034:2537	312	330	46	30	CTG	0.00629583
Ubl3	ENSMUST00000079324:ENSMUSG00000001687:683:1034:2537	391	454	12	8	ATG	0.0473283
Twnk	ENSMUST00000026227:ENSMUSG00000025209:572:2627:3488	70	94	14	12	GTG	0.0235506
Twnk	ENSMUST00000026227:ENSMUSG00000025209:572:2627:3488	185	233	200	142	ATG	0.0178193
Twnk	ENSMUST00000026227:ENSMUSG00000025209:572:2627:3488	289	304	8	7	GTG	0.000163707
Twnk	ENSMUST00000026227:ENSMUSG00000025209:572:2627:3488	375	381	78	55	ATG	0.085634
Zfp740	ENSMUST00000119800:ENSMUSG00000046897:418:958:3882	143	179	42	26	CTG	0.000333024
Zfp740	ENSMUST00000119800:ENSMUSG00000046897:418:958:3882	215	254	17	12	CTG	0.0291565
Zfp740	ENSMUST00000119800:ENSMUSG00000046897:418:958:3882	266	284	7	6	ATG	0.0697571
Zfp740	ENSMUST00000119800:ENSMUSG00000046897:418:958:3882	336	369	10	7	ATT	0.0521461
Mis12	ENSMUST00000048807:ENSMUSG00000040599:774:1392:3003	310	340	25	11	CTG	0.0414356
Mis12	ENSMUST00000048807:ENSMUSG00000040599:774:1392:3003	381	429	41	22	ATG	0.0359391
Mis12	ENSMUST00000048807:ENSMUSG00000040599:774:1392:3003	487	511	7	5	ATC	0.0261195
Mis12	ENSMUST00000048807:ENSMUSG00000040599:774:1392:3003	510	525	10	7	TTG	0.0589317
Mis12	ENSMUST00000048807:ENSMUSG00000040599:774:1392:3003	669	687	22	12	ATG	0.0866469
Mis12	ENSMUST00000048807:ENSMUSG00000040599:774:1392:3003	686	710	16	14	ATG	0.0013838
Cdkn2c	ENSMUST00000097921:ENSMUSG00000028551:1591:2095:2471	524	578	27	13	ATG	0.00587134
Cdkn2c	ENSMUST00000097921:ENSMUSG00000028551:1591:2095:2471	645	660	27	15	ACG	0.0539304
Cdkn2c	ENSMUST00000097921:ENSMUSG00000028551:1591:2095:2471	1042	1048	41	32	CTG	0.085634
Cdkn2c	ENSMUST00000097921:ENSMUSG00000028551:1591:2095:2471	1103	1136	33	20	CTG	0.0479793
Cdkn2c	ENSMUST00000097921:ENSMUSG00000028551:1591:2095:2471	1513	1585	11	8	ATG	0.0127653
Wdr83os	ENSMUST00000079764:ENSMUSG00000059355:274:592:922	227	236	7	6	TTG	0.0583593
Prorp	ENSMUST00000021411:ENSMUSG00000021023:1271:3023:3122	667	673	11	8	ATG	0.0744573
Prorp	ENSMUST00000021411:ENSMUSG00000021023:1271:3023:3122	752	806	15	12	CTG	0.0401737
Prorp	ENSMUST00000021411:ENSMUSG00000021023:1271:3023:3122	805	823	14	6	GTG	0.0878521
Prorp	ENSMUST00000021411:ENSMUSG00000021023:1271:3023:3122	827	896	16	12	CTG	0.0965137
Prorp	ENSMUST00000021411:ENSMUSG00000021023:1271:3023:3122	933	996	7	4	ATA	0.0565665
Pold1	ENSMUST00000049343:ENSMUSG00000038644:93:3408:3454	53	86	12	7	ACG	0.0555804
Copg1	ENSMUST00000113607:ENSMUSG00000030058:222:2844:4140	58	184	26	11	GTG	0.0742836
Fam168b	ENSMUST00000167518:ENSMUSG00000037503:234:852:5058	37	118	28	15	GTG	0.0209324
Ccnc	ENSMUST00000102997:ENSMUSG00000028252:158:1007:3365	118	208	28	15	CTG	0.0284046
Gas2l3	ENSMUST00000099374:ENSMUSG00000074802:316:2365:6748	271	313	9	7	ACG	0.00453376
Ube2m	ENSMUST00000005714:ENSMUSG00000005575:544:1093:1472	366	444	77	31	ACG	0.0884626
Asl	ENSMUST00000160129:ENSMUSG00000025533:966:2358:2413	768	822	14	10	ACG	0.0432655
Prpf19	ENSMUST00000179297:ENSMUSG00000024735:36:1605:6035	28	43	10	7	ACG	0.0462092
Cep19	ENSMUST00000115168:ENSMUSG00000035790:424:913:1718	319	328	8	7	CTG	0.0583593
Cep19	ENSMUST00000115168:ENSMUSG00000035790:424:913:1718	330	372	61	40	ATG	0.0618186
Dap3	ENSMUST00000090938:ENSMUSG00000068921:544:1732:4760	241	283	83	53	ACG	0.0946235
Dap3	ENSMUST00000090938:ENSMUSG00000068921:544:1732:4760	474	531	11	5	ACG	0.0930145
Hnrnpc	ENSMUST00000111610:ENSMUSG00000060373:202:1141:2847	24	30	8	7	ATT	0.0605593
Hnrnpc	ENSMUST00000111610:ENSMUSG00000060373:202:1141:2847	67	73	53	41	CTG	0.085634
Hnrnpc	ENSMUST00000111610:ENSMUSG00000060373:202:1141:2847	192	207	28	26	ATC	0.0054502
Cnot3	ENSMUST00000038913:ENSMUSG00000035632:283:2536:2822	54	270	566	389	ATC	0.0634665
Nkrf	ENSMUST00000239259:ENSMUSG00000044149:512:2864:3882	184	280	30	22	GTG	0.0276971
Akt3	ENSMUST00000111159:ENSMUSG00000019699:218:1655:4906	165	219	9	7	CTG	0.022627
Naa10	ENSMUST00000033763:ENSMUSG00000031388:168:873:962	130	169	7	5	ACG	0.0228479
Sms	ENSMUST00000112529:ENSMUSG00000071708:334:1432:3717	3	51	8	6	ATG	0.0629205
Stk24	ENSMUST00000079817:ENSMUSG00000063410:395:1688:2676	234	261	8	4	ATG	0.0845198
Gcnt1	ENSMUST00000174236:ENSMUSG00000038843:387:1671:4606	293	383	16	10	CTG	0.0113225
Ppig	ENSMUST00000040915:ENSMUSG00000042133:356:2612:6245	318	363	23	18	ATT	0.0702831
H2ac20	ENSMUST00000090782:ENSMUSG00000068855:36:423:520	21	30	176	137	ATT	0.0730554
Fth1	ENSMUST00000235196:ENSMUSG00000024661:795:1341:1494	86	137	9	6	ATG	0.00804582
Ifi207	ENSMUST00000042610:ENSMUSG00000073490:180:3114:3422	148	184	15	12	ATA	0.0738062
Macroh2a1	ENSMUST00000016081:ENSMUSG00000015937:319:1435:2046	206	485	64	34	GTG	0.0403235
Ndufa11	ENSMUST00000002452:ENSMUSG00000002379:73:502:545	24	96	159	80	TTG	0.0187776
Mndal	ENSMUST00000188804:ENSMUSG00000090272:244:1858:2026	95	128	7	6	ATG	0.00518756
Mndal	ENSMUST00000188804:ENSMUSG00000090272:244:1858:2026	198	249	40	20	ATT	0.0455237
Bdh1	ENSMUST00000115227:ENSMUSG00000046598:283:1312:3122	176	287	17	9	ACG	0.0994019
Tm4sf19	ENSMUST00000115149:ENSMUSG00000079625:424:1042:1257	176	215	30	15	ATG	0.0214939
B3gnt2	ENSMUST00000062844:ENSMUSG00000051650:617:1808:3057	496	526	8	5	ATG	0.0588019
Cope	ENSMUST00000066469:ENSMUSG00000055681:289:1213:1300	208	274	23	14	ACG	0.0518476
Sting1	ENSMUST00000115728:ENSMUSG00000024349:338:1472:2299	126	177	18	14	CTG	0.0474033
Ptpn4	ENSMUST00000064091:ENSMUSG00000026384:729:3507:10874	135	222	28	14	GTG	0.028007
Ptpn4	ENSMUST00000064091:ENSMUSG00000026384:729:3507:10874	369	381	11	7	TTG	0.0944595
Limd1	ENSMUST00000026269:ENSMUSG00000025239:532:2536:4848	79	103	9	6	ATG	0.0253356
Limd1	ENSMUST00000026269:ENSMUSG00000025239:532:2536:4848	332	359	30	21	CTG	0.0285336
Limd1	ENSMUST00000026269:ENSMUSG00000025239:532:2536:4848	358	385	7	5	CTG	0.0513331
Limd1	ENSMUST00000026269:ENSMUSG00000025239:532:2536:4848	411	450	16	13	CTG	0.000599589
Bpnt2	ENSMUST00000084949:ENSMUSG00000066324:252:1320:6543	164	200	26	16	ATG	0.0832217
St18	ENSMUST00000140079:ENSMUSG00000033740:420:3555:5892	186	216	18	12	ATA	0.0839939
St18	ENSMUST00000140079:ENSMUSG00000033740:420:3555:5892	244	313	14	9	ATA	0.0461207
Hsp90aa1	ENSMUST00000094361:ENSMUSG00000021270:144:2343:3281	104	149	134	97	GTG	0.0411181
Oaz2	ENSMUST00000153700:ENSMUSG00000040652:198:765:1843	179	218	43	40	CTG	0.0143049
Ppp3r1	ENSMUST00000102880:ENSMUSG00000033953:277:787:2859	63	105	11	7	TTG	0.0423296
Ppp3r1	ENSMUST00000102880:ENSMUSG00000033953:277:787:2859	138	285	35	20	ACG	0.0244925
Bcl2l1	ENSMUST00000109820:ENSMUSG00000007659:393:1092:2568	50	83	54	28	ATG	0.0410787
Bcl2l1	ENSMUST00000109820:ENSMUSG00000007659:393:1092:2568	250	280	94	47	CTG	0.000569779
Bcl2l1	ENSMUST00000109820:ENSMUSG00000007659:393:1092:2568	303	318	374	237	CTG	0.0759903
Bcl2l1	ENSMUST00000109820:ENSMUSG00000007659:393:1092:2568	370	388	24	14	TTG	0.00716597
Atp13a3	ENSMUST00000100013:ENSMUSG00000022533:279:4026:7310	185	200	8	5	CTG	0.0747473
Golga7	ENSMUST00000121783:ENSMUSG00000015341:237:648:1945	126	174	10	7	TTG	0.0133049
Tmem106a	ENSMUST00000100403:ENSMUSG00000034947:307:1090:2428	178	205	8	8	ATT	0.00623089
Tmem106a	ENSMUST00000100403:ENSMUSG00000034947:307:1090:2428	265	280	17	12	CTG	0.00781986
Dpp9	ENSMUST00000038794:ENSMUSG00000001229:233:2819:3374	76	91	100	75	ATG	0.0102229
Dpp9	ENSMUST00000038794:ENSMUSG00000001229:233:2819:3374	175	196	27	23	ATG	0.0103293
Socs6	ENSMUST00000070116:ENSMUSG00000056153:415:2014:6036	174	186	15	12	ATG	0.0730502
Socs6	ENSMUST00000070116:ENSMUSG00000056153:415:2014:6036	252	270	14	12	ATT	0.0919271
Pip5k1b	ENSMUST00000025800:ENSMUSG00000024867:195:1812:2573	112	139	44	20	CTG	0.0676789
Pip5k1b	ENSMUST00000025800:ENSMUSG00000024867:195:1812:2573	138	171	94	59	ATG	0.0548315
Pip5k1b	ENSMUST00000025800:ENSMUSG00000024867:195:1812:2573	170	209	18	10	ATG	0.017044
Cops5	ENSMUST00000027050:ENSMUSG00000025917:315:1317:1698	198	207	36	25	TTG	0.00612435
Cops5	ENSMUST00000027050:ENSMUSG00000025917:315:1317:1698	225	261	13	9	GTG	0.0402873
Cops5	ENSMUST00000027050:ENSMUSG00000025917:315:1317:1698	278	392	66	56	TTG	0.00880144
Pot1a	ENSMUST00000115330:ENSMUSG00000029676:384:2304:3151	271	295	10	10	CTG	0.00611337
Ivns1abp	ENSMUST00000023918:ENSMUSG00000023150:525:2451:3511	285	318	278	247	ATG	0.000236527
Mfap3	ENSMUST00000020830:ENSMUSG00000020522:219:1266:4839	103	178	12	7	ATA	0.0570231
Cxcl16	ENSMUST00000019064:ENSMUSG00000018920:537:1275:2699	457	475	207	162	GTG	0.00488174
Slc10a3	ENSMUST00000037967:ENSMUSG00000032806:367:1786:2023	294	324	11	9	ATT	0.080009
Oas1c	ENSMUST00000117193:ENSMUSG00000001166:362:1448:2291	20	197	38	26	ATG	0.000436877
Shld3	ENSMUST00000133280:ENSMUSG00000118537:429:1194:1609	313	364	7	5	CTG	0.0177411
Tiprl	ENSMUST00000043235:ENSMUSG00000040843:110:923:4380	63	111	26	13	CTG	0.0656502
Zrsr2	ENSMUST00000112289:ENSMUSG00000031370:263:1886:2735	209	227	11	7	CTG	0.0235754
Usf1	ENSMUST00000161241:ENSMUSG00000026641:213:1143:2167	151	214	14	9	TTG	0.0229474
Zfp772	ENSMUST00000074455:ENSMUSG00000066838:203:1451:2777	102	117	11	8	ATG	0.0947343
Lgals3bp	ENSMUST00000043722:ENSMUSG00000033880:329:2060:2330	222	285	30	20	TTG	0.0506772
Lysmd1	ENSMUST00000066386:ENSMUSG00000053769:729:1407:2394	90	189	104	58	CTG	0.0587286
Lysmd1	ENSMUST00000066386:ENSMUSG00000053769:729:1407:2394	353	368	91	65	CTG	0.00708674
Lysmd1	ENSMUST00000066386:ENSMUSG00000053769:729:1407:2394	492	507	85	39	GTG	0.0496134
Lysmd1	ENSMUST00000066386:ENSMUSG00000053769:729:1407:2394	580	682	14	8	ACG	0.034158
Psen1	ENSMUST00000101225:ENSMUSG00000019969:491:1892:3023	439	541	40	30	ATC	0.0585554
Nars2	ENSMUST00000044466:ENSMUSG00000018995:299:1730:3778	168	225	33	18	CTG	0.0275256
Tirap	ENSMUST00000175765:ENSMUSG00000032041:479:1226:4589	298	325	20	11	CTG	0.0220699
Tirap	ENSMUST00000175765:ENSMUSG00000032041:479:1226:4589	412	424	11	6	ATG	0.0962734
Fut8	ENSMUST00000062804:ENSMUSG00000021065:608:2333:3358	220	271	7	5	CTG	0.0177411
Hmga2	ENSMUST00000159699:ENSMUSG00000056758:406:793:3810	189	204	21	12	CTG	0.0955411
Hmga2	ENSMUST00000159699:ENSMUSG00000056758:406:793:3810	209	227	12	9	GTG	0.0454676
Clock	ENSMUST00000202651:ENSMUSG00000029238:345:2910:9744	275	287	7	6	ATT	0.0115574
Clock	ENSMUST00000202651:ENSMUSG00000029238:345:2910:9744	313	358	27	21	ATG	0.000227223
Als2	ENSMUST00000027178:ENSMUSG00000026024:135:5088:6342	114	129	8	5	ATG	0.0550667
Tmem168	ENSMUST00000031554:ENSMUSG00000029569:393:2484:4587	93	144	7	4	ATG	0.0547436
Tmem168	ENSMUST00000031554:ENSMUSG00000029569:393:2484:4587	274	307	25	20	ATT	0.0669819
Hsph1	ENSMUST00000202361:ENSMUSG00000029657:262:2836:3802	218	278	35	28	ACG	0.0964329
H1f0	ENSMUST00000180086:ENSMUSG00000096210:272:854:2055	225	246	74	41	CTG	0.0327808
H1f0	ENSMUST00000180086:ENSMUSG00000096210:272:854:2055	252	273	13	8	GTG	0.0755824
Mcrip2	ENSMUST00000026828:ENSMUSG00000025732:88:568:842	37	49	9	8	GTG	0.0797406
Cradd	ENSMUST00000053594:ENSMUSG00000045867:130:727:1661	35	50	9	7	ATG	0.0258133
Acp6	ENSMUST00000090759:ENSMUSG00000028093:391:1645:1754	21	57	8	5	GTG	0.0559929
Acp6	ENSMUST00000090759:ENSMUSG00000028093:391:1645:1754	157	211	16	13	CTG	0.0123375
Acp6	ENSMUST00000090759:ENSMUSG00000028093:391:1645:1754	310	346	11	6	TTG	0.0693885
Stt3a	ENSMUST00000120381:ENSMUSG00000032116:169:2284:5867	87	126	553	330	ATG	4.9939e-05
Stt3a	ENSMUST00000120381:ENSMUSG00000032116:169:2284:5867	161	170	12	10	ATG	0.0434972
Rnf13	ENSMUST00000041826:ENSMUSG00000036503:151:1294:2678	75	87	437	382	ATG	0.0502121
Marchf8	ENSMUST00000123405:ENSMUSG00000025702:365:2069:2102	212	224	53	42	ATT	0.000823724
Marchf8	ENSMUST00000123405:ENSMUSG00000025702:365:2069:2102	297	336	13	11	ATG	0.0173886
Hltf	ENSMUST00000002502:ENSMUSG00000002428:177:3186:4955	26	104	28	16	GTG	0.0583488
Rps6kb1	ENSMUST00000154617:ENSMUSG00000020516:99:1674:5531	73	100	7	7	GTG	0.00757072
Zfp207	ENSMUST00000053740:ENSMUSG00000017421:58:1543:1562	34	46	91	73	CTG	0.0802288
Vma21	ENSMUST00000114575:ENSMUSG00000073131:126:528:4290	34	109	87	42	CTG	0.00567879
Wdr12	ENSMUST00000027173:ENSMUSG00000026019:361:1630:10012	129	186	47	25	ATG	0.0506127
Wdr12	ENSMUST00000027173:ENSMUSG00000026019:361:1630:10012	245	266	287	224	CTG	0.0311453
Gtf2a1	ENSMUST00000021345:ENSMUSG00000020962:445:1579:6064	78	138	14	8	GTG	0.0372738
Tle4	ENSMUST00000052011:ENSMUSG00000024642:639:2958:4545	205	211	36	28	ATG	0.0605593
Tle4	ENSMUST00000052011:ENSMUSG00000024642:639:2958:4545	227	251	23	10	GTG	0.0637632
Tle4	ENSMUST00000052011:ENSMUSG00000024642:639:2958:4545	250	256	13	12	GTG	0.0744573
Rarb	ENSMUST00000063750:ENSMUSG00000017491:529:1873:3108	178	220	13	10	ACG	0.0101518
Rarb	ENSMUST00000063750:ENSMUSG00000017491:529:1873:3108	344	389	23	17	TTG	0.0437573
Rarb	ENSMUST00000063750:ENSMUSG00000017491:529:1873:3108	456	495	12	10	GTG	0.0480994
Tcirg1	ENSMUST00000126070:ENSMUSG00000001750:472:2974:3041	317	368	14	10	CTG	0.00752215
Ndufaf1	ENSMUST00000028768:ENSMUSG00000027305:266:1256:1451	88	124	7	5	GTG	0.0263968
Sfxn3	ENSMUST00000062213:ENSMUSG00000025212:220:1183:2867	142	193	38	31	ATG	0.000276946
St3gal4	ENSMUST00000034537:ENSMUSG00000032038:236:1235:2095	195	228	20	14	ATG	0.0206775
Eftud2	ENSMUST00000021306:ENSMUSG00000020929:77:2993:3324	58	85	8	7	CTG	0.0979746
Ccdc77	ENSMUST00000032283:ENSMUSG00000030177:119:1586:2610	105	120	8	8	GTG	0.0376378
Mbd6	ENSMUST00000026476:ENSMUSG00000025409:270:3285:4165	238	271	10	7	ATG	0.0033039
Adarb1	ENSMUST00000105406:ENSMUSG00000020262:472:2605:6662	278	299	8	4	ATG	0.0861954
Atp6v1h	ENSMUST00000044369:ENSMUSG00000033793:233:1682:2049	212	230	29	21	ATT	0.0586687
Tab2	ENSMUST00000146444:ENSMUSG00000015755:516:2595:4380	394	451	38	16	ACG	0.0759264
Tab2	ENSMUST00000146444:ENSMUSG00000015755:516:2595:4380	450	474	8	5	ATG	0.0916476
Ak6	ENSMUST00000084721:ENSMUSG00000078941:213:1005:1222	93	198	88	62	CTG	0.0417554
Sin3a	ENSMUST00000168177:ENSMUSG00000042557:264:4095:5086	253	265	29	23	ATG	0.0338913
Mgat2	ENSMUST00000060579:ENSMUSG00000043998:497:1823:2614	137	161	70	36	ACG	0.0375023
Mgat2	ENSMUST00000060579:ENSMUSG00000043998:497:1823:2614	221	257	46	28	ATG	0.00844907
Mgat2	ENSMUST00000060579:ENSMUSG00000043998:497:1823:2614	280	328	19	9	CTG	0.0992521
Nckap1l	ENSMUST00000047405:ENSMUSG00000022488:53:3455:4725	28	79	53	41	ATG	0.0371907
Cggbp1	ENSMUST00000067744:ENSMUSG00000054604:490:991:4425	226	241	101	69	CTG	0.0127941
Cggbp1	ENSMUST00000067744:ENSMUSG00000054604:490:991:4425	293	323	114	74	CTG	0.0456955
Cggbp1	ENSMUST00000067744:ENSMUSG00000054604:490:991:4425	393	414	20	13	ATC	0.0278053
Cggbp1	ENSMUST00000067744:ENSMUSG00000054604:490:991:4425	453	534	65	46	CTG	0.0824692
Mideas	ENSMUST00000110294:ENSMUSG00000042507:762:4029:7156	548	560	303	170	ATT	0.0219112
Gtf3c2	ENSMUST00000202639:ENSMUSG00000106864:319:3169:4200	160	169	12	11	ATT	0.0583593
Mief1	ENSMUST00000023048:ENSMUSG00000022412:520:1909:5148	96	147	241	172	ATG	0.0580112
Mief1	ENSMUST00000023048:ENSMUSG00000022412:520:1909:5148	452	500	19	11	GTG	0.0479555
Ift22	ENSMUST00000200157:ENSMUSG00000007987:82:637:3071	11	86	21	10	CTG	0.00602572
Arntl	ENSMUST00000211770:ENSMUSG00000055116:341:2240:2464	26	89	17	14	TTG	0.0473849
Arntl	ENSMUST00000211770:ENSMUSG00000055116:341:2240:2464	92	134	8	5	CTG	0.0208081
Galk2	ENSMUST00000094604:ENSMUSG00000027207:226:1600:1928	197	284	33	25	CTG	0.067064
Ythdf3	ENSMUST00000108346:ENSMUSG00000047213:261:2049:4929	111	180	81	33	GTG	0.00593356
Nf2	ENSMUST00000109910:ENSMUSG00000009073:551:2339:4720	92	206	38	26	GTG	0.0803246
Nf2	ENSMUST00000109910:ENSMUSG00000009073:551:2339:4720	345	576	532	302	CTG	0.0812086
Mroh1	ENSMUST00000096385:ENSMUSG00000022558:218:5138:5268	189	219	17	11	CTG	0.07175
Cdc26	ENSMUST00000084525:ENSMUSG00000066149:299:554:819	55	82	133	105	TTG	0.00726951
Cdc26	ENSMUST00000084525:ENSMUSG00000066149:299:554:819	117	129	41	35	ATA	0.0190985
Cdc26	ENSMUST00000084525:ENSMUSG00000066149:299:554:819	142	205	87	51	ATT	0.0607428
Thoc2l	ENSMUST00000239307:ENSMUSG00000097392:413:5180:9550	345	387	9	8	CTG	0.00136705
Thoc2l	ENSMUST00000239307:ENSMUSG00000097392:413:5180:9550	396	420	19	11	ATA	0.0478528
Mrps17	ENSMUST00000119576:ENSMUSG00000034211:297:657:5061	128	134	15	15	CTG	0.0416323
Mrps17	ENSMUST00000119576:ENSMUSG00000034211:297:657:5061	280	295	26	20	GTG	0.0174965
Ap1m1	ENSMUST00000003117:ENSMUSG00000003033:184:1453:2084	71	119	31	18	ATG	0.00126044
Zdhhc6	ENSMUST00000224291:ENSMUSG00000024982:398:1661:2603	96	108	115	64	ATG	0.0502121
Zdhhc6	ENSMUST00000224291:ENSMUSG00000024982:398:1661:2603	162	189	42	29	CTG	0.00316731
Zdhhc6	ENSMUST00000224291:ENSMUSG00000024982:398:1661:2603	215	224	15	14	ATT	0.0583593
Zdhhc6	ENSMUST00000224291:ENSMUSG00000024982:398:1661:2603	275	296	14	12	GTG	0.00550553
Zdhhc6	ENSMUST00000224291:ENSMUSG00000024982:398:1661:2603	340	370	208	119	GTG	0.000354556
Fastk	ENSMUST00000030800:ENSMUSG00000028959:140:1775:1893	117	138	51	34	ATG	0.0266533
Rab14	ENSMUST00000028238:ENSMUSG00000026878:368:1013:3081	217	259	14	8	CTG	0.0436911
Fam216a	ENSMUST00000031419:ENSMUSG00000029463:417:1170:1388	130	157	8	7	GTG	0.0800347
Fam216a	ENSMUST00000031419:ENSMUSG00000029463:417:1170:1388	212	224	51	44	ATG	0.0834015
Fam216a	ENSMUST00000031419:ENSMUSG00000029463:417:1170:1388	247	274	9	8	ATG	0.00403117
Slc35a5	ENSMUST00000023344:ENSMUSG00000022664:345:1656:4233	223	259	9	9	ATG	0.000338182
Slc35a5	ENSMUST00000023344:ENSMUSG00000022664:345:1656:4233	108	321	37	15	ATT	0.00308081
Krtcap2	ENSMUST00000040888:ENSMUSG00000042747:546:954:1172	235	241	7	7	ATG	0.0416323
Krtcap2	ENSMUST00000040888:ENSMUSG00000042747:546:954:1172	228	288	14	6	ACG	0.0476251
Krtcap2	ENSMUST00000040888:ENSMUSG00000042747:546:954:1172	532	544	28	19	ACG	0.00136918
Sgms1	ENSMUST00000142618:ENSMUSG00000040451:1161:2418:4036	901	913	11	10	ACG	0.0115574
Sgms1	ENSMUST00000142618:ENSMUSG00000040451:1161:2418:4036	992	1025	19	16	ACG	0.00113905
Sgms1	ENSMUST00000142618:ENSMUSG00000040451:1161:2418:4036	1116	1131	8	5	ACG	0.0175715
Ccnk	ENSMUST00000221167:ENSMUSG00000021258:384:2130:2789	248	278	1230	852	ATG	0.0918256
Rab7b	ENSMUST00000064679:ENSMUSG00000052688:156:753:4498	85	145	28	12	TTG	0.0901043
Anp32b	ENSMUST00000102926:ENSMUSG00000028333:394:1210:1716	195	219	71	52	ATG	9.95958e-05
Serpinb8	ENSMUST00000112706:ENSMUSG00000026315:297:1419:4581	114	174	7	4	ATC	0.0230967
Serpinb8	ENSMUST00000112706:ENSMUSG00000026315:297:1419:4581	195	240	21	9	CTG	0.0366631
Gm7072	ENSMUST00000233465:ENSMUSG00000117284:286:2353:3474	231	279	11	7	ATG	0.00932778
Wdr3	ENSMUST00000052120:ENSMUSG00000033285:96:2922:3432	35	107	19	11	CTG	0.00247427
Fam229b	ENSMUST00000063204:ENSMUSG00000051736:389:629:745	157	187	8	7	ATG	0.0201726
Tnip1	ENSMUST00000102731:ENSMUSG00000020400:279:2220:2973	37	70	218	141	ATC	0.012128
Tnip1	ENSMUST00000102731:ENSMUSG00000020400:279:2220:2973	74	80	52	30	CTG	0.085634
Srsf7	ENSMUST00000063417:ENSMUSG00000024097:103:817:2288	14	62	145	77	ATT	0.0284718
Eipr1	ENSMUST00000221877:ENSMUSG00000036613:160:1318:4091	83	95	55	41	ATG	0.0809763
Eipr1	ENSMUST00000221877:ENSMUSG00000036613:160:1318:4091	108	135	15	9	GTG	0.0469589
Cstf3	ENSMUST00000028599:ENSMUSG00000027176:153:2304:2817	64	106	7	4	CTG	0.0626335
Cstf3	ENSMUST00000028599:ENSMUSG00000027176:153:2304:2817	123	138	11	10	CTG	0.0142281
Dglucy	ENSMUST00000110073:ENSMUSG00000021185:339:2280:3184	142	175	12	7	ATG	0.0264456
Acbd5	ENSMUST00000228050:ENSMUSG00000026781:200:1760:4804	120	195	12	6	ATT	0.00241262
Pnrc1	ENSMUST00000049357:ENSMUSG00000040128:113:1004:1648	26	74	12	11	ATG	0.00154831
Tlr7	ENSMUST00000112161:ENSMUSG00000044583:337:3487:3897	98	116	38	26	TTG	0.0752461
Csnk1g1	ENSMUST00000206048:ENSMUSG00000032384:404:1787:2073	99	189	57	39	CTG	0.0397546
Csnk1g1	ENSMUST00000206048:ENSMUSG00000032384:404:1787:2073	223	247	9	8	ACG	0.000710875
Csnk1g1	ENSMUST00000206048:ENSMUSG00000032384:404:1787:2073	295	316	11	9	GTG	0.00163266
Ppp6r3	ENSMUST00000113997:ENSMUSG00000024908:263:2882:4952	139	157	7	6	ATA	0.0128285
Ppp6r3	ENSMUST00000113997:ENSMUSG00000024908:263:2882:4952	72	162	20	12	CTG	0.033573
Ssr4	ENSMUST00000166518:ENSMUSG00000002014:212:731:800	90	126	7	5	ATG	0.0263968
Cyld	ENSMUST00000043526:ENSMUSG00000036712:222:3087:8022	163	205	11	7	ATG	0.00413159
Ublcp1	ENSMUST00000102795:ENSMUSG00000041231:114:1068:2088	94	130	25	22	CTG	0.0785567
Rnf167	ENSMUST00000037534:ENSMUSG00000040746:582:1623:1833	16	76	29	23	ACG	0.0846651
Rnf167	ENSMUST00000037534:ENSMUSG00000040746:582:1623:1833	129	180	29	15	ATG	0.0462782
Rnf167	ENSMUST00000037534:ENSMUSG00000040746:582:1623:1833	398	404	7	6	CTG	0.0605593
Rnf167	ENSMUST00000037534:ENSMUSG00000040746:582:1623:1833	406	451	10	5	ATA	0.0785244
Zc3h15	ENSMUST00000081591:ENSMUSG00000027091:218:1496:2111	162	174	17	16	ACG	0.0797406
Nat9	ENSMUST00000103040:ENSMUSG00000015542:284:1007:1204	249	285	19	8	CTG	0.0811006
Rpl9	ENSMUST00000057885:ENSMUSG00000047215:70:646:738	50	71	10	10	TTG	0.00767378
M6pr	ENSMUST00000112610:ENSMUSG00000007458:472:1306:2539	100	121	12	10	CTG	0.0707213
M6pr	ENSMUST00000112610:ENSMUSG00000007458:472:1306:2539	367	415	141	66	ATC	0.0138224
Cab39	ENSMUST00000113360:ENSMUSG00000036707:424:1447:3805	61	73	11	8	CTG	0.0604126
Rassf2	ENSMUST00000028814:ENSMUSG00000027339:283:1261:8233	229	262	19	12	ATG	0.0201952
Echdc1	ENSMUST00000020034:ENSMUSG00000019883:167:1133:3856	133	178	9	6	GTG	0.030529
Tpra1	ENSMUST00000055022:ENSMUSG00000002871:426:1533:1820	309	315	13	11	ACG	0.0605593
Tpra1	ENSMUST00000055022:ENSMUSG00000002871:426:1533:1820	375	390	24	12	CTG	0.0379104
Uspl1	ENSMUST00000122160:ENSMUSG00000041264:388:3655:3827	76	151	87	49	GTG	0.0329939
Uspl1	ENSMUST00000122160:ENSMUSG00000041264:388:3655:3827	231	285	13	9	ATG	0.012466
Sf3a2	ENSMUST00000148665:ENSMUSG00000020211:645:2100:2213	562	691	42	24	CTG	0.0342519
Bcl9	ENSMUST00000046521:ENSMUSG00000038256:626:4901:6102	424	502	39	21	CTG	0.00290358
Ap1ar	ENSMUST00000051737:ENSMUSG00000074238:286:1180:2662	87	165	19	15	ATG	0.0135705
Rnasel	ENSMUST00000086209:ENSMUSG00000066800:619:2824:2938	414	423	7	5	GTG	0.0788468
Cldnd1	ENSMUST00000023426:ENSMUSG00000022744:193:952:2147	168	198	48	36	ATG	0.025808
Rbm17	ENSMUST00000040314:ENSMUSG00000037197:193:1408:1599	160	181	74	50	ATC	0.0196752
Pafah1b2	ENSMUST00000172450:ENSMUSG00000003131:354:1041:6873	24	123	22	14	ATG	0.00163886
Cacybp	ENSMUST00000014370:ENSMUSG00000014226:208:895:2098	173	194	7	4	CTG	0.033871
Asb7	ENSMUST00000124899:ENSMUSG00000030509:750:1704:4928	390	486	60	30	ATC	0.0863642
Asb7	ENSMUST00000124899:ENSMUSG00000030509:750:1704:4928	460	526	53	25	CTG	0.0291182
Asb7	ENSMUST00000124899:ENSMUSG00000030509:750:1704:4928	655	715	9	6	ATT	0.00222607
Arfip1	ENSMUST00000143514:ENSMUSG00000074513:221:1340:1343	29	47	14	12	TTG	0.0395592
Ndufb4	ENSMUST00000023514:ENSMUSG00000022820:94:481:971	75	111	12	8	ATG	0.0321987
Adk	ENSMUST00000045376:ENSMUSG00000039197:65:1148:1782	51	60	70	53	GTG	0.0844322
Fiz1	ENSMUST00000165320:ENSMUSG00000061374:194:1694:2653	27	78	19	9	GTG	0.0903429
Alg6	ENSMUST00000097961:ENSMUSG00000073792:163:1684:3079	112	127	22	18	ATG	0.0474065
Hif1a	ENSMUST00000021530:ENSMUSG00000021109:386:2894:4724	289	430	31	18	TTG	0.0347403
Ezh2	ENSMUST00000081721:ENSMUSG00000029687:144:2382:2787	4	139	39	25	TTG	0.0023447
Tcf19	ENSMUST00000160885:ENSMUSG00000050410:499:1288:1732	348	375	7	5	CTG	0.00778855
Tcf19	ENSMUST00000160885:ENSMUSG00000050410:499:1288:1732	427	463	169	80	GTG	0.0296203
1700017B05Rik	ENSMUST00000034846:ENSMUSG00000032300:235:3304:4152	50	128	19	12	ACG	0.0703966
1700017B05Rik	ENSMUST00000034846:ENSMUSG00000032300:235:3304:4152	134	179	39	26	ATG	0.070472
1700017B05Rik	ENSMUST00000034846:ENSMUSG00000032300:235:3304:4152	218	230	20	20	TTG	0.00476095
Kbtbd2	ENSMUST00000114321:ENSMUSG00000059486:643:2512:3868	333	348	9	7	CTG	0.0947343
Kbtbd2	ENSMUST00000114321:ENSMUSG00000059486:643:2512:3868	427	454	58	52	ATG	0.000172639
Kbtbd2	ENSMUST00000114321:ENSMUSG00000059486:643:2512:3868	463	469	12	9	ATG	0.0605593
Etfa	ENSMUST00000034866:ENSMUSG00000032314:174:1173:1392	148	157	27	13	CTG	0.0937818
Pik3cg	ENSMUST00000053215:ENSMUSG00000020573:154:3460:5871	147	171	26	22	ATA	0.0297255
Mrtfa	ENSMUST00000109579:ENSMUSG00000042292:265:3157:4154	119	173	24	16	ATG	0.00980678
Sigmar1	ENSMUST00000059354:ENSMUSG00000036078:107:776:1640	81	147	43	25	TTG	0.0343471
Prdm4	ENSMUST00000220032:ENSMUSG00000035529:386:2795:3962	62	77	11	7	ATG	0.0376051
Prdm4	ENSMUST00000220032:ENSMUSG00000035529:386:2795:3962	235	328	24	16	ATG	0.00573766
Clec4e	ENSMUST00000032239:ENSMUSG00000030142:122:764:2518	12	21	8	8	TTG	0.0339446
Socs5	ENSMUST00000041369:ENSMUSG00000037104:442:2050:4648	273	339	40	23	ATG	0.0256296
Nudt21	ENSMUST00000034204:ENSMUSG00000031754:139:820:5010	31	49	94	64	ATG	0.0228561
B4galt3	ENSMUST00000111313:ENSMUSG00000052423:393:1578:2098	330	348	29	18	ATC	0.0460299
Srsf3	ENSMUST00000130216:ENSMUSG00000071172:161:653:2618	109	121	256	195	CTG	0.0211636
Klf7	ENSMUST00000114086:ENSMUSG00000025959:490:1393:7662	60	144	38	18	ATT	0.0431654
Klf7	ENSMUST00000114086:ENSMUSG00000025959:490:1393:7662	441	504	25	19	CTG	0.00353789
Gle1	ENSMUST00000019859:ENSMUSG00000019715:74:2171:4030	42	105	30	23	TTG	0.0862488
Zdhhc3	ENSMUST00000238520:ENSMUSG00000025786:176:1172:5376	152	170	128	67	ATG	0.0150466
Rreb1	ENSMUST00000128570:ENSMUSG00000039087:281:5543:8436	42	72	10	6	CTG	0.0807567
Rreb1	ENSMUST00000128570:ENSMUSG00000039087:281:5543:8436	233	266	13	11	ATG	0.0399971
Agpat1	ENSMUST00000037489:ENSMUSG00000034254:320:1175:2190	137	182	10	7	ATG	0.00576086
Mars1	ENSMUST00000171564:ENSMUSG00000040354:157:2887:2962	140	158	20	14	GTG	0.0411415
Papola	ENSMUST00000109901:ENSMUSG00000021111:213:2430:4380	39	72	583	382	ATG	6.27009e-05
Papola	ENSMUST00000109901:ENSMUSG00000021111:213:2430:4380	161	185	34	16	ACG	0.0587246
Slc35b4	ENSMUST00000019143:ENSMUSG00000018999:257:1250:6253	179	200	9	6	TTG	0.0899954
Man1a	ENSMUST00000003843:ENSMUSG00000003746:517:2482:5137	212	230	7	6	ATG	0.0161292
Psph	ENSMUST00000031399:ENSMUSG00000029446:822:1497:1733	642	669	56	46	ATC	0.00144035
D16Ertd472e	ENSMUST00000232052:ENSMUSG00000022864:474:1344:6127	179	200	12	9	GTG	0.0230713
Zfyve26	ENSMUST00000021547:ENSMUSG00000066440:181:7768:9391	126	138	10	10	ATG	0.0306844
Plrg1	ENSMUST00000150268:ENSMUSG00000027998:124:1663:1851	30	81	12	6	ATC	0.0684697
Plrg1	ENSMUST00000150268:ENSMUSG00000027998:124:1663:1851	93	105	31	28	CTG	0.0642494
Dbp	ENSMUST00000080885:ENSMUSG00000059824:536:1511:1837	412	472	9	7	ACG	0.00239165
Zfp638	ENSMUST00000032088:ENSMUSG00000030016:290:6170:6199	3	30	20	18	ATG	0.0422552
Zfp638	ENSMUST00000032088:ENSMUSG00000030016:290:6170:6199	67	82	20	13	ATG	0.0246308
Zfp638	ENSMUST00000032088:ENSMUSG00000030016:290:6170:6199	228	264	7	5	TTG	0.0578335
Polh	ENSMUST00000024749:ENSMUSG00000023953:255:2337:3238	91	178	81	34	TTG	0.00941864
Phka2	ENSMUST00000033652:ENSMUSG00000031295:393:4098:4133	110	164	10	8	GTG	0.00491345
Pknox1	ENSMUST00000097352:ENSMUSG00000006705:212:1520:4252	143	179	33	25	ATT	0.0105004
Fem1c	ENSMUST00000036226:ENSMUSG00000033319:538:2389:5726	434	482	8	7	GTG	0.00163209
Fem1c	ENSMUST00000036226:ENSMUSG00000033319:538:2389:5726	465	507	7	4	TTG	0.0783892
Eif5a	ENSMUST00000043419:ENSMUSG00000078812:339:801:1437	54	123	866	445	CTG	0.0927582
Eif5a	ENSMUST00000043419:ENSMUSG00000078812:339:801:1437	261	300	118	89	ATG	0.0240925
Il1rl1	ENSMUST00000097772:ENSMUSG00000026069:352:2053:5302	273	285	19	13	TTG	0.00286327
Il1rl1	ENSMUST00000097772:ENSMUSG00000026069:352:2053:5302	337	346	8	6	ATC	0.0948188
Stau1	ENSMUST00000109238:ENSMUSG00000039536:291:1776:2976	259	271	19	10	ATG	0.0290873
Smim13	ENSMUST00000165561:ENSMUSG00000091264:395:659:4483	120	183	14	7	ATG	0.0391864
Kmt2e	ENSMUST00000115128:ENSMUSG00000029004:522:6126:7317	70	100	8	5	CTG	0.00875081
Kmt2e	ENSMUST00000115128:ENSMUSG00000029004:522:6126:7317	143	176	17	10	GTG	0.0174511
Kmt2e	ENSMUST00000115128:ENSMUSG00000029004:522:6126:7317	234	492	158	80	GTG	0.0575504
Kmt2e	ENSMUST00000115128:ENSMUSG00000029004:522:6126:7317	502	523	26	18	ATT	0.000588282
Rbck1	ENSMUST00000109847:ENSMUSG00000027466:357:1881:2384	198	252	42	26	CTG	0.0980534
Rbck1	ENSMUST00000109847:ENSMUSG00000027466:357:1881:2384	338	425	17	13	ATG	0.00098994
Cyb5a	ENSMUST00000160180:ENSMUSG00000024646:141:543:833	55	166	84	45	ATG	0.0393137
Cyb5a	ENSMUST00000160180:ENSMUSG00000024646:141:543:833	83	236	45	21	ATC	0.0953325
Vrk3	ENSMUST00000002275:ENSMUSG00000002205:302:1661:1969	251	269	44	36	ATG	0.00280083
Actg1	ENSMUST00000071555:ENSMUSG00000062825:124:1249:1952	74	227	2220	1289	CTG	0.0157771
Depdc5	ENSMUST00000119705:ENSMUSG00000037426:153:4926:7929	53	104	10	6	CTG	0.0981249
Depdc5	ENSMUST00000119705:ENSMUSG00000037426:153:4926:7929	103	133	22	19	ATG	0.039148
Tprkb	ENSMUST00000113753:ENSMUSG00000054226:272:797:2222	33	42	8	6	ATG	0.0788468
Tprkb	ENSMUST00000113753:ENSMUSG00000054226:272:797:2222	163	202	8	5	ATT	0.0447113
Msn	ENSMUST00000117399:ENSMUSG00000031207:190:1921:3842	30	39	25	22	GTG	0.00612435
Msn	ENSMUST00000117399:ENSMUSG00000031207:190:1921:3842	84	279	231	141	CTG	0.0343735
Msn	ENSMUST00000117399:ENSMUSG00000031207:190:1921:3842	122	290	106	59	CTG	0.0708015
Blnk	ENSMUST00000054769:ENSMUSG00000061132:477:1848:2097	375	381	14	10	GTG	0.0371644
Blnk	ENSMUST00000054769:ENSMUSG00000061132:477:1848:2097	410	437	9	8	CTG	0.019479
Gnpda2	ENSMUST00000031117:ENSMUSG00000029209:172:1000:1894	68	89	9	7	CTG	0.0899954
Gnpda2	ENSMUST00000031117:ENSMUSG00000029209:172:1000:1894	113	122	41	28	ATG	0.0323327
Myo10	ENSMUST00000110457:ENSMUSG00000022272:485:6671:8125	354	402	29	12	ATG	0.0642969
Tnfrsf1a	ENSMUST00000032491:ENSMUSG00000030341:301:1663:2156	123	156	53	30	CTG	0.0401875
Tmed5	ENSMUST00000002837:ENSMUSG00000063406:196:883:3800	125	356	346	249	ATC	0.049853
Rab22a	ENSMUST00000029024:ENSMUSG00000027519:346:928:7155	109	157	23	13	ATG	0.0628989
Htt	ENSMUST00000080036:ENSMUSG00000029104:163:9523:13215	31	94	11	8	ATG	0.00203873
Gpr68	ENSMUST00000110066:ENSMUSG00000047415:621:1716:3223	153	198	10	6	TTG	0.0494704
Cnpy2	ENSMUST00000219037:ENSMUSG00000025381:342:888:1383	328	337	33	16	CTG	0.0974383
Cnpy2	ENSMUST00000219037:ENSMUSG00000025381:342:888:1383	317	449	58	35	GTG	0.0153658
Pomk	ENSMUST00000061850:ENSMUSG00000037251:293:1340:3613	206	227	22	11	ATG	0.0530187
Pomk	ENSMUST00000061850:ENSMUSG00000037251:293:1340:3613	259	280	23	17	CTG	0.0403414
Ptp4a3	ENSMUST00000165541:ENSMUSG00000059895:1165:1684:3539	402	465	9	8	ATG	0.000529988
Ptp4a3	ENSMUST00000165541:ENSMUSG00000059895:1165:1684:3539	577	601	8	7	TTG	0.080058
Ptp4a3	ENSMUST00000165541:ENSMUSG00000059895:1165:1684:3539	1009	1048	8	6	ATT	0.0594488
Tpm4	ENSMUST00000003575:ENSMUSG00000031799:93:837:2158	61	121	54	39	CTG	0.0415829
Tcaim	ENSMUST00000052740:ENSMUSG00000046603:161:1688:3049	107	143	17	15	TTG	0.0799591
Galnt6	ENSMUST00000052069:ENSMUSG00000037280:391:2257:3798	150	171	7	4	ATG	0.0774657
Galnt6	ENSMUST00000052069:ENSMUSG00000037280:391:2257:3798	256	262	13	13	CTG	0.0416323
Galnt6	ENSMUST00000052069:ENSMUSG00000037280:391:2257:3798	342	384	8	4	GTG	0.0994313
Chfr	ENSMUST00000112519:ENSMUSG00000014668:97:2089:3159	23	89	64	42	ATG	0.0124644
Timm9	ENSMUST00000166120:ENSMUSG00000021079:342:609:990	84	102	99	82	CTG	0.0884063
Timm9	ENSMUST00000166120:ENSMUSG00000021079:342:609:990	332	365	11	9	CTG	0.0562053
Fam204a	ENSMUST00000065286:ENSMUSG00000057858:474:1182:2035	25	55	26	16	ATG	0.0120231
Fam204a	ENSMUST00000065286:ENSMUSG00000057858:474:1182:2035	354	363	19	10	CTG	0.0581762
Esf1	ENSMUST00000046030:ENSMUSG00000045624:129:2664:3396	55	124	9	5	GTG	0.0589057
Uchl3	ENSMUST00000002289:ENSMUSG00000022111:70:760:903	45	108	15	11	CTG	0.0435996
Vac14	ENSMUST00000034190:ENSMUSG00000010936:291:2637:3069	177	249	15	10	ATG	0.00241416
Slc25a16	ENSMUST00000044977:ENSMUSG00000071253:119:1115:3145	61	79	8	5	GTG	0.0593188
Abhd17a	ENSMUST00000003436:ENSMUSG00000003346:351:1281:1468	201	255	72	54	GTG	0.0548181
Fam110a	ENSMUST00000109865:ENSMUSG00000027459:402:1290:1853	340	394	12	9	CTG	0.0401483
Anapc11	ENSMUST00000026128:ENSMUSG00000025135:202:454:3229	126	168	13	9	ATA	0.0537515
Selenof	ENSMUST00000082437:ENSMUSG00000037072:299:785:1514	32	107	8	6	GTG	0.00195737
Jmy	ENSMUST00000065537:ENSMUSG00000021690:502:3451:8776	124	184	22	17	CTG	0.0796173
Smarca5	ENSMUST00000043359:ENSMUSG00000031715:401:3554:6113	183	189	14	13	GTG	0.0744573
Cd36	ENSMUST00000170051:ENSMUSG00000002944:320:1736:3399	71	116	8	8	ATG	0.000409609
Mafg	ENSMUST00000058162:ENSMUSG00000051510:267:753:4923	214	268	10	9	TTG	0.000126518
Cox7b	ENSMUST00000033582:ENSMUSG00000031231:131:371:1001	99	141	151	94	ATA	0.00407685
Arhgap35	ENSMUST00000075845:ENSMUSG00000058230:713:5210:9147	684	714	10	6	GTG	0.0103322
1700123O20Rik	ENSMUST00000038539:ENSMUSG00000040822:906:1332:1843	826	871	105	80	ATG	1.98691e-06
Sipa1l3	ENSMUST00000085809:ENSMUSG00000030583:616:5944:7713	310	376	19	15	ATG	0.00223434
Sipa1l3	ENSMUST00000085809:ENSMUSG00000030583:616:5944:7713	540	564	10	6	ATG	0.0885846
Agpat4	ENSMUST00000024594:ENSMUSG00000023827:212:1346:1915	118	196	21	11	CTG	0.0776895
Znhit6	ENSMUST00000098534:ENSMUSG00000074182:136:1516:2339	86	95	7	6	GTG	0.0583593
Znhit6	ENSMUST00000098534:ENSMUSG00000074182:136:1516:2339	106	121	8	8	GTG	5.94066e-05
Katnbl1	ENSMUST00000028552:ENSMUSG00000027132:161:1058:2886	119	137	7	4	TTG	0.0769631
Katnbl1	ENSMUST00000028552:ENSMUSG00000027132:161:1058:2886	136	169	7	6	ATG	0.0247919
Csnk1g3	ENSMUST00000237880:ENSMUSG00000073563:659:2003:2180	111	123	74	59	TTG	0.0861499
Csnk1g3	ENSMUST00000237880:ENSMUSG00000073563:659:2003:2180	155	212	15	10	TTG	0.000835242
Csnk1g3	ENSMUST00000237880:ENSMUSG00000073563:659:2003:2180	517	547	21	15	TTG	0.076489
Csnk1g3	ENSMUST00000237880:ENSMUSG00000073563:659:2003:2180	579	621	12	10	ATG	0.0161354
Phpt1	ENSMUST00000039156:ENSMUSG00000036504:385:757:937	329	344	23	19	CTG	0.0399862
Phpt1	ENSMUST00000039156:ENSMUSG00000036504:385:757:937	353	416	18	14	GTG	0.044272
Akr1a1	ENSMUST00000030455:ENSMUSG00000028692:348:1323:1420	86	95	2472	1552	GTG	0.0393565
Akr1a1	ENSMUST00000030455:ENSMUSG00000028692:348:1323:1420	293	419	778	484	CTG	1.70324e-05
Dym	ENSMUST00000039608:ENSMUSG00000035765:251:2258:2456	214	223	23	17	ATG	0.053703
Ndufb1	ENSMUST00000221422:ENSMUSG00000113902:603:774:861	399	420	17	12	GTG	0.0575334
Ndufb1	ENSMUST00000221422:ENSMUSG00000113902:603:774:861	441	519	29	16	GTG	0.0110447
Fastkd2	ENSMUST00000027103:ENSMUSG00000025962:165:2232:4486	50	104	34	24	ATG	0.00980989
Hnrnpa1	ENSMUST00000036004:ENSMUSG00000046434:82:1201:1918	56	143	474	329	CTG	0.0681968
Dlg1	ENSMUST00000064477:ENSMUSG00000022770:314:3095:4663	245	299	12	6	CTG	0.0807955
Lamp1	ENSMUST00000033824:ENSMUSG00000031447:228:1446:2229	13	64	17	14	GTG	0.022897
Rspry1	ENSMUST00000060389:ENSMUSG00000050079:646:2374:3852	344	404	26	16	TTG	0.0152289
Rspry1	ENSMUST00000060389:ENSMUSG00000050079:646:2374:3852	515	527	27	26	ATT	0.0642494
Rspry1	ENSMUST00000060389:ENSMUSG00000050079:646:2374:3852	631	643	27	22	TTG	0.00136918
Slc2a1	ENSMUST00000030398:ENSMUSG00000028645:244:1720:3260	131	140	38	24	ACG	0.0425242
Slc2a1	ENSMUST00000030398:ENSMUSG00000028645:244:1720:3260	163	178	88	57	CTG	0.00125565
Top2b	ENSMUST00000017629:ENSMUSG00000017485:500:5336:10335	13	22	79	67	ATG	0.0209139
Dynll1	ENSMUST00000009157:ENSMUSG00000009013:174:441:2030	94	109	87	68	CTG	0.021937
Dynll1	ENSMUST00000009157:ENSMUSG00000009013:174:441:2030	151	169	30	15	CTG	0.0319236
Trim34a	ENSMUST00000060315:ENSMUSG00000056144:348:1803:2590	134	173	9	6	GTG	0.0665923
Apbb3	ENSMUST00000001415:ENSMUSG00000117679:321:1779:2067	291	297	13	8	TTG	0.085634
Rab10	ENSMUST00000021001:ENSMUSG00000020671:551:1151:3513	64	97	196	156	CTG	0.0842841
Rab10	ENSMUST00000021001:ENSMUSG00000020671:551:1151:3513	252	477	135	57	CTG	0.0827579
Rab10	ENSMUST00000021001:ENSMUSG00000020671:551:1151:3513	422	491	151	76	CTG	0.0899382
Tars2	ENSMUST00000029752:ENSMUSG00000028107:33:2202:2400	9	24	75	66	ATG	0.0134399
Fam122b	ENSMUST00000071023:ENSMUSG00000036022:832:1600:4334	232	304	15	9	CTG	0.0671843
Tmem106c	ENSMUST00000064200:ENSMUSG00000052369:284:1064:1623	219	243	13	9	ATG	0.0358723
Tacc3	ENSMUST00000074849:ENSMUSG00000037313:601:2512:2669	558	621	10	6	GTG	0.0118888
Tmem69	ENSMUST00000106478:ENSMUSG00000055900:158:893:1962	57	99	9	8	GTG	0.000327515
Psma5	ENSMUST00000090569:ENSMUSG00000068749:351:1074:1239	307	385	120	57	TTG	0.0302745
St3gal6	ENSMUST00000137035:ENSMUSG00000022747:611:1598:4123	298	361	12	5	CTG	0.0934948
St3gal6	ENSMUST00000137035:ENSMUSG00000022747:611:1598:4123	416	434	29	24	ATG	0.0049289
St3gal6	ENSMUST00000137035:ENSMUSG00000022747:611:1598:4123	561	612	23	13	CTG	0.0871238
Rmdn3	ENSMUST00000094695:ENSMUSG00000070730:135:1545:2249	95	140	7	5	GTG	0.0222013
Ankzf1	ENSMUST00000152233:ENSMUSG00000026199:292:2536:2739	131	164	26	14	GTG	0.0836647
Tdrkh	ENSMUST00000166032:ENSMUSG00000041912:116:1796:5692	91	124	75	50	ATG	0.00977864
Ghitm	ENSMUST00000165649:ENSMUSG00000041028:97:1135:3188	14	38	35	17	GTG	0.0674883
Hmgb2	ENSMUST00000067925:ENSMUSG00000054717:123:753:2628	74	134	1437	1035	CTG	0.00958231
Usp38	ENSMUST00000042724:ENSMUSG00000038250:492:3618:4707	326	344	16	11	ATG	0.0376504
Usp38	ENSMUST00000042724:ENSMUSG00000038250:492:3618:4707	207	357	46	21	CTG	0.0429586
Nrf1	ENSMUST00000115206:ENSMUSG00000058440:251:1853:1879	18	105	24	17	CTG	0.0237535
Mfsd13a	ENSMUST00000086969:ENSMUSG00000025227:180:1737:2278	113	161	49	42	ATG	0.0110542
Cdadc1	ENSMUST00000225839:ENSMUSG00000021982:103:1678:3189	53	104	59	33	ATC	0.0895857
Zfp26	ENSMUST00000159569:ENSMUSG00000063108:458:3335:11276	296	308	9	6	GTG	0.0399117
Zfp26	ENSMUST00000159569:ENSMUSG00000063108:458:3335:11276	358	388	12	9	ATG	0.00375951
Zfp26	ENSMUST00000159569:ENSMUSG00000063108:458:3335:11276	387	465	11	8	ATA	0.00660257
Slc5a6	ENSMUST00000114668:ENSMUSG00000006641:760:2662:3436	403	424	10	7	ATG	0.0834568
Ttc12	ENSMUST00000055096:ENSMUSG00000040219:95:2207:3628	67	100	8	6	CTG	0.0217763
Nol8	ENSMUST00000222197:ENSMUSG00000021392:568:4063:4368	23	119	20	10	ATC	0.0772914
Nol8	ENSMUST00000222197:ENSMUSG00000021392:568:4063:4368	230	260	43	29	ATG	0.0707746
Nol8	ENSMUST00000222197:ENSMUSG00000021392:568:4063:4368	330	345	17	16	ATG	0.00125892
Nol8	ENSMUST00000222197:ENSMUSG00000021392:568:4063:4368	402	435	33	26	ATG	0.0282347
Cwc15	ENSMUST00000004200:ENSMUSG00000004096:173:860:1111	39	105	71	50	CTG	0.0915455
Cwc15	ENSMUST00000004200:ENSMUSG00000004096:173:860:1111	144	174	35	20	CTG	0.00959252
Herpud1	ENSMUST00000161576:ENSMUSG00000031770:154:1327:1952	83	194	49	22	GTG	0.0995698
Tesk1	ENSMUST00000060864:ENSMUSG00000028458:1496:3377:3947	523	556	8	4	ATG	0.0640959
Tesk1	ENSMUST00000060864:ENSMUSG00000028458:1496:3377:3947	815	827	28	16	ATG	0.0399112
Tesk1	ENSMUST00000060864:ENSMUSG00000028458:1496:3377:3947	957	1062	22	11	ATG	0.068654
Ttll5	ENSMUST00000040179:ENSMUSG00000012609:475:4459:5081	413	449	20	15	CTG	0.0173102
C1galt1c1	ENSMUST00000058265:ENSMUSG00000048970:116:1064:1449	90	102	12	9	CTG	0.0412436
Slc35b1	ENSMUST00000021243:ENSMUSG00000020873:318:1284:1523	235	283	42	30	ATG	0.000559787
Arel1	ENSMUST00000043169:ENSMUSG00000042350:646:3115:5446	294	342	15	9	ATG	0.0536845
Arel1	ENSMUST00000043169:ENSMUSG00000042350:646:3115:5446	512	533	12	6	ATG	0.0783708
Arel1	ENSMUST00000043169:ENSMUSG00000042350:646:3115:5446	549	561	8	6	TTG	0.0797406
Slfn8	ENSMUST00000038141:ENSMUSG00000035208:357:3087:4011	250	376	27	20	CTG	0.092619
Jak1	ENSMUST00000102781:ENSMUSG00000028530:316:3775:4906	252	267	28	18	ATG	0.0174965
Fam20b	ENSMUST00000122424:ENSMUSG00000033557:423:1650:4532	319	352	11	7	GTG	0.00877312
Cdk20	ENSMUST00000021939:ENSMUSG00000021483:282:1320:4118	138	153	8	8	ATG	0.00547506
Rbis	ENSMUST00000108365:ENSMUSG00000078784:82:499:559	23	47	7	6	ATG	0.0207142
Cip2a	ENSMUST00000117994:ENSMUSG00000033031:93:2814:3977	25	40	21	16	ATG	0.0704842
Tmem59	ENSMUST00000030361:ENSMUSG00000028618:330:1299:1775	307	313	47	28	CTG	0.0744573
Alkbh3	ENSMUST00000111240:ENSMUSG00000040174:196:1057:1395	136	142	7	6	TTG	0.0744573
Tbrg4	ENSMUST00000189268:ENSMUSG00000000384:231:2121:2347	153	186	55	38	GTG	0.0307857
Tbrg4	ENSMUST00000189268:ENSMUSG00000000384:231:2121:2347	217	244	9	8	CTG	0.0201487
Arpc5	ENSMUST00000077755:ENSMUSG00000008475:183:636:1914	122	239	228	133	CTG	0.0427676
Ddias	ENSMUST00000032877:ENSMUSG00000030641:206:2903:3387	154	199	18	14	ATG	0.003912
Rab31	ENSMUST00000070673:ENSMUSG00000056515:208:793:3473	141	300	32	18	ACG	0.00438225
Prrc1	ENSMUST00000025490:ENSMUSG00000024594:171:1500:5030	152	158	17	14	GTG	0.0605593
Hnrnpf	ENSMUST00000163168:ENSMUSG00000042079:538:1783:2401	267	297	21	16	CTG	0.000496945
Hnrnpf	ENSMUST00000163168:ENSMUSG00000042079:538:1783:2401	381	411	89	57	CTG	0.00384529
Slc39a9	ENSMUST00000085245:ENSMUSG00000048833:642:1566:5201	66	117	236	172	ATG	0.0069344
Slc39a9	ENSMUST00000085245:ENSMUSG00000048833:642:1566:5201	550	604	13	7	TTG	0.0941564
Slc39a9	ENSMUST00000085245:ENSMUSG00000048833:642:1566:5201	560	617	13	7	ACG	0.0977329
Hoxa7	ENSMUST00000048715:ENSMUSG00000038236:100:787:2009	15	24	7	6	CTG	0.0583593
Mthfd1	ENSMUST00000021443:ENSMUSG00000021048:206:3011:3241	126	195	48	23	TTG	0.0546598
Ccdc127	ENSMUST00000022063:ENSMUSG00000021578:110:890:9559	57	63	16	13	CTG	0.085634
Ccdc127	ENSMUST00000022063:ENSMUSG00000021578:110:890:9559	82	103	14	12	ATG	0.00550553
Emg1	ENSMUST00000004379:ENSMUSG00000004268:135:867:1034	79	94	22	15	ACG	0.0307799
Pigbos1	ENSMUST00000184126:ENSMUSG00000098332:219:390:496	106	157	13	6	CTG	0.03151
Pigbos1	ENSMUST00000184126:ENSMUSG00000098332:219:390:496	156	183	10	7	CTG	0.0875091
Ogg1	ENSMUST00000032406:ENSMUSG00000030271:254:1289:1549	232	247	9	7	ATG	0.0385374
Pstpip2	ENSMUST00000114741:ENSMUSG00000025429:173:1175:2267	36	63	14	10	TTG	0.0576817
Rpap2	ENSMUST00000065422:ENSMUSG00000033773:53:1895:2268	14	38	13	10	ATG	0.00384695
Ttll4	ENSMUST00000042125:ENSMUSG00000033257:406:3985:10019	25	52	15	8	GTG	0.0958055
Ttll4	ENSMUST00000042125:ENSMUSG00000033257:406:3985:10019	194	212	12	6	CTG	0.0111755
Ttll4	ENSMUST00000042125:ENSMUSG00000033257:406:3985:10019	346	391	8	7	GTG	0.00155378
Tmem50b	ENSMUST00000023686:ENSMUSG00000022964:260:734:2347	232	277	62	28	ATG	0.0228126
Sugt1	ENSMUST00000054908:ENSMUSG00000022024:138:1146:7392	105	126	10	8	ACG	0.034848
Elk3	ENSMUST00000008542:ENSMUSG00000008398:386:1613:4212	122	131	11	7	ATA	0.037678
Elk3	ENSMUST00000008542:ENSMUSG00000008398:386:1613:4212	306	339	22	17	ATG	0.0418991
E030030I06Rik	ENSMUST00000179054:ENSMUSG00000097327:258:996:2081	200	230	16	14	TTG	0.080009
Rad54l	ENSMUST00000102704:ENSMUSG00000028702:595:2836:3025	164	182	35	17	ATG	0.0809947
Rad54l	ENSMUST00000102704:ENSMUSG00000028702:595:2836:3025	388	439	16	11	TTG	0.0981298
Rad54l	ENSMUST00000102704:ENSMUSG00000028702:595:2836:3025	486	492	19	14	ATG	0.0605593
Rad54l	ENSMUST00000102704:ENSMUSG00000028702:595:2836:3025	557	569	46	34	CTG	0.0679966
Rad54l	ENSMUST00000102704:ENSMUSG00000028702:595:2836:3025	578	596	28	19	ATG	0.0705015
Nipal3	ENSMUST00000105856:ENSMUSG00000028803:322:1576:2624	244	268	17	16	ATG	0.000559465
Il1b	ENSMUST00000028881:ENSMUSG00000027398:87:894:1356	64	178	63	44	TTG	0.0262656
Mttp	ENSMUST00000098580:ENSMUSG00000028158:342:3069:3072	137	188	8	5	ATG	0.026205
Ccdc88b	ENSMUST00000113440:ENSMUSG00000047810:72:4515:4959	43	61	7	5	GTG	0.0919271
Ehbp1l1	ENSMUST00000049295:ENSMUSG00000024937:297:5451:6404	242	266	134	110	GTG	0.00839011
Atp1b3	ENSMUST00000034983:ENSMUSG00000032412:288:1122:1994	182	299	107	44	CTG	0.000420352
Zfp410	ENSMUST00000045931:ENSMUSG00000042472:470:1904:2597	302	368	12	7	ACG	0.0447251
Zfp410	ENSMUST00000045931:ENSMUSG00000042472:470:1904:2597	393	411	37	18	ATA	0.0300015
Ppm1f	ENSMUST00000027373:ENSMUSG00000026181:221:1577:4922	149	158	31	23	CTG	0.0425242
Bbip1	ENSMUST00000135402:ENSMUSG00000084957:355:556:2043	203	224	116	73	ATG	0.0315745
Bbip1	ENSMUST00000135402:ENSMUSG00000084957:355:556:2043	317	365	31	21	ATT	0.0953859
Zfp62	ENSMUST00000109197:ENSMUSG00000046311:296:3017:4029	98	119	68	49	GTG	0.0795031
Snrk	ENSMUST00000118886:ENSMUSG00000038145:265:2509:4811	170	212	8	5	ATG	0.0745892
Fam167b	ENSMUST00000052835:ENSMUSG00000050493:174:660:913	29	128	452	227	CTG	0.0199713
Cenpq	ENSMUST00000087114:ENSMUSG00000023919:701:1502:1942	596	641	65	42	GTG	0.0442958
Cenpq	ENSMUST00000087114:ENSMUSG00000023919:701:1502:1942	668	692	96	85	ATG	0.00769278
Birc2	ENSMUST00000190341:ENSMUSG00000057367:969:2805:3331	127	136	7	7	ATG	0.0339446
Birc2	ENSMUST00000190341:ENSMUSG00000057367:969:2805:3331	402	444	10	8	TTG	0.020212
Birc2	ENSMUST00000190341:ENSMUSG00000057367:969:2805:3331	655	703	14	8	ATG	0.0759664
Birc2	ENSMUST00000190341:ENSMUSG00000057367:969:2805:3331	888	906	12	11	GTG	0.0800641
Nuf2	ENSMUST00000111368:ENSMUSG00000026683:158:1547:2405	94	124	27	21	TTG	0.00255135
Fam20c	ENSMUST00000026972:ENSMUSG00000025854:1122:2859:3582	797	830	13	8	ATG	0.0713375
Fam20c	ENSMUST00000026972:ENSMUSG00000025854:1122:2859:3582	929	1004	22	18	ATG	0.0069776
Abcd1	ENSMUST00000002084:ENSMUSG00000031378:434:2642:3648	232	328	16	7	CTG	0.0843221
Abcd1	ENSMUST00000002084:ENSMUSG00000031378:434:2642:3648	323	383	20	17	TTG	0.0256364
Fam50a	ENSMUST00000114160:ENSMUSG00000001962:182:1199:1383	72	231	32	22	TTG	0.00890829
Rnf14	ENSMUST00000171461:ENSMUSG00000060450:658:2113:3340	581	644	10	7	ATT	0.0473849
Dnajc2	ENSMUST00000030771:ENSMUSG00000029014:199:2062:2133	79	163	30	15	ATG	0.0175186
Msantd4	ENSMUST00000212075:ENSMUSG00000041124:206:1241:2800	91	109	22	16	TTG	0.0733766
Msantd4	ENSMUST00000212075:ENSMUSG00000041124:206:1241:2800	139	181	10	6	GTG	0.0597928
Msantd4	ENSMUST00000212075:ENSMUSG00000041124:206:1241:2800	177	201	7	4	CTG	0.0633674
Scyl2	ENSMUST00000174252:ENSMUSG00000069539:276:3066:4817	129	135	49	33	ATG	0.0416323
Snap47	ENSMUST00000010038:ENSMUSG00000009894:124:1363:1896	97	115	12	10	CTG	0.0331443
Megf9	ENSMUST00000107359:ENSMUSG00000039270:106:1906:7924	53	83	139	98	TTG	0.032324
Tgfb1	ENSMUST00000002678:ENSMUSG00000002603:867:2037:2175	649	676	70	48	ATC	0.07698
Mapk1ip1l	ENSMUST00000166743:ENSMUSG00000021840:141:867:4542	87	117	21	14	CTG	0.00417482
Mapk1ip1l	ENSMUST00000166743:ENSMUSG00000021840:141:867:4542	107	149	19	9	GTG	0.0572451
Pex11b	ENSMUST00000118557:ENSMUSG00000028102:258:1035:2424	85	112	26	15	ATG	0.0437041
Pabpc1	ENSMUST00000001809:ENSMUSG00000022283:467:2375:2817	23	71	29	21	CTG	0.0605071
Plekhf2	ENSMUST00000054776:ENSMUSG00000049969:298:1045:2977	106	118	10	8	CTG	0.00309342
Evi2	ENSMUST00000170422:ENSMUSG00000070354:581:1913:3944	221	236	11	8	ATA	0.0474065
Fam53b	ENSMUST00000097999:ENSMUSG00000030956:635:1901:5465	545	563	18	10	ATG	0.0264957
Fam53b	ENSMUST00000097999:ENSMUSG00000030956:635:1901:5465	586	622	12	9	ATG	0.0233295
Mphosph9	ENSMUST00000184951:ENSMUSG00000038126:224:3656:5008	111	132	19	14	ATT	0.00504144
Mphosph9	ENSMUST00000184951:ENSMUSG00000038126:224:3656:5008	118	196	44	22	ATG	0.0971622
Cox10	ENSMUST00000049091:ENSMUSG00000042148:88:1417:2915	18	39	7	6	ATG	0.00346569
Actr1b	ENSMUST00000043951:ENSMUSG00000037351:155:1283:3248	57	99	10	6	GTG	0.0183228
Trip11	ENSMUST00000021605:ENSMUSG00000021188:439:6367:9873	246	303	10	5	GTG	0.0605781
Wdr61	ENSMUST00000121204:ENSMUSG00000061559:190:1105:1290	78	102	137	101	GTG	0.00679576
Zfp560	ENSMUST00000068079:ENSMUSG00000045519:322:2584:4751	174	204	10	8	ATG	0.00328898
Zfp560	ENSMUST00000068079:ENSMUSG00000045519:322:2584:4751	249	357	15	11	ATA	0.00551576
Trabd	ENSMUST00000081702:ENSMUSG00000015363:164:1292:2439	93	105	19	17	ATG	0.0991876
Tia1	ENSMUST00000095753:ENSMUSG00000071337:278:1436:4477	200	251	16	8	ATA	0.029795
Tia1	ENSMUST00000095753:ENSMUSG00000071337:278:1436:4477	216	330	17	9	ATT	0.0302795
Zfp148	ENSMUST00000165418:ENSMUSG00000022811:426:2808:9830	215	224	9	8	TTG	0.00767478
Zfp148	ENSMUST00000165418:ENSMUSG00000022811:426:2808:9830	268	295	34	17	ATA	0.0202127
Lrrfip1	ENSMUST00000097649:ENSMUSG00000026305:204:2391:3645	106	118	90	77	ATG	0.0300023
Cct7	ENSMUST00000032078:ENSMUSG00000030007:608:2240:2441	591	609	11	6	CTG	0.0987287
Dcun1d5	ENSMUST00000034499:ENSMUSG00000032002:246:1011:1122	175	253	76	33	CTG	0.0764449
Marchf5	ENSMUST00000024078:ENSMUSG00000023307:327:1161:1809	190	232	14	6	ACG	0.086712
Znrf1	ENSMUST00000172856:ENSMUSG00000033545:960:1641:4600	711	732	25	21	ATG	0.00107432
Znrf1	ENSMUST00000172856:ENSMUSG00000033545:960:1641:4600	795	843	11	6	ATT	0.00833186
Znrf1	ENSMUST00000172856:ENSMUSG00000033545:960:1641:4600	874	901	11	9	ATG	0.00130492
Cdca5	ENSMUST00000025704:ENSMUSG00000024791:180:972:2024	106	139	7	5	TTG	0.0455738
Nlk	ENSMUST00000142739:ENSMUSG00000017376:1107:2688:4444	53	101	16	10	GTG	0.0201609
Renbp	ENSMUST00000116578:ENSMUSG00000031387:107:1397:1418	61	196	19	13	ATA	0.00525735
Ints2	ENSMUST00000018212:ENSMUSG00000018068:358:3952:5906	27	48	15	12	ATG	0.0838068
Ints2	ENSMUST00000018212:ENSMUSG00000018068:358:3952:5906	193	241	12	10	TTG	0.0686974
G2e3	ENSMUST00000119211:ENSMUSG00000035293:161:2378:2926	40	76	8	5	TTG	0.0431586
Slc15a3	ENSMUST00000025646:ENSMUSG00000024737:477:2211:2345	281	311	233	157	ATG	0.0608692
Slc15a3	ENSMUST00000025646:ENSMUSG00000024737:477:2211:2345	393	417	26	16	GTG	0.0732697
Iws1	ENSMUST00000025243:ENSMUSG00000024384:265:2563:9613	68	89	13	9	ATT	0.0261846
Zcwpw1	ENSMUST00000035852:ENSMUSG00000037108:175:2065:2222	84	126	9	7	ATG	0.0540624
Stmn1	ENSMUST00000030636:ENSMUSG00000028832:170:617:1060	154	181	22	14	TTG	0.0891956
Arfgef3	ENSMUST00000215836:ENSMUSG00000019852:324:6834:14579	244	268	8	6	ATG	0.00161695
Jmjd4	ENSMUST00000108777:ENSMUSG00000036819:200:1481:4351	64	112	18	16	CTG	0.00596586
Lat2	ENSMUST00000036362:ENSMUSG00000040751:128:737:1637	67	82	23	18	ATG	0.0126875
Lat2	ENSMUST00000036362:ENSMUSG00000040751:128:737:1637	81	129	12	11	GTG	0.00684543
Nup62	ENSMUST00000057195:ENSMUSG00000109511:472:2050:2722	233	362	36	23	ACG	0.0985404
Nup62	ENSMUST00000057195:ENSMUSG00000109511:472:2050:2722	428	473	14	7	TTG	0.0615739
Ruvbl1	ENSMUST00000032165:ENSMUSG00000030079:119:1487:1675	61	127	28	20	CTG	0.0692306
Tlnrd1	ENSMUST00000094216:ENSMUSG00000070462:1084:2170:4433	144	174	37	19	TTG	0.0848902
Tlnrd1	ENSMUST00000094216:ENSMUSG00000070462:1084:2170:4433	182	233	9	6	ATG	0.0438224
Tlnrd1	ENSMUST00000094216:ENSMUSG00000070462:1084:2170:4433	518	593	31	25	ATG	0.0399803
P2ry10b	ENSMUST00000167673:ENSMUSG00000054293:418:1474:3044	74	92	29	22	ATG	0.0119568
P2ry10b	ENSMUST00000167673:ENSMUSG00000054293:418:1474:3044	168	186	15	13	ATG	0.0331443
P2ry10b	ENSMUST00000167673:ENSMUSG00000054293:418:1474:3044	339	375	9	8	ATC	0.000256102
Ecd	ENSMUST00000022344:ENSMUSG00000021810:334:2257:3132	63	147	179	131	TTG	0.0284877
Asxl1	ENSMUST00000109790:ENSMUSG00000042548:489:5031:6968	113	161	8	4	TTG	0.0651583
Utp11	ENSMUST00000030738:ENSMUSG00000028907:98:857:1603	71	83	19	16	CTG	0.00255596
Ssb	ENSMUST00000166411:ENSMUSG00000068882:204:1449:2088	120	126	17	11	CTG	0.085634
Ssb	ENSMUST00000166411:ENSMUSG00000068882:204:1449:2088	125	152	82	55	GTG	0.0363313
Fbxo38	ENSMUST00000048688:ENSMUSG00000042211:122:3704:4254	78	90	8	5	GTG	0.0730502
Rnf41	ENSMUST00000171342:ENSMUSG00000025373:375:1326:3283	155	167	40	34	CTG	0.0604126
Rnf41	ENSMUST00000171342:ENSMUSG00000025373:375:1326:3283	207	246	119	98	ATG	8.25637e-05
Rnf41	ENSMUST00000171342:ENSMUSG00000025373:375:1326:3283	278	320	75	49	CTG	0.00881127
Rnf41	ENSMUST00000171342:ENSMUSG00000025373:375:1326:3283	332	383	27	17	CTG	0.017424
Eef1b2	ENSMUST00000129339:ENSMUSG00000025967:387:1062:1939	358	403	62	56	TTG	0.097442
Ripk2	ENSMUST00000037035:ENSMUSG00000041135:251:1868:2692	144	252	11	5	CTG	0.0869158
Lfng	ENSMUST00000031555:ENSMUSG00000029570:96:1230:2305	56	68	20	14	TTG	0.0461027
Atp11b	ENSMUST00000029257:ENSMUSG00000037400:250:3775:4868	31	67	8	5	CTG	0.0559929
Ptpn9	ENSMUST00000034832:ENSMUSG00000032290:671:2450:4101	113	182	26	20	CTG	0.00253283
Gmfb	ENSMUST00000111817:ENSMUSG00000062014:139:565:4171	102	144	61	30	ATC	0.0595258
Add3	ENSMUST00000025999:ENSMUSG00000025026:104:2222:4334	96	105	13	10	CTG	0.0212143
Tmem175	ENSMUST00000063272:ENSMUSG00000013495:179:1676:3956	88	121	22	17	ATG	0.0169978
Tmem175	ENSMUST00000063272:ENSMUSG00000013495:179:1676:3956	152	158	9	7	CTG	0.0744573
Eif5	ENSMUST00000166123:ENSMUSG00000021282:626:1913:4050	600	687	139	83	ATT	0.0412618
Bcl7b	ENSMUST00000031692:ENSMUSG00000029681:224:830:1758	128	158	9	5	CTG	0.0401254
Clptm1l	ENSMUST00000022102:ENSMUSG00000021610:232:1849:2340	142	187	42	26	TTG	0.00876477
Ttll1	ENSMUST00000016897:ENSMUSG00000022442:373:1642:2060	229	256	22	19	CTG	0.0178926
Ttll1	ENSMUST00000016897:ENSMUSG00000022442:373:1642:2060	357	363	8	6	GTG	0.0416323
Tpt1	ENSMUST00000110894:ENSMUSG00000060126:336:852:1169	301	310	62	50	CTG	0.00785604
Myo1f	ENSMUST00000087605:ENSMUSG00000024300:147:3441:3831	68	95	19	14	ATG	0.00474556
Haus3	ENSMUST00000060049:ENSMUSG00000079555:268:1978:2073	193	208	11	10	ATG	0.00172304
Rpl34	ENSMUST00000062601:ENSMUSG00000062006:226:577:624	73	133	111	55	ATC	0.0125687
Rpl34	ENSMUST00000062601:ENSMUSG00000062006:226:577:624	149	176	10	8	GTG	0.0495395
Rpl34	ENSMUST00000062601:ENSMUSG00000062006:226:577:624	132	252	85	57	GTG	0.0548063
Elf1	ENSMUST00000040131:ENSMUSG00000036461:672:2508:4235	466	517	28	12	ATT	0.071409
Elf1	ENSMUST00000040131:ENSMUSG00000036461:672:2508:4235	549	555	169	115	CTG	0.085634
Elf1	ENSMUST00000040131:ENSMUSG00000036461:672:2508:4235	620	632	20	18	CTG	0.0155374
Elf1	ENSMUST00000040131:ENSMUSG00000036461:672:2508:4235	645	654	34	27	ATG	0.0141975
Elf1	ENSMUST00000040131:ENSMUSG00000036461:672:2508:4235	662	707	21	20	ATG	0.00244381
Arhgap18	ENSMUST00000039557:ENSMUSG00000039031:107:2096:3651	78	108	10	7	ATC	0.0972846
Calcrl	ENSMUST00000074262:ENSMUSG00000059588:662:2051:4882	176	182	23	19	CTG	0.085634
Calcrl	ENSMUST00000074262:ENSMUSG00000059588:662:2051:4882	216	327	113	47	CTG	0.0579351
Calcrl	ENSMUST00000074262:ENSMUSG00000059588:662:2051:4882	367	400	155	81	TTG	0.0535553
Calcrl	ENSMUST00000074262:ENSMUSG00000059588:662:2051:4882	390	414	276	198	TTG	0.0314337
Calcrl	ENSMUST00000074262:ENSMUSG00000059588:662:2051:4882	485	503	34	15	GTG	0.0346431
Calcrl	ENSMUST00000074262:ENSMUSG00000059588:662:2051:4882	595	628	71	59	ATT	0.000496167
Nol11	ENSMUST00000018577:ENSMUSG00000018433:124:2293:3158	98	110	10	9	ATG	0.0797406
1700037H04Rik	ENSMUST00000028800:ENSMUSG00000027327:227:758:832	152	164	29	21	ATG	0.00480702
Tm2d2	ENSMUST00000033961:ENSMUSG00000031556:158:797:1281	78	138	7	5	CTG	0.0227501
Psmc3	ENSMUST00000002171:ENSMUSG00000002102:193:1546:1819	146	203	21	17	CTG	0.00040449
Rbm15	ENSMUST00000061772:ENSMUSG00000048109:593:3479:4343	284	386	28	19	ATG	0.0201238
Rbm15	ENSMUST00000061772:ENSMUSG00000048109:593:3479:4343	439	460	9	7	ATA	0.0800727
Bak1	ENSMUST00000078691:ENSMUSG00000057789:636:1263:2387	481	505	75	56	ATA	0.051352
Elp5	ENSMUST00000108594:ENSMUSG00000018565:349:1249:1454	103	151	70	43	CTG	0.0716076
Elp5	ENSMUST00000108594:ENSMUSG00000018565:349:1249:1454	263	425	34	20	TTG	0.000710105
Mospd3	ENSMUST00000037620:ENSMUSG00000037221:371:1076:1456	14	44	19	17	ATT	0.0540382
Mospd3	ENSMUST00000037620:ENSMUSG00000037221:371:1076:1456	107	146	17	13	ATG	0.0364732
Huwe1	ENSMUST00000026292:ENSMUSG00000025261:408:13542:14579	70	262	93	52	GTG	0.0595423
Huwe1	ENSMUST00000026292:ENSMUSG00000025261:408:13542:14579	367	388	50	44	ATT	0.0352638
Dhx32	ENSMUST00000033290:ENSMUSG00000030986:413:2666:2955	272	296	14	12	ACG	0.0328631
Csnk1g2	ENSMUST00000079773:ENSMUSG00000003345:354:1680:2348	215	236	8	6	GTG	0.0218647
Rnf141	ENSMUST00000177236:ENSMUSG00000030788:170:860:4032	124	151	14	12	ATG	0.0110562
Zfp672	ENSMUST00000108829:ENSMUSG00000049755:816:2220:3094	505	550	7	5	TTG	0.0545902
Zfp672	ENSMUST00000108829:ENSMUSG00000049755:816:2220:3094	333	555	72	40	ATT	0.046592
Kctd13	ENSMUST00000032924:ENSMUSG00000030685:176:1163:1676	37	52	285	194	GTG	0.0179833
Nid2	ENSMUST00000022340:ENSMUSG00000021806:73:4282:4876	44	68	8	4	GTG	0.0221922
Qsox1	ENSMUST00000035325:ENSMUSG00000033684:90:2334:3348	68	86	25	22	GTG	0.0191488
Spi1	ENSMUST00000002180:ENSMUSG00000002111:853:1669:2034	685	718	91	57	ATG	0.0118098
Adat1	ENSMUST00000034427:ENSMUSG00000031949:161:1658:3159	43	85	8	5	GTG	0.0708671
Gaa	ENSMUST00000106259:ENSMUSG00000025579:381:3240:3633	210	333	34	18	CTG	0.0572937
Gaa	ENSMUST00000106259:ENSMUSG00000025579:381:3240:3633	355	382	12	9	CTG	0.00490183
Prr13	ENSMUST00000171245:ENSMUSG00000023048:370:781:1353	16	25	25	20	CTG	0.0509573
Prr13	ENSMUST00000171245:ENSMUSG00000023048:370:781:1353	331	358	56	47	ATG	0.00623344
Pus10	ENSMUST00000058163:ENSMUSG00000020280:458:2039:3559	232	271	19	18	GTG	0.020201
Dcaf7	ENSMUST00000058438:ENSMUSG00000049354:252:1278:5750	119	128	7	5	CTG	0.0948188
Golph3	ENSMUST00000059680:ENSMUSG00000022200:282:1176:2652	141	192	22	17	ATG	0.000713216
Golph3	ENSMUST00000059680:ENSMUSG00000022200:282:1176:2652	220	283	11	6	GTG	0.0450124
Tecr	ENSMUST00000163837:ENSMUSG00000031708:75:1161:1272	64	76	10	8	GTG	0.00621011
Rbmxl1	ENSMUST00000049245:ENSMUSG00000037070:251:1415:1695	108	114	9	8	GTG	0.0744573
Mknk2	ENSMUST00000200082:ENSMUSG00000020190:279:1656:3439	25	172	29	23	GTG	0.00332003
Btk	ENSMUST00000033617:ENSMUSG00000031264:160:2137:2540	97	115	113	77	CTG	0.000930927
Acbd6	ENSMUST00000035560:ENSMUSG00000033701:516:1362:5592	307	373	17	11	TTG	0.0449592
Acbd6	ENSMUST00000035560:ENSMUSG00000033701:516:1362:5592	454	508	12	7	GTG	0.0595874
Ccng1	ENSMUST00000020576:ENSMUSG00000020326:311:1193:3512	42	54	7	5	ATG	0.0253947
Ccng1	ENSMUST00000020576:ENSMUSG00000020326:311:1193:3512	146	197	19	15	CTG	0.0871932
Atg5	ENSMUST00000039286:ENSMUSG00000038160:285:1110:2352	234	252	12	10	TTG	0.0191488
Atg5	ENSMUST00000039286:ENSMUSG00000038160:285:1110:2352	272	293	18	13	ATC	0.0675632
Bcl2l12	ENSMUST00000003290:ENSMUSG00000003190:125:890:1075	28	61	43	26	GTG	0.0414078
Ube2v1	ENSMUST00000151365:ENSMUSG00000078923:67:586:924	26	68	51	40	ATG	0.000970814
Gpsm3	ENSMUST00000038244:ENSMUSG00000034786:416:893:1343	48	78	80	55	GTG	0.00157538
Gpsm3	ENSMUST00000038244:ENSMUSG00000034786:416:893:1343	193	226	207	147	CTG	0.0056336
Rtn4ip1	ENSMUST00000054418:ENSMUSG00000019864:456:1644:2981	49	70	18	15	GTG	0.0899954
Rtn4ip1	ENSMUST00000054418:ENSMUSG00000019864:456:1644:2981	189	201	10	10	CTG	0.000510892
Rtn4ip1	ENSMUST00000054418:ENSMUSG00000019864:456:1644:2981	205	232	12	9	GTG	0.00636662
Rtn4ip1	ENSMUST00000054418:ENSMUSG00000019864:456:1644:2981	324	330	18	18	ATG	0.0416323
Bcl2l11	ENSMUST00000110341:ENSMUSG00000027381:227:815:5036	178	244	18	12	ATG	0.0145663
AU040320	ENSMUST00000102607:ENSMUSG00000028830:254:3509:4191	208	217	22	16	ATG	0.0410528
Cx3cr1	ENSMUST00000215016:ENSMUSG00000052336:841:1903:4493	781	790	19	10	CTG	0.0912112
Tox4	ENSMUST00000022766:ENSMUSG00000016831:350:2207:5350	305	323	45	33	ATG	0.0907421
Eif2s1	ENSMUST00000071230:ENSMUSG00000021116:363:1308:3405	287	380	119	52	GTG	0.0794339
Dse	ENSMUST00000048010:ENSMUSG00000039497:689:3563:4389	657	690	13	9	CTG	0.0125262
Spred2	ENSMUST00000093299:ENSMUSG00000045671:556:1867:4449	70	76	232	200	ATG	0.085634
Spred2	ENSMUST00000093299:ENSMUSG00000045671:556:1867:4449	518	545	29	20	CTG	0.0211694
Rhno1	ENSMUST00000112152:ENSMUSG00000048668:656:1361:2015	391	397	12	11	ATG	0.0605593
Rhno1	ENSMUST00000112152:ENSMUSG00000048668:656:1361:2015	396	417	9	6	ATG	0.0211583
Rhno1	ENSMUST00000112152:ENSMUSG00000048668:656:1361:2015	574	742	42	26	ATG	0.0136998
Mettl4	ENSMUST00000234990:ENSMUSG00000055660:564:1977:6640	79	103	63	47	ATG	0.054991
Mettl4	ENSMUST00000234990:ENSMUSG00000055660:564:1977:6640	102	141	14	11	ATG	0.0326345
Mettl4	ENSMUST00000234990:ENSMUSG00000055660:564:1977:6640	217	271	70	45	ATT	0.0622302
Hbs1l	ENSMUST00000219915:ENSMUSG00000019977:101:2147:2733	34	52	16	10	CTG	0.0725705
Yme1l1	ENSMUST00000028117:ENSMUSG00000026775:330:2475:4707	134	206	40	21	ATG	0.0241534
Eola1	ENSMUST00000053981:ENSMUSG00000045237:295:766:1094	214	229	22	19	CTG	0.021491
Tmem29	ENSMUST00000173996:ENSMUSG00000041353:412:1024:1433	48	90	33	23	ATC	0.000439086
Tmem29	ENSMUST00000173996:ENSMUSG00000041353:412:1024:1433	215	284	45	37	ATG	2.08914e-05
Itch	ENSMUST00000109685:ENSMUSG00000027598:327:2919:5309	44	80	11	7	GTG	0.0192493
Itch	ENSMUST00000109685:ENSMUSG00000027598:327:2919:5309	279	288	15	9	ATG	0.0823249
Dusp6	ENSMUST00000020118:ENSMUSG00000019960:461:1604:2796	110	194	19	8	GTG	0.0967585
Dusp6	ENSMUST00000020118:ENSMUSG00000019960:461:1604:2796	258	462	72	39	TTG	0.0774542
Hira	ENSMUST00000004222:ENSMUSG00000022702:417:3462:4218	360	375	10	10	ATG	0.0288898
Bach1	ENSMUST00000026703:ENSMUSG00000025612:172:2389:5867	62	179	26	15	CTG	0.067584
Atp6v1e1	ENSMUST00000019354:ENSMUSG00000019210:173:851:1312	126	216	214	122	TTG	0.0182544
Adprh	ENSMUST00000002923:ENSMUSG00000002844:217:1303:2966	128	230	26	13	CTG	0.0654154
Bloc1s6	ENSMUST00000005954:ENSMUSG00000005804:120:636:3484	40	58	86	71	ATG	0.0801815
Bloc1s6	ENSMUST00000005954:ENSMUSG00000005804:120:636:3484	110	131	72	59	GTG	0.0677827
Sec22b	ENSMUST00000029476:ENSMUSG00000027879:156:801:2810	120	144	15	12	GTG	0.0148896
Cenpo	ENSMUST00000140975:ENSMUSG00000020652:624:1518:4348	561	606	16	11	ATG	0.0652687
Egln2	ENSMUST00000080058:ENSMUSG00000058709:349:1606:2107	52	148	38	25	ATG	0.000743734
Tars	ENSMUST00000022849:ENSMUSG00000022241:126:2292:4005	113	143	52	43	CTG	0.0909631
ENSMUST00000178343	ENSMUST00000178343:ENSMUSG00000095041:1074:1512:4060	892	904	8	8	GTG	0.0306844
Rad17	ENSMUST00000022136:ENSMUSG00000021635:292:2356:2839	270	309	13	12	ATG	0.0283181
Zfp235	ENSMUST00000056549:ENSMUSG00000047603:289:2395:3373	213	240	10	9	ATG	0.019479
Kpnb1	ENSMUST00000001479:ENSMUSG00000001440:296:2924:5894	83	155	83	47	ATT	0.0277178
Garre1	ENSMUST00000108074:ENSMUSG00000066571:822:3999:6224	68	74	10	9	ATG	0.0744573
Garre1	ENSMUST00000108074:ENSMUSG00000066571:822:3999:6224	265	301	23	19	TTG	6.90446e-05
Garre1	ENSMUST00000108074:ENSMUSG00000066571:822:3999:6224	676	745	14	10	ATG	0.00517155
Acvr1	ENSMUST00000090935:ENSMUSG00000026836:665:2192:3293	102	165	38	23	GTG	0.0838114
Cdk14	ENSMUST00000030763:ENSMUSG00000028926:72:1479:4851	29	86	32	22	CTG	0.0757775
Trim26	ENSMUST00000179968:ENSMUSG00000024457:267:1902:3203	189	219	9	5	ACG	0.0783553
Pramel12	ENSMUST00000059790:ENSMUSG00000046862:757:2197:3886	553	613	24	19	ATA	1.63188e-05
Uhrf1bp1l	ENSMUST00000020112:ENSMUSG00000019951:254:4625:6448	200	212	14	11	GTG	0.00706306
Mtdh	ENSMUST00000022865:ENSMUSG00000022255:317:2054:6919	6	60	10	7	ATT	0.0448716
Rai1	ENSMUST00000064190:ENSMUSG00000062115:528:6195:7348	404	464	47	23	CTG	0.0904503
Ifrd1	ENSMUST00000001672:ENSMUSG00000001627:233:1580:3378	115	187	222	159	TTG	0.000299825
Gnl2	ENSMUST00000030684:ENSMUSG00000028869:139:2323:2366	119	143	28	21	GTG	0.00452191
Gmfg	ENSMUST00000108292:ENSMUSG00000060791:125:551:657	36	54	7	5	ATG	0.0800641
Slc5a3	ENSMUST00000113975:ENSMUSG00000089774:496:2650:10913	150	180	11	8	ATG	0.00101579
Slc5a3	ENSMUST00000113975:ENSMUSG00000089774:496:2650:10913	237	252	62	50	TTG	0.0357216
Slc5a3	ENSMUST00000113975:ENSMUSG00000089774:496:2650:10913	250	265	14	11	ATT	0.0145007
Slc5a3	ENSMUST00000113975:ENSMUSG00000089774:496:2650:10913	406	433	7	4	ATG	0.0631759
Elavl1	ENSMUST00000098950:ENSMUSG00000040028:544:1522:5743	528	537	9	7	ATT	0.00981533
Actr3	ENSMUST00000178474:ENSMUSG00000026341:219:1473:2565	194	329	51	38	ACG	0.00136146
Trmt1	ENSMUST00000001974:ENSMUSG00000001909:531:2520:2567	484	517	21	13	GTG	0.0112218
Ppp2r5a	ENSMUST00000067976:ENSMUSG00000026626:625:2083:3088	277	475	40	21	CTG	0.0108973
Nde1	ENSMUST00000023359:ENSMUSG00000022678:135:1167:2287	99	114	272	204	ATG	0.000869066
Cntln	ENSMUST00000047023:ENSMUSG00000038070:156:4347:5528	98	134	26	15	ATG	0.0305759
Cntln	ENSMUST00000047023:ENSMUSG00000038070:156:4347:5528	112	142	14	8	GTG	0.0231964
Matr3	ENSMUST00000166793:ENSMUSG00000037236:316:2854:6262	156	225	59	37	TTG	0.0592553
Clic4	ENSMUST00000037099:ENSMUSG00000037242:225:984:4119	140	305	113	75	GTG	0.00651884
Kdm2a	ENSMUST00000047898:ENSMUSG00000054611:411:3894:8578	368	419	7	5	CTG	0.0269756
Vdac3	ENSMUST00000179233:ENSMUSG00000008892:132:984:1423	89	137	64	41	TTG	0.0635581
Lnpep	ENSMUST00000041047:ENSMUSG00000023845:635:3710:12052	479	587	14	8	TTG	0.00706322
Syt11	ENSMUST00000107505:ENSMUSG00000068923:727:2017:5020	546	573	8	7	CTG	0.0732005
Tmem14c	ENSMUST00000021790:ENSMUSG00000021361:143:485:914	96	165	66	37	GTG	0.0935958
Gpr183	ENSMUST00000049872:ENSMUSG00000051212:167:1238:2724	41	83	21	10	ACG	0.0499477
Gpr183	ENSMUST00000049872:ENSMUSG00000051212:167:1238:2724	93	126	8	6	CTG	0.0239858
Prkaca	ENSMUST00000005606:ENSMUSG00000005469:194:1247:2276	32	140	32	17	ACG	0.0323101
Slc7a11	ENSMUST00000029297:ENSMUSG00000027737:350:1856:9223	59	143	27	19	CTG	0.0046725
Slc7a11	ENSMUST00000029297:ENSMUSG00000027737:350:1856:9223	169	184	18	13	GTG	0.0947343
Hnrnpul2	ENSMUST00000096753:ENSMUSG00000071659:272:2507:5118	48	63	85	41	TTG	0.0405009
Hnrnpul2	ENSMUST00000096753:ENSMUSG00000071659:272:2507:5118	126	150	17	8	CTG	0.0343799
Hnrnpul2	ENSMUST00000096753:ENSMUSG00000071659:272:2507:5118	166	388	42	21	CTG	0.0185015
Ube2g2	ENSMUST00000174510:ENSMUSG00000009293:99:594:2031	65	80	13	9	ATG	0.00941226
Ppp1r9b	ENSMUST00000038696:ENSMUSG00000038976:513:2964:4508	288	345	11	9	TTG	0.0190573
Ssbp1	ENSMUST00000031971:ENSMUSG00000029911:84:540:1063	58	67	10	9	ATT	0.0583593
Atxn10	ENSMUST00000163242:ENSMUSG00000016541:220:1645:1937	23	92	14	9	TTG	0.0543607
Atxn10	ENSMUST00000163242:ENSMUSG00000016541:220:1645:1937	101	380	76	42	CTG	0.0448825
Oxnad1	ENSMUST00000022462:ENSMUSG00000021906:649:1582:2376	430	454	20	15	ATG	0.065112
Oxnad1	ENSMUST00000022462:ENSMUSG00000021906:649:1582:2376	602	665	12	9	CTG	0.00675454
Tagap	ENSMUST00000036370:ENSMUSG00000033450:163:2305:3076	45	78	9	8	TTG	0.0224023
Slc25a11	ENSMUST00000014750:ENSMUSG00000014606:196:1138:1711	78	255	82	38	TTG	0.00677149
Trip12	ENSMUST00000027421:ENSMUSG00000026219:125:6200:9632	61	73	20	16	TTG	0.0275778
Trip12	ENSMUST00000027421:ENSMUSG00000026219:125:6200:9632	85	139	32	18	GTG	0.0206854
Dynll2	ENSMUST00000020775:ENSMUSG00000020483:298:565:2476	285	303	30	22	GTG	0.0460223
Snx33	ENSMUST00000050916:ENSMUSG00000032733:1588:3310:4571	405	441	7	6	ATG	0.0212262
Cep290	ENSMUST00000220346:ENSMUSG00000019971:223:7660:8211	73	88	10	8	TTG	0.0947343
Sgf29	ENSMUST00000032956:ENSMUSG00000030714:191:1070:1312	41	92	61	48	GTG	0.0808861
Sgf29	ENSMUST00000032956:ENSMUSG00000030714:191:1070:1312	160	208	8	6	CTG	0.0683294
Elf2	ENSMUST00000194641:ENSMUSG00000037174:496:2275:5919	350	401	8	5	ATC	0.0491165
Elf2	ENSMUST00000194641:ENSMUSG00000037174:496:2275:5919	434	449	11	9	ATC	0.0947343
AW146154	ENSMUST00000098509:ENSMUSG00000074166:594:1998:3411	523	538	13	11	CTG	0.0676025
H2-DMa	ENSMUST00000042121:ENSMUSG00000037649:592:1375:1658	130	145	16	12	ATG	0.0191631
Srek1ip1	ENSMUST00000022230:ENSMUSG00000021716:177:636:2365	97	247	37	31	ATG	4.21065e-06
Ecsit	ENSMUST00000180180:ENSMUSG00000066839:290:1595:1676	110	140	19	16	ATG	5.60521e-05
Ecsit	ENSMUST00000180180:ENSMUSG00000066839:290:1595:1676	160	169	11	10	CTG	0.0788468
Ecsit	ENSMUST00000180180:ENSMUSG00000066839:290:1595:1676	183	204	30	24	CTG	0.0477686
Ecsit	ENSMUST00000180180:ENSMUSG00000066839:290:1595:1676	270	291	7	7	GTG	0.00157738
Ptpn7	ENSMUST00000049449:ENSMUSG00000031506:118:1195:3261	17	62	47	29	CTG	0.0632363
Ypel5	ENSMUST00000045174:ENSMUSG00000039770:363:726:3120	278	344	16	8	GTG	0.0501244
Ndc80	ENSMUST00000024851:ENSMUSG00000024056:156:2082:2201	111	129	10	10	CTG	0.00563505
Stt3b	ENSMUST00000035010:ENSMUSG00000032437:365:2834:4221	84	108	20	12	GTG	0.0439167
Stt3b	ENSMUST00000035010:ENSMUSG00000032437:365:2834:4221	134	197	19	12	TTG	0.00338064
Heatr5a	ENSMUST00000040583:ENSMUSG00000035181:205:6319:7763	163	184	30	24	ATG	0.0403414
Ms4a6d	ENSMUST00000025582:ENSMUSG00000024679:192:933:1418	140	155	17	16	CTG	0.079993
Ms4a6d	ENSMUST00000025582:ENSMUSG00000024679:192:933:1418	52	193	62	26	CTG	0.0575621
Max	ENSMUST00000110395:ENSMUSG00000059436:160:640:1942	60	168	239	185	GTG	0.0853953
Gpat4	ENSMUST00000167004:ENSMUSG00000031545:860:2228:5518	218	233	8	6	CTG	0.0665077
Gpat4	ENSMUST00000167004:ENSMUSG00000031545:860:2228:5518	292	307	19	14	ATG	0.025231
Gpat4	ENSMUST00000167004:ENSMUSG00000031545:860:2228:5518	471	525	16	9	ATA	0.0694565
Gpat4	ENSMUST00000167004:ENSMUSG00000031545:860:2228:5518	666	675	8	6	GTG	0.0549813
Gpat4	ENSMUST00000167004:ENSMUSG00000031545:860:2228:5518	720	726	20	19	ATG	0.0605593
Gpat4	ENSMUST00000167004:ENSMUSG00000031545:860:2228:5518	782	803	194	122	GTG	0.062356
Serp1	ENSMUST00000029385:ENSMUSG00000027808:399:597:4611	228	294	136	117	CTG	0.0450878
Serp1	ENSMUST00000029385:ENSMUSG00000027808:399:597:4611	314	473	113	48	ATC	0.0384113
Elk4	ENSMUST00000086556:ENSMUSG00000026436:343:1633:4433	187	256	28	24	CTG	0.0011622
Raf1	ENSMUST00000000451:ENSMUSG00000000441:426:2370:3070	65	104	15	11	ACG	0.0249625
Raf1	ENSMUST00000000451:ENSMUSG00000000441:426:2370:3070	145	172	28	22	ATG	0.0285336
Raf1	ENSMUST00000000451:ENSMUSG00000000441:426:2370:3070	357	414	9	6	CTG	0.0857536
Gngt2	ENSMUST00000036088:ENSMUSG00000038811:1251:1458:1587	666	705	16	10	ATG	0.0941211
Gngt2	ENSMUST00000036088:ENSMUSG00000038811:1251:1458:1587	963	1005	31	20	ATG	0.0432831
Gngt2	ENSMUST00000036088:ENSMUSG00000038811:1251:1458:1587	1024	1087	26	18	GTG	0.0162333
Csnk2a1	ENSMUST00000099224:ENSMUSG00000074698:262:1435:4206	98	107	48	37	TTG	0.00785604
Psme2	ENSMUST00000161807:ENSMUSG00000079197:198:915:962	132	162	7	6	CTG	0.00485908
Katnb1	ENSMUST00000034239:ENSMUSG00000031787:375:2349:3777	136	148	25	21	ATG	0.0212475
Katnb1	ENSMUST00000034239:ENSMUSG00000031787:375:2349:3777	160	196	8	5	ATC	0.0971875
Katnb1	ENSMUST00000034239:ENSMUSG00000031787:375:2349:3777	333	369	10	6	ATC	0.0593341
Zfp983	ENSMUST00000232827:ENSMUSG00000035868:545:1925:4354	12	24	8	6	ATG	0.0991876
Mrpl42	ENSMUST00000075829:ENSMUSG00000062981:111:537:666	46	103	54	30	ATC	0.0600648
Herpud2	ENSMUST00000008573:ENSMUSG00000008429:854:2066:2781	751	766	30	19	TTG	0.0139129
Ezh1	ENSMUST00000107285:ENSMUSG00000006920:117:2367:4193	69	90	10	8	CTG	0.0899954
Zfp523	ENSMUST00000073534:ENSMUSG00000024220:480:2184:2864	360	402	11	8	GTG	0.00525982
Lrrc59	ENSMUST00000021239:ENSMUSG00000020869:238:1159:2837	113	122	9	7	ACG	0.0823249
Rangrf	ENSMUST00000038644:ENSMUSG00000032892:125:680:820	59	77	71	46	ATG	0.0342844
Rangrf	ENSMUST00000038644:ENSMUSG00000032892:125:680:820	100	118	24	18	ATG	0.0317064
Lsm6	ENSMUST00000130325:ENSMUSG00000031683:203:443:3792	76	94	49	24	CTG	0.0464211
Lsm6	ENSMUST00000130325:ENSMUSG00000031683:203:443:3792	99	108	103	77	CTG	0.0624592
Lsm6	ENSMUST00000130325:ENSMUSG00000031683:203:443:3792	125	152	60	42	ATG	0.0135893
Hnrnpu	ENSMUST00000037748:ENSMUSG00000039630:226:2626:7640	80	227	641	401	TTG	0.0246234
Pex12	ENSMUST00000018877:ENSMUSG00000018733:250:1327:2729	209	320	40	27	GTG	0.00620913
Nsd3	ENSMUST00000142395:ENSMUSG00000054823:497:4835:10105	395	407	9	6	GTG	0.0955397
Nsd3	ENSMUST00000142395:ENSMUSG00000054823:497:4835:10105	458	476	289	190	ATG	0.0336299
Samd9l	ENSMUST00000120087:ENSMUSG00000047735:327:5064:5330	193	283	124	96	TTG	0.00173775
Uri1	ENSMUST00000085513:ENSMUSG00000030421:322:1915:3441	80	128	21	16	CTG	0.0820287
Uri1	ENSMUST00000085513:ENSMUSG00000030421:322:1915:3441	213	303	63	37	GTG	0.0700317
Arl13b	ENSMUST00000089289:ENSMUSG00000022911:297:1578:3528	268	307	7	5	ATG	0.0102279
Psip1	ENSMUST00000030207:ENSMUSG00000028484:325:1909:3251	247	265	30	16	CTG	0.0723294
Psip1	ENSMUST00000030207:ENSMUSG00000028484:325:1909:3251	264	402	36	24	CTG	0.0112277
Rpp25l	ENSMUST00000038434:ENSMUSG00000036114:115:604:856	33	45	17	9	TTG	0.0450721
Rpp25l	ENSMUST00000038434:ENSMUSG00000036114:115:604:856	62	143	201	123	CTG	0.00622528
Ebi3	ENSMUST00000003274:ENSMUSG00000003206:222:906:1154	116	152	21	17	CTG	0.0729099
Ebi3	ENSMUST00000003274:ENSMUSG00000003206:222:906:1154	181	190	9	8	ATG	0.0583593
Orc2	ENSMUST00000027198:ENSMUSG00000026037:397:2125:3561	361	373	7	7	CTG	0.0306844
Ankle2	ENSMUST00000197188:ENSMUSG00000029501:233:3125:4077	45	90	8	4	TTG	0.0821562
Cwc22	ENSMUST00000065889:ENSMUSG00000027014:390:3114:3471	353	398	27	18	ATG	0.0229873
Smndc1	ENSMUST00000025997:ENSMUSG00000025024:163:877:1948	26	176	46	31	CTG	0.0197481
Trim56	ENSMUST00000054384:ENSMUSG00000043279:262:2464:9279	162	180	45	31	ACG	0.0657882
Trim56	ENSMUST00000054384:ENSMUSG00000043279:262:2464:9279	193	223	28	25	GTG	0.0866619
Gba	ENSMUST00000167998:ENSMUSG00000028048:331:1876:1938	101	113	22	14	ATT	0.0273593
Gba	ENSMUST00000167998:ENSMUSG00000028048:331:1876:1938	153	162	7	5	ATG	0.024478
Gba	ENSMUST00000167998:ENSMUSG00000028048:331:1876:1938	185	215	181	99	CTG	0.0306999
Gba	ENSMUST00000167998:ENSMUSG00000028048:331:1876:1938	263	308	14	10	ATG	0.00463503
Plxna2	ENSMUST00000027952:ENSMUSG00000026640:647:6329:11040	263	290	10	9	CTG	0.000929959
Rcbtb1	ENSMUST00000022551:ENSMUSG00000035469:455:2048:3957	416	431	16	12	ATG	0.0436916
Klhl8	ENSMUST00000031254:ENSMUSG00000029312:285:2172:3193	260	317	18	14	CTG	0.0177323
Krcc1	ENSMUST00000168700:ENSMUSG00000053012:415:1183:1749	172	217	8	6	ATC	0.0498795
Ncoa6	ENSMUST00000109670:ENSMUSG00000038369:379:6586:7101	276	315	7	5	ATG	0.00473299
Rhbdd3	ENSMUST00000101610:ENSMUSG00000034175:1061:2216:2333	861	912	17	13	CTG	0.0474348
Gtf2f1	ENSMUST00000002733:ENSMUSG00000002658:168:1692:1717	41	68	29	24	TTG	0.0296583
Gtf2f1	ENSMUST00000002733:ENSMUSG00000002658:168:1692:1717	120	156	20	14	ACG	0.060389
Abcb8	ENSMUST00000115077:ENSMUSG00000028973:360:2511:3074	277	286	11	9	ATG	0.0948188
Abcb8	ENSMUST00000115077:ENSMUSG00000028973:360:2511:3074	294	312	169	114	ATG	0.0437047
Pced1b	ENSMUST00000059433:ENSMUSG00000044250:590:1889:2185	302	341	9	7	ATG	0.0161037
Pced1b	ENSMUST00000059433:ENSMUSG00000044250:590:1889:2185	550	568	16	11	TTG	0.0647145
Nxt1	ENSMUST00000109961:ENSMUSG00000036992:429:849:1116	303	324	7	6	ATG	0.0175391
Slc39a6	ENSMUST00000070726:ENSMUSG00000024270:540:2835:3882	249	426	27	15	ACG	0.0281644
Zfp946	ENSMUST00000088763:ENSMUSG00000071266:512:2081:2935	225	270	9	7	GTG	0.0619108
Zfp946	ENSMUST00000088763:ENSMUSG00000071266:512:2081:2935	311	323	10	9	ATG	0.0642494
Rhobtb2	ENSMUST00000022665:ENSMUSG00000022075:610:2794:5322	338	425	33	21	ATC	0.00339799
Rhobtb2	ENSMUST00000022665:ENSMUSG00000022075:610:2794:5322	540	618	32	17	GTG	0.0440107
Chd2	ENSMUST00000169922:ENSMUSG00000078671:572:6053:9085	209	299	20	15	TTG	0.0429944
Zfp825	ENSMUST00000221173:ENSMUSG00000069208:210:1086:1549	182	224	12	10	ATA	0.000201236
Tex30	ENSMUST00000147571:ENSMUSG00000026049:602:1277:1360	382	436	9	8	TTG	0.00184946
Tex30	ENSMUST00000147571:ENSMUSG00000026049:602:1277:1360	470	506	49	27	ATG	0.067898
Tex30	ENSMUST00000147571:ENSMUSG00000026049:602:1277:1360	547	568	119	105	ATG	0.000412091
Dhx38	ENSMUST00000042601:ENSMUSG00000037993:388:4072:4463	197	224	7	6	CTG	0.019479
Dhx38	ENSMUST00000042601:ENSMUSG00000037993:388:4072:4463	258	291	37	30	ATG	0.0264329
Dhx38	ENSMUST00000042601:ENSMUSG00000037993:388:4072:4463	359	386	65	37	GTG	0.0405221
Trmt2a	ENSMUST00000115640:ENSMUSG00000022721:348:2187:2367	231	312	55	41	GTG	0.0820376
Rnf10	ENSMUST00000112097:ENSMUSG00000041740:485:2900:3476	370	628	66	48	ATG	3.99999e-05
Tmem229b	ENSMUST00000056660:ENSMUSG00000046157:504:1005:3860	382	418	19	10	ATG	0.096724
Pak1	ENSMUST00000033040:ENSMUSG00000030774:231:1863:3065	145	226	47	30	GTG	0.0788061
Faim	ENSMUST00000112911:ENSMUSG00000032463:152:755:803	61	94	26	17	CTG	0.0820868
Zfp266	ENSMUST00000174462:ENSMUSG00000060510:471:2283:6283	128	245	36	18	TTG	0.0922408
Zfp266	ENSMUST00000174462:ENSMUSG00000060510:471:2283:6283	265	298	10	7	CTG	0.00483905
Zfp266	ENSMUST00000174462:ENSMUSG00000060510:471:2283:6283	437	482	31	15	GTG	0.083002
Kif11	ENSMUST00000012587:ENSMUSG00000012443:191:3347:4819	118	163	8	7	GTG	0.00613113
Dars2	ENSMUST00000035430:ENSMUSG00000026709:542:2501:3619	104	128	671	471	ATG	0.0149146
Dars2	ENSMUST00000035430:ENSMUSG00000026709:542:2501:3619	257	293	19	11	CTG	0.0381853
Dars2	ENSMUST00000035430:ENSMUSG00000026709:542:2501:3619	307	313	29	18	ATG	0.0605593
Dars2	ENSMUST00000035430:ENSMUSG00000026709:542:2501:3619	420	438	40	27	ATG	0.0535048
Dars2	ENSMUST00000035430:ENSMUSG00000026709:542:2501:3619	424	511	55	26	ATT	0.0980297
Rock1	ENSMUST00000067947:ENSMUSG00000024290:728:4790:6440	65	86	9	7	CTG	0.0230713
Rock1	ENSMUST00000067947:ENSMUSG00000024290:728:4790:6440	177	198	7	6	GTG	0.0800727
Rock1	ENSMUST00000067947:ENSMUSG00000024290:728:4790:6440	375	426	12	8	CTG	0.0356336
Rock1	ENSMUST00000067947:ENSMUSG00000024290:728:4790:6440	528	582	47	22	CTG	0.0900865
Rock1	ENSMUST00000067947:ENSMUSG00000024290:728:4790:6440	538	676	54	28	CTG	0.0151011
Myo1e	ENSMUST00000034745:ENSMUSG00000032220:333:3654:4625	178	199	29	22	TTG	0.00127594
Bap1	ENSMUST00000022458:ENSMUSG00000021901:168:2352:3460	145	169	14	12	CTG	0.0567324
Exo1	ENSMUST00000039725:ENSMUSG00000039748:358:2869:7796	306	399	19	10	TTG	0.0477913
Keap1	ENSMUST00000164812:ENSMUSG00000003308:1104:2976:3614	1082	1124	18	17	GTG	0.000219128
Tmem19	ENSMUST00000217887:ENSMUSG00000069520:264:1317:3084	194	242	13	11	ATG	0.0193308
Lta4h	ENSMUST00000016033:ENSMUSG00000015889:99:1932:2029	46	73	41	24	CTG	0.0178161
Suco	ENSMUST00000048377:ENSMUSG00000040297:310:4072:6327	263	311	10	7	GTG	0.0400294
Dhrs1	ENSMUST00000002403:ENSMUSG00000002332:271:1210:1477	160	199	22	15	ACG	0.0479193
Slc35f5	ENSMUST00000027580:ENSMUSG00000026342:229:1801:2733	142	187	9	6	TTG	0.0244965
Spred1	ENSMUST00000028829:ENSMUSG00000027351:351:1683:6016	326	341	169	119	CTG	0.088384
B230307C23Rik	ENSMUST00000232308:ENSMUSG00000080717:100:430:669	72	117	20	11	GTG	0.0540657
Stard6	ENSMUST00000114959:ENSMUSG00000079608:353:1052:1496	128	227	14	6	ATG	0.089658
H2bc22	ENSMUST00000110473:ENSMUSG00000069308:54:468:621	32	50	32	25	GTG	0.0919271
Chchd5	ENSMUST00000035481:ENSMUSG00000037938:156:486:1325	23	56	7	5	ATG	0.014859
Chchd5	ENSMUST00000035481:ENSMUSG00000037938:156:486:1325	16	88	13	8	ATG	0.0101501
Ints13	ENSMUST00000032427:ENSMUSG00000040250:546:2742:3059	359	392	21	15	GTG	0.0536891
Ints13	ENSMUST00000032427:ENSMUSG00000040250:546:2742:3059	510	537	8	5	ATT	0.0981567
Pnisr	ENSMUST00000029911:ENSMUSG00000028248:568:3010:4545	513	663	37	25	ATT	0.0402998
Zfp239	ENSMUST00000079405:ENSMUSG00000042097:1169:1772:3158	46	79	8	6	GTG	0.024445
Zfp239	ENSMUST00000079405:ENSMUSG00000042097:1169:1772:3158	699	756	13	11	CTG	0.00140374
Dnajc5	ENSMUST00000072334:ENSMUSG00000000826:224:818:6578	92	215	41	17	CTG	0.0304776
Tmem39a	ENSMUST00000002924:ENSMUSG00000002845:393:1851:2871	123	225	40	25	ACG	0.0975482
Plau	ENSMUST00000022368:ENSMUSG00000021822:105:1404:2342	16	85	25	13	CTG	0.0504023
Ggps1	ENSMUST00000170957:ENSMUSG00000021302:306:1206:4244	123	159	11	7	CTG	0.0729099
Ggps1	ENSMUST00000170957:ENSMUSG00000021302:306:1206:4244	223	265	48	35	ATG	0.0797707
Pmvk	ENSMUST00000029564:ENSMUSG00000027952:252:828:1194	200	293	12	7	ATT	0.064744
Prmt7	ENSMUST00000071592:ENSMUSG00000060098:248:2324:3472	152	161	38	30	ATA	0.048332
Cs	ENSMUST00000005826:ENSMUSG00000005683:184:1576:2926	121	133	36	24	CTG	0.0341999
Rnps1	ENSMUST00000163717:ENSMUSG00000034681:292:1207:1920	61	70	118	80	CTG	0.0844322
Rnps1	ENSMUST00000163717:ENSMUSG00000034681:292:1207:1920	134	176	14	14	ATG	0.000380153
Rnps1	ENSMUST00000163717:ENSMUSG00000034681:292:1207:1920	183	258	398	263	CTG	0.00725304
Rnps1	ENSMUST00000163717:ENSMUSG00000034681:292:1207:1920	257	278	31	25	GTG	0.0438016
Dnal4	ENSMUST00000069877:ENSMUSG00000022420:162:579:1011	31	121	41	27	TTG	0.0970716
Cdk1	ENSMUST00000020099:ENSMUSG00000019942:129:1020:4375	116	185	35	25	CTG	0.0119956
Elmod3	ENSMUST00000114069:ENSMUSG00000056698:279:1422:2164	12	54	7	4	ACG	0.0283182
Elmod3	ENSMUST00000114069:ENSMUSG00000056698:279:1422:2164	92	155	11	6	ATA	0.0455413
Pianp	ENSMUST00000032479:ENSMUSG00000030329:301:1135:2250	156	246	24	19	ATG	0.000915779
Nup155	ENSMUST00000163765:ENSMUSG00000022142:173:4346:7832	118	148	7	5	ACG	0.0625234
Hdac6	ENSMUST00000033501:ENSMUSG00000031161:345:3792:4142	179	233	13	7	TTG	0.0417074
Ndufb7	ENSMUST00000036996:ENSMUSG00000033938:148:559:623	109	133	48	32	GTG	0.0757389
Usp54	ENSMUST00000022356:ENSMUSG00000034235:824:5588:6580	352	445	22	16	ATG	0.000500758
Ftl1	ENSMUST00000094434:ENSMUSG00000050708:253:802:968	56	254	124	60	TTG	0.0807082
Snrnp70	ENSMUST00000074575:ENSMUSG00000063511:244:1588:1735	29	83	37	24	ATT	0.0832238
Snrnp70	ENSMUST00000074575:ENSMUSG00000063511:244:1588:1735	215	245	303	185	CTG	0.0360166
P2ry6	ENSMUST00000060174:ENSMUSG00000048779:425:1409:1946	70	115	20	14	CTG	0.0618418
P2ry6	ENSMUST00000060174:ENSMUSG00000048779:425:1409:1946	151	181	71	46	CTG	0.00167389
P2ry6	ENSMUST00000060174:ENSMUSG00000048779:425:1409:1946	260	278	37	25	GTG	0.00675188
Ugdh	ENSMUST00000031103:ENSMUSG00000029201:333:1812:2550	259	502	104	63	TTG	0.000107369
Itpripl1	ENSMUST00000110386:ENSMUSG00000074825:106:1747:1898	69	81	22	18	ACG	0.0525074
Smc3	ENSMUST00000025930:ENSMUSG00000024974:142:3793:4851	47	104	15	7	GTG	0.0560355
Rhbdf2	ENSMUST00000103028:ENSMUSG00000020806:521:3002:3855	393	399	258	188	ATG	0.085634
Strbp	ENSMUST00000028279:ENSMUSG00000026915:167:2183:16348	111	168	81	38	ACG	0.0416551
Sh2b2	ENSMUST00000005188:ENSMUSG00000005057:301:2164:2848	287	302	8	7	ATG	0.0845189
Plpp2	ENSMUST00000063879:ENSMUSG00000052151:121:949:1654	28	55	20	19	CTG	0.0800347
Xlr	ENSMUST00000067763:ENSMUSG00000054626:121:745:1032	104	110	13	12	ATT	0.0605593
Tafazzin	ENSMUST00000114180:ENSMUSG00000009995:246:1035:1786	112	136	38	22	CTG	0.0779709
Tafazzin	ENSMUST00000114180:ENSMUSG00000009995:246:1035:1786	160	259	54	26	ATC	0.0858187
Pam	ENSMUST00000058762:ENSMUSG00000026335:439:3376:4095	162	201	11	9	CTG	0.0480994
Nfyb	ENSMUST00000130911:ENSMUSG00000020248:216:837:2554	59	143	28	15	CTG	0.068423
Ncdn	ENSMUST00000030637:ENSMUSG00000028833:406:2593:3681	317	323	11	9	ATG	0.0605593
Ncdn	ENSMUST00000030637:ENSMUSG00000028833:406:2593:3681	153	345	51	21	ATG	0.0765776
Ncdn	ENSMUST00000030637:ENSMUSG00000028833:406:2593:3681	344	371	18	9	GTG	0.0198943
Ncdn	ENSMUST00000030637:ENSMUSG00000028833:406:2593:3681	363	417	19	14	GTG	0.0123832
Arhgap27	ENSMUST00000107024:ENSMUSG00000034255:285:2892:4261	197	209	57	50	ATG	0.0818356
Snd1	ENSMUST00000001460:ENSMUSG00000001424:217:2947:3482	52	76	28	23	TTG	0.0441248
Babam1	ENSMUST00000002473:ENSMUSG00000031820:210:1209:1433	124	130	40	34	GTG	0.085634
Babam1	ENSMUST00000002473:ENSMUSG00000031820:210:1209:1433	145	151	23	21	TTG	0.0744573
Cbx1	ENSMUST00000093943:ENSMUSG00000018666:232:787:1251	15	24	12	10	TTG	0.0948188
Ppp1r10	ENSMUST00000087211:ENSMUSG00000039220:563:3227:4255	397	436	8	6	TTG	0.0195727
Nucb2	ENSMUST00000183175:ENSMUSG00000030659:241:1501:1913	162	207	8	5	CTG	0.0893528
Ikzf5	ENSMUST00000046306:ENSMUSG00000040167:185:1442:4430	111	138	14	10	ATT	0.000426009
Mrpl41	ENSMUST00000045604:ENSMUSG00000036850:234:639:776	91	112	40	34	GTG	0.0931075
Mrpl41	ENSMUST00000045604:ENSMUSG00000036850:234:639:776	125	194	144	59	CTG	0.0700136
Hp1bp3	ENSMUST00000105827:ENSMUSG00000028759:547:2209:5155	520	532	11	9	ATA	0.0142752
Tmem230	ENSMUST00000110164:ENSMUSG00000027341:1600:1960:2957	6	24	11	10	CTG	0.0161292
Rfx5	ENSMUST00000137088:ENSMUSG00000005774:163:2137:4333	123	147	8	8	CTG	0.00611337
Sap130	ENSMUST00000178164:ENSMUSG00000024260:125:3296:4030	72	126	48	41	ACG	0.0110854
Niban2	ENSMUST00000028135:ENSMUSG00000026796:236:2483:3714	174	195	15	11	ATG	0.015058
Pspc1	ENSMUST00000022507:ENSMUSG00000021938:157:1726:4114	106	121	10	7	GTG	0.0596232
Zbtb6	ENSMUST00000112932:ENSMUSG00000066798:665:1934:5077	167	233	26	22	ATG	0.00687964
Mbnl2	ENSMUST00000167459:ENSMUSG00000022139:630:1785:4534	79	97	18	15	ATG	0.0733766
Mbnl2	ENSMUST00000167459:ENSMUSG00000022139:630:1785:4534	99	177	187	88	ATG	0.0899337
Mbnl2	ENSMUST00000167459:ENSMUSG00000022139:630:1785:4534	166	238	170	70	ACG	0.016264
Mbnl2	ENSMUST00000167459:ENSMUSG00000022139:630:1785:4534	277	328	61	32	ATT	0.0789654
Mbnl2	ENSMUST00000167459:ENSMUSG00000022139:630:1785:4534	437	446	139	118	ATC	0.0730554
Snx1	ENSMUST00000034946:ENSMUSG00000032382:121:1684:2073	87	144	35	31	TTG	0.02089
Aurkaip1	ENSMUST00000084097:ENSMUSG00000065990:418:1018:1159	367	388	107	78	TTG	0.0363654
Clec5a	ENSMUST00000129948:ENSMUSG00000029915:169:739:858	118	154	894	628	ATG	0.00178091
Spdl1	ENSMUST00000093191:ENSMUSG00000069910:173:1997:2505	56	77	14	11	ATT	0.0330904
Prc1	ENSMUST00000174172:ENSMUSG00000038943:76:1936:3008	53	77	219	145	CTG	0.0364434
Polr2b	ENSMUST00000031167:ENSMUSG00000029250:465:3987:4145	430	550	37	21	ATT	0.00256314
Dtx3	ENSMUST00000116229:ENSMUSG00000040415:332:1517:1994	48	72	23	17	CTG	0.00288917
Upf1	ENSMUST00000075666:ENSMUSG00000058301:285:3657:4618	12	216	34	20	CTG	0.090803
Dusp16	ENSMUST00000100857:ENSMUSG00000030203:710:2690:5104	377	392	10	6	GTG	0.0564
Dusp16	ENSMUST00000100857:ENSMUSG00000030203:710:2690:5104	398	404	35	29	ATG	0.085634
Jun	ENSMUST00000107094:ENSMUSG00000052684:951:1953:3189	214	310	24	13	TTG	0.0491081
Jun	ENSMUST00000107094:ENSMUSG00000052684:951:1953:3189	381	402	20	13	TTG	0.072365
Jun	ENSMUST00000107094:ENSMUSG00000052684:951:1953:3189	407	422	10	9	CTG	0.0676025
Jun	ENSMUST00000107094:ENSMUSG00000052684:951:1953:3189	734	827	71	43	GTG	0.0732603
Sf3a3	ENSMUST00000030734:ENSMUSG00000028902:119:1622:1820	105	132	41	21	GTG	0.0250691
Cilk1	ENSMUST00000044551:ENSMUSG00000009828:317:2204:6560	200	281	14	12	TTG	0.000496594
Polr3h	ENSMUST00000023113:ENSMUSG00000022476:344:956:2542	191	245	13	7	TTG	0.0321282
Polr3h	ENSMUST00000023113:ENSMUSG00000022476:344:956:2542	172	397	44	18	ACG	0.00310959
Klhdc3	ENSMUST00000071841:ENSMUSG00000063576:415:1561:2100	266	296	36	23	CTG	0.0366103
Klhdc3	ENSMUST00000071841:ENSMUSG00000063576:415:1561:2100	347	353	20	18	CTG	0.0605593
Nostrin	ENSMUST00000041865:ENSMUSG00000034738:90:1608:1808	46	58	22	16	CTG	0.0972911
Zfp664	ENSMUST00000111417:ENSMUSG00000079215:1005:1788:4092	239	314	19	12	ATG	0.0711526
Zfp664	ENSMUST00000111417:ENSMUSG00000079215:1005:1788:4092	421	463	57	40	ATG	0.00488186
Zfp664	ENSMUST00000111417:ENSMUSG00000079215:1005:1788:4092	576	618	15	13	CTG	0.00429656
Zfp664	ENSMUST00000111417:ENSMUSG00000079215:1005:1788:4092	773	782	10	8	GTG	0.00981533
Zfp664	ENSMUST00000111417:ENSMUSG00000079215:1005:1788:4092	855	897	58	39	CTG	0.0658188
Fam111a	ENSMUST00000144662:ENSMUSG00000024691:900:2739:3912	717	750	20	12	ATG	0.0464859
Fam111a	ENSMUST00000144662:ENSMUSG00000024691:900:2739:3912	886	901	7	7	ATC	0.00810763
Sp3	ENSMUST00000102689:ENSMUSG00000027109:190:2539:4181	143	170	10	8	ATG	0.0495395
Sp3	ENSMUST00000102689:ENSMUSG00000027109:190:2539:4181	87	180	16	7	GTG	0.0169047
Yeats4	ENSMUST00000020382:ENSMUSG00000020171:198:879:1327	80	155	41	31	GTG	0.0216502
Gng12	ENSMUST00000204511:ENSMUSG00000036402:175:424:739	97	115	131	115	ATG	0.00116412
Tra2a	ENSMUST00000031841:ENSMUSG00000029817:157:1003:1799	20	158	129	57	CTG	0.0490094
Cyth4	ENSMUST00000043069:ENSMUSG00000018008:154:1333:2791	126	180	41	17	CTG	0.067828
Nsun3	ENSMUST00000063089:ENSMUSG00000050312:95:1139:3813	24	57	14	10	ATG	0.0521673
Nck1	ENSMUST00000116522:ENSMUSG00000032475:158:1289:4476	139	163	62	35	GTG	0.0827653
Rbbp7	ENSMUST00000033720:ENSMUSG00000031353:290:1565:2244	189	237	125	73	GTG	0.0995806
Rbbp7	ENSMUST00000033720:ENSMUSG00000031353:290:1565:2244	226	298	115	47	CTG	0.073751
Smg1	ENSMUST00000032891:ENSMUSG00000030655:347:11321:15557	327	345	148	63	ATG	0.0425166
Smg1	ENSMUST00000032891:ENSMUSG00000030655:347:11321:15557	22	418	225	102	GTG	0.0539324
Spink5	ENSMUST00000069245:ENSMUSG00000055561:71:3122:4785	29	47	255	191	ATG	0.014969
Lpar5	ENSMUST00000088292:ENSMUSG00000067714:274:1390:1393	156	204	14	9	TTG	0.0831135
Frs2	ENSMUST00000020381:ENSMUSG00000020170:391:1915:6420	139	175	19	10	ATG	0.0243566
Akt2	ENSMUST00000108344:ENSMUSG00000004056:413:1856:4544	271	322	29	18	GTG	0.0898036
Akt2	ENSMUST00000108344:ENSMUSG00000004056:413:1856:4544	405	414	26	25	CTG	0.00864533
Zfp146	ENSMUST00000062181:ENSMUSG00000037029:682:1558:2029	51	63	40	27	GTG	0.0991876
Zfp146	ENSMUST00000062181:ENSMUSG00000037029:682:1558:2029	154	199	31	24	ATG	0.0883836
Zfp146	ENSMUST00000062181:ENSMUSG00000037029:682:1558:2029	209	230	93	76	CTG	0.0466359
Zfp146	ENSMUST00000062181:ENSMUSG00000037029:682:1558:2029	371	380	11	8	CTG	0.0180361
Zfp146	ENSMUST00000062181:ENSMUSG00000037029:682:1558:2029	355	475	86	42	CTG	0.090139
Zfp146	ENSMUST00000062181:ENSMUSG00000037029:682:1558:2029	503	518	17	13	CTG	0.0704842
Zfp146	ENSMUST00000062181:ENSMUSG00000037029:682:1558:2029	546	582	15	10	GTG	0.0461478
Zfp146	ENSMUST00000062181:ENSMUSG00000037029:682:1558:2029	624	657	31	24	TTG	0.0016932
1110004F10Rik	ENSMUST00000032899:ENSMUSG00000030663:162:705:1479	67	88	10	8	CTG	0.00140046
Rabl6	ENSMUST00000058137:ENSMUSG00000015087:279:2454:3230	208	238	9	8	GTG	0.00442774
Ndufs1	ENSMUST00000027111:ENSMUSG00000025968:242:2423:2661	47	95	12	6	TTG	0.0465595
Ndufs1	ENSMUST00000027111:ENSMUSG00000025968:242:2423:2661	144	162	19	16	GTG	0.026043
Elovl1	ENSMUST00000006557:ENSMUSG00000006390:137:974:1811	102	129	8	4	CTG	0.0623509
Ints3	ENSMUST00000029542:ENSMUSG00000027933:579:3702:4337	75	105	44	30	GTG	0.0547862
Ints3	ENSMUST00000029542:ENSMUSG00000027933:579:3702:4337	319	550	70	38	CTG	0.0694464
Tasor2	ENSMUST00000096069:ENSMUSG00000033799:560:7706:8338	258	339	67	33	ATG	0.0786872
Tasor2	ENSMUST00000096069:ENSMUSG00000033799:560:7706:8338	490	526	8	5	CTG	0.0738378
Ulbp1	ENSMUST00000177585:ENSMUSG00000079685:297:1299:3815	224	284	11	7	GTG	0.00693799
Zfp605	ENSMUST00000112528:ENSMUSG00000023284:381:2463:3158	272	299	10	8	GTG	0.0875091
Ireb2	ENSMUST00000034843:ENSMUSG00000032293:89:2978:5770	76	118	25	18	ATG	0.0101677
Smad4	ENSMUST00000025393:ENSMUSG00000024515:479:2132:3384	20	170	61	45	ACG	0.0563997
Smad4	ENSMUST00000025393:ENSMUSG00000024515:479:2132:3384	443	458	8	4	TTG	0.0752445
Smad4	ENSMUST00000025393:ENSMUSG00000024515:479:2132:3384	451	472	10	7	TTG	0.0126879
Vps50	ENSMUST00000001412:ENSMUSG00000001376:141:3033:3788	76	94	78	48	CTG	0.00273874
Smg9	ENSMUST00000002280:ENSMUSG00000002210:279:1839:2242	239	254	59	42	CTG	0.0293247
Smg9	ENSMUST00000002280:ENSMUSG00000002210:279:1839:2242	256	274	7	5	ATC	0.0428114
Eif4g1	ENSMUST00000115460:ENSMUSG00000045983:385:5185:5638	123	144	26	13	ATT	0.0616373
Rps14	ENSMUST00000235603:ENSMUSG00000024608:284:737:785	265	349	125	86	CTG	0.0971764
Haghl	ENSMUST00000077938:ENSMUSG00000061046:332:1181:1405	137	155	19	13	ATC	0.0150001
Sys1	ENSMUST00000109352:ENSMUSG00000045503:616:1084:2001	476	578	98	59	GTG	0.0480828
Zfp367	ENSMUST00000059817:ENSMUSG00000044934:213:1233:3532	73	133	20	11	CTG	0.0888636
C9orf72	ENSMUST00000108127:ENSMUSG00000028300:152:1595:3193	95	116	37	31	ATT	0.0573201
C9orf72	ENSMUST00000108127:ENSMUSG00000028300:152:1595:3193	127	133	8	7	ATG	0.0605593
Rnf8	ENSMUST00000024817:ENSMUSG00000090083:178:1642:5404	93	132	11	7	TTG	0.0700255
Herc1	ENSMUST00000042824:ENSMUSG00000038664:122:14699:15153	101	113	25	19	ATG	0.0132262
Timm10	ENSMUST00000028470:ENSMUSG00000027076:195:465:690	120	132	37	28	TTG	0.0810824
Timm10	ENSMUST00000028470:ENSMUSG00000027076:195:465:690	182	191	34	27	GTG	0.0209139
Fgfr1op2	ENSMUST00000111663:ENSMUSG00000040242:352:1111:2880	113	182	39	23	ATG	0.046137
Pds5b	ENSMUST00000038900:ENSMUSG00000034021:146:4493:7315	86	107	87	69	ATC	0.0224658
Resf1	ENSMUST00000046689:ENSMUSG00000032712:586:5149:6066	498	516	9	6	GTG	0.0919271
Resf1	ENSMUST00000046689:ENSMUSG00000032712:586:5149:6066	478	538	20	12	ATT	0.093524
Rab39	ENSMUST00000068449:ENSMUSG00000055069:117:768:2971	28	61	7	6	CTG	0.0207454
Trpv2	ENSMUST00000018651:ENSMUSG00000018507:320:2588:2909	63	177	114	48	GTG	0.0134442
Trpv2	ENSMUST00000018651:ENSMUSG00000018507:320:2588:2909	181	244	25	15	CTG	0.0577733
Trpv2	ENSMUST00000018651:ENSMUSG00000018507:320:2588:2909	243	264	63	41	ATG	0.00947781
Trpv2	ENSMUST00000018651:ENSMUSG00000018507:320:2588:2909	295	349	19	13	ATA	0.0728536
Cwc27	ENSMUST00000022228:ENSMUSG00000021715:225:1632:2071	209	230	12	9	CTG	0.076003
Zfp51	ENSMUST00000039577:ENSMUSG00000023892:111:2454:2574	22	31	11	11	CTG	0.0339446
Zfp51	ENSMUST00000039577:ENSMUSG00000023892:111:2454:2574	57	108	126	91	ATC	0.0939363
Ldlr	ENSMUST00000034713:ENSMUSG00000032193:295:2881:4627	248	290	57	32	ATT	0.0282125
Atp8b2	ENSMUST00000107396:ENSMUSG00000060671:388:4030:5705	312	348	8	7	ACG	0.00587456
Bmpr1a	ENSMUST00000049005:ENSMUSG00000021796:547:2143:5956	273	336	178	137	ATG	0.00476038
Bmpr1a	ENSMUST00000049005:ENSMUSG00000021796:547:2143:5956	398	428	26	17	ATC	0.0383413
Mgme1	ENSMUST00000028910:ENSMUSG00000027424:238:1252:2840	158	218	26	14	GTG	0.0713559
Sec14l1	ENSMUST00000021177:ENSMUSG00000020823:210:2367:2866	126	171	20	16	ATG	0.0048976
Agmo	ENSMUST00000049874:ENSMUSG00000050103:401:1742:2423	378	402	13	10	CTG	0.0681892
Hck	ENSMUST00000003370:ENSMUSG00000003283:225:1797:2092	65	161	42	25	TTG	0.0464259
Zfp639	ENSMUST00000193287:ENSMUSG00000027667:605:2060:2211	395	431	34	23	CTG	0.0146384
Zfp639	ENSMUST00000193287:ENSMUSG00000027667:605:2060:2211	441	489	12	7	ATG	0.0365634
Zfp639	ENSMUST00000193287:ENSMUSG00000027667:605:2060:2211	481	514	14	11	ATG	0.00377913
Zmpste24	ENSMUST00000058754:ENSMUSG00000043207:242:1667:3429	85	94	11	8	GTG	0.020099
Zmpste24	ENSMUST00000058754:ENSMUSG00000043207:242:1667:3429	119	128	35	25	ATG	0.0841176
Ints14	ENSMUST00000037504:ENSMUSG00000034263:682:2227:2837	104	116	7	6	CTG	0.0797406
Ints14	ENSMUST00000037504:ENSMUSG00000034263:682:2227:2837	340	349	14	9	CTG	0.0363625
Ints14	ENSMUST00000037504:ENSMUSG00000034263:682:2227:2837	544	553	20	16	TTG	0.0834031
Ints14	ENSMUST00000037504:ENSMUSG00000034263:682:2227:2837	614	620	8	8	ATC	0.0416323
Ints14	ENSMUST00000037504:ENSMUSG00000034263:682:2227:2837	604	640	70	30	CTG	0.0887988
Cers2	ENSMUST00000015858:ENSMUSG00000015714:263:1403:2216	208	280	69	46	GTG	0.0898638
Vps8	ENSMUST00000115397:ENSMUSG00000033653:332:4619:5032	197	206	9	8	ATG	0.0583593
Wdr13	ENSMUST00000033506:ENSMUSG00000031166:481:1936:4183	359	416	11	6	GTG	0.0445567
Naa80	ENSMUST00000093785:ENSMUSG00000079334:910:1852:2053	866	881	8	7	CTG	0.0676025
Luzp1	ENSMUST00000170102:ENSMUSG00000001089:397:3601:7526	322	337	8	5	ATG	0.0747473
Luzp1	ENSMUST00000170102:ENSMUSG00000001089:397:3601:7526	318	369	46	34	GTG	0.00643075
Aar2	ENSMUST00000029158:ENSMUSG00000027628:332:1484:3427	114	177	16	7	CTG	0.0161331
Aar2	ENSMUST00000029158:ENSMUSG00000027628:332:1484:3427	274	379	28	20	CTG	0.00276811
Utp15	ENSMUST00000040972:ENSMUSG00000041747:249:1833:4120	125	170	16	11	CTG	0.0822644
Utp15	ENSMUST00000040972:ENSMUSG00000041747:249:1833:4120	102	195	78	42	CTG	0.0643757
Utp15	ENSMUST00000040972:ENSMUSG00000041747:249:1833:4120	194	215	8	6	GTG	0.028417
Irf7	ENSMUST00000026571:ENSMUSG00000025498:500:1871:1916	296	332	8	4	CTG	0.0305594
Irf7	ENSMUST00000026571:ENSMUSG00000025498:500:1871:1916	385	415	11	10	ATA	0.0219562
Phkb	ENSMUST00000053771:ENSMUSG00000036879:159:3414:5351	71	116	7	5	TTG	0.02077
Irgq	ENSMUST00000049020:ENSMUSG00000041037:218:1967:6083	73	94	27	21	TTG	0.0641508
Wbp11	ENSMUST00000116514:ENSMUSG00000030216:259:2182:2739	103	139	23	17	ATG	0.00270218
Slc23a2	ENSMUST00000028815:ENSMUSG00000027340:244:2188:6364	107	125	9	7	ATG	0.0010005
Ilf3	ENSMUST00000213603:ENSMUSG00000032178:205:2938:3430	122	158	17	8	TTG	0.074925
Ilf3	ENSMUST00000213603:ENSMUSG00000032178:205:2938:3430	171	270	12	6	ATT	0.0889631
Armc6	ENSMUST00000019679:ENSMUSG00000002343:363:1767:2263	277	310	7	5	GTG	0.0179695
Kdm5a	ENSMUST00000005108:ENSMUSG00000030180:490:5560:10944	172	202	46	34	ATG	0.000171362
Kdm5a	ENSMUST00000005108:ENSMUSG00000030180:490:5560:10944	375	402	10	10	ATG	0.00617729
Gpr65	ENSMUST00000075072:ENSMUSG00000021886:514:1525:2069	234	252	11	8	ATG	0.0171214
Slc39a7	ENSMUST00000025186:ENSMUSG00000024327:362:1790:2320	28	160	118	61	GTG	0.0393834
Slc39a7	ENSMUST00000025186:ENSMUSG00000024327:362:1790:2320	228	276	475	292	ATG	0.00961297
Slc39a7	ENSMUST00000025186:ENSMUSG00000024327:362:1790:2320	318	360	201	159	TTG	0.0395512
Poglut2	ENSMUST00000065767:ENSMUSG00000026047:309:1815:2359	118	136	16	14	ATG	0.0191488
Cnot6	ENSMUST00000145353:ENSMUSG00000020362:372:2043:5736	24	45	69	46	ATG	0.0889692
Cnot6	ENSMUST00000145353:ENSMUSG00000020362:372:2043:5736	50	173	264	167	ACG	5.15232e-05
Trmt10c	ENSMUST00000059052:ENSMUSG00000044763:340:1582:3002	235	241	39	29	GTG	0.085634
Prpf38b	ENSMUST00000029480:ENSMUSG00000027881:285:1911:3026	133	199	20	16	TTG	0.026935
Rpl36al	ENSMUST00000110619:ENSMUSG00000049751:877:1195:1276	37	106	14	7	CTG	0.0935015
Rpl36al	ENSMUST00000110619:ENSMUSG00000049751:877:1195:1276	228	255	13	8	ACG	0.0483363
Cbx3	ENSMUST00000031862:ENSMUSG00000029836:239:788:1889	205	250	96	79	GTG	0.0131996
Supt7l	ENSMUST00000065388:ENSMUSG00000053134:354:1590:2693	223	268	18	13	ATG	0.00948101
Supt7l	ENSMUST00000065388:ENSMUSG00000053134:354:1590:2693	310	358	9	7	ATC	0.00173358
Pfkfb3	ENSMUST00000191668:ENSMUSG00000026773:401:2066:2216	372	414	36	23	GTG	0.044037
Taf7	ENSMUST00000066272:ENSMUSG00000051316:280:1303:3302	258	285	19	14	CTG	0.0291705
Hnrnpll	ENSMUST00000061331:ENSMUSG00000024095:342:2115:3116	151	163	9	6	CTG	0.0412436
Hnrnpll	ENSMUST00000061331:ENSMUSG00000024095:342:2115:3116	238	304	28	12	ACG	0.0136438
Mad2l1	ENSMUST00000116605:ENSMUSG00000029910:137:752:7557	85	268	107	77	ATT	0.0459509
Fam72a	ENSMUST00000068613:ENSMUSG00000055184:798:1245:2191	245	335	33	15	ACG	0.0897068
Fam72a	ENSMUST00000068613:ENSMUSG00000055184:798:1245:2191	372	438	25	19	CTG	0.0787488
Fam72a	ENSMUST00000068613:ENSMUSG00000055184:798:1245:2191	498	534	12	6	CTG	0.0976309
Fam72a	ENSMUST00000068613:ENSMUSG00000055184:798:1245:2191	677	698	8	5	ATA	0.0573201
Cd300e	ENSMUST00000062787:ENSMUSG00000048498:153:741:2088	45	57	22	18	ATG	0.0317799
Cd300e	ENSMUST00000062787:ENSMUSG00000048498:153:741:2088	96	141	9	6	CTG	0.068206
Uvrag	ENSMUST00000037968:ENSMUSG00000035354:191:2285:5157	71	98	7	4	CTG	0.0224413
Uvrag	ENSMUST00000037968:ENSMUSG00000035354:191:2285:5157	144	192	8	5	ATG	0.0783399
Taok2	ENSMUST00000117394:ENSMUSG00000059981:833:4553:4985	201	207	13	13	CTG	0.0416323
Taok2	ENSMUST00000117394:ENSMUSG00000059981:833:4553:4985	682	871	58	30	CTG	0.0452716
Tagln2	ENSMUST00000111230:ENSMUSG00000026547:314:911:1586	22	94	9	6	ATC	0.0183522
Tagln2	ENSMUST00000111230:ENSMUSG00000026547:314:911:1586	240	342	156	91	CTG	0.0645518
Tsen2	ENSMUST00000040234:ENSMUSG00000042389:85:1465:2106	52	79	10	5	GTG	0.0782808
Utp20	ENSMUST00000004470:ENSMUSG00000004356:154:8521:8821	30	120	18	9	GTG	0.0503225
Cd14	ENSMUST00000061829:ENSMUSG00000051439:307:1405:1641	13	22	9	5	ATG	0.0921034
Cd14	ENSMUST00000061829:ENSMUSG00000051439:307:1405:1641	296	380	584	318	ATC	0.0121844
Atxn7l3b	ENSMUST00000099276:ENSMUSG00000074748:273:564:3566	167	209	17	13	TTG	0.0058621
Disp1	ENSMUST00000003035:ENSMUSG00000030768:395:4958:4984	155	194	8	4	ATC	0.0827014
D17H6S53E	ENSMUST00000061859:ENSMUSG00000043311:401:1280:2142	159	210	26	20	ATG	0.0249239
D030056L22Rik	ENSMUST00000062753:ENSMUSG00000047044:131:620:1677	82	151	17	11	CTG	0.0219064
Tubb5	ENSMUST00000001566:ENSMUSG00000001525:253:1585:2649	221	248	357	153	ATC	0.0348218
Tubb5	ENSMUST00000001566:ENSMUSG00000001525:253:1585:2649	213	306	462	216	TTG	0.0786966
Kctd3	ENSMUST00000085678:ENSMUSG00000026608:228:2673:3706	20	38	8	8	ATG	0.0277555
Mdfic	ENSMUST00000189359:ENSMUSG00000041390:387:1128:3435	223	247	12	10	ATG	0.0142299
Mdfic	ENSMUST00000189359:ENSMUSG00000041390:387:1128:3435	256	331	19	12	GTG	0.0301727
Mef2a	ENSMUST00000156690:ENSMUSG00000030557:336:1830:5538	217	232	17	12	ACG	0.00192802
Mef2a	ENSMUST00000156690:ENSMUSG00000030557:336:1830:5538	262	268	31	27	ATG	0.0744573
Mef2a	ENSMUST00000156690:ENSMUSG00000030557:336:1830:5538	275	293	7	6	TTG	0.00280412
Mef2a	ENSMUST00000156690:ENSMUSG00000030557:336:1830:5538	326	374	46	34	GTG	0.0472629
Ptpa	ENSMUST00000042055:ENSMUSG00000039515:263:1232:2586	78	126	117	62	ATG	0.00920873
Ptpa	ENSMUST00000042055:ENSMUSG00000039515:263:1232:2586	168	219	61	31	ATT	0.0844707
Zbtb21	ENSMUST00000113734:ENSMUSG00000046962:279:3561:6010	65	110	53	36	GTG	0.0403876
Tbl1x	ENSMUST00000088217:ENSMUSG00000025246:408:1989:5234	77	119	18	13	ATT	0.042646
Tbl1x	ENSMUST00000088217:ENSMUSG00000025246:408:1989:5234	202	220	13	10	GTG	0.0580159
Tbl1x	ENSMUST00000088217:ENSMUSG00000025246:408:1989:5234	349	367	24	17	ACG	0.0903023
Ube2q2	ENSMUST00000059555:ENSMUSG00000032307:781:1915:3456	770	809	68	47	ATG	0.0104021
Zfp445	ENSMUST00000216063:ENSMUSG00000047036:224:3182:6189	71	86	14	11	CTG	0.0104545
Decr2	ENSMUST00000237265:ENSMUSG00000036775:177:1230:1993	116	125	247	175	TTG	0.0844322
Ppp1cb	ENSMUST00000015100:ENSMUSG00000014956:513:1494:5962	480	486	17	9	ACG	0.0605593
Nudt7	ENSMUST00000109109:ENSMUSG00000031767:1716:2496:2795	48	84	11	8	ATG	0.00836592
4833439L19Rik	ENSMUST00000026989:ENSMUSG00000025871:421:1330:2727	156	216	21	15	ATG	0.0247312
4833439L19Rik	ENSMUST00000026989:ENSMUSG00000025871:421:1330:2727	308	338	17	15	ATG	0.00862966
Birc3	ENSMUST00000013949:ENSMUSG00000032000:294:2100:2667	235	295	82	58	ATG	0.0102369
Arhgef11	ENSMUST00000039476:ENSMUSG00000041977:1186:5842:6776	241	259	7	5	CTG	0.00856571
Arhgef11	ENSMUST00000039476:ENSMUSG00000041977:1186:5842:6776	957	1002	12	6	ACG	0.0646193
Arfip2	ENSMUST00000131446:ENSMUSG00000030881:214:1237:3275	146	191	12	10	CTG	0.00191775
Hint1	ENSMUST00000020504:ENSMUSG00000020267:107:485:636	71	95	23	17	GTG	0.0111984
Bcl6	ENSMUST00000023151:ENSMUSG00000022508:328:2449:3525	244	301	38	25	ATG	0.000225712
Rbm39	ENSMUST00000109587:ENSMUSG00000027620:365:1955:2810	52	61	8	7	ATG	0.00688989
Rbm39	ENSMUST00000109587:ENSMUSG00000027620:365:1955:2810	255	270	25	18	CTG	0.0252594
Cdk4	ENSMUST00000006911:ENSMUSG00000006728:242:1151:2053	69	90	60	48	GTG	0.0556861
Cdk4	ENSMUST00000006911:ENSMUSG00000006728:242:1151:2053	156	189	65	37	ATG	0.0826897
Cdk4	ENSMUST00000006911:ENSMUSG00000006728:242:1151:2053	145	259	252	141	ATC	0.00270132
Zfp27	ENSMUST00000162592:ENSMUSG00000062040:639:3096:3845	490	526	12	10	CTG	0.0527292
Mlf2	ENSMUST00000180095:ENSMUSG00000030120:183:924:1475	12	135	282	177	GTG	0.0126794
Mlf2	ENSMUST00000180095:ENSMUSG00000030120:183:924:1475	166	196	22	13	CTG	0.0759951
Tmem68	ENSMUST00000029891:ENSMUSG00000028232:266:1253:2690	250	259	13	10	ATT	0.048332
Prelid3b	ENSMUST00000016401:ENSMUSG00000016257:218:803:1553	210	219	21	17	CTG	0.0462092
Stam2	ENSMUST00000102759:ENSMUSG00000055371:100:1669:4717	77	98	22	13	ATT	0.08685
Ppdpf	ENSMUST00000016488:ENSMUSG00000016344:340:685:1160	139	154	8	6	ATG	0.0043844
Ppdpf	ENSMUST00000016488:ENSMUSG00000016344:340:685:1160	240	288	17	14	CTG	0.0658654
Usp32	ENSMUST00000108075:ENSMUSG00000000804:270:5082:7053	93	147	36	27	ATG	0.0601793
Jarid2	ENSMUST00000173246:ENSMUSG00000038518:601:4303:5997	316	358	10	6	ATG	0.0183228
Jarid2	ENSMUST00000173246:ENSMUSG00000038518:601:4303:5997	566	602	56	48	TTG	0.0624914
1600012H06Rik	ENSMUST00000164837:ENSMUSG00000050088:201:756:2523	169	187	36	29	ATG	0.00968527
Lsm1	ENSMUST00000038421:ENSMUSG00000037296:384:783:2663	244	259	9	5	GTG	0.0375291
Nqo2	ENSMUST00000058978:ENSMUSG00000046949:195:888:3842	146	203	8	4	CTG	0.0591426
Tfam	ENSMUST00000092430:ENSMUSG00000003923:340:1069:4167	267	294	88	40	GTG	0.079206
Pik3r3	ENSMUST00000030464:ENSMUSG00000028698:647:2030:5257	322	409	13	6	TTG	0.0441971
Ahcyl1	ENSMUST00000029490:ENSMUSG00000027893:283:1873:3863	56	230	205	93	TTG	0.0371142
Ahcyl1	ENSMUST00000029490:ENSMUSG00000027893:283:1873:3863	171	294	111	64	CTG	0.0606398
Tnfaip8l2	ENSMUST00000013851:ENSMUSG00000013707:92:644:1122	25	67	46	38	CTG	0.0675566
Nup35	ENSMUST00000028382:ENSMUSG00000026999:77:1052:1559	54	60	18	13	CTG	0.0744573
Srgap3	ENSMUST00000088373:ENSMUSG00000030257:770:4067:8887	72	120	8	6	ATC	0.0629205
Srgap3	ENSMUST00000088373:ENSMUSG00000030257:770:4067:8887	236	263	41	26	ATG	0.00301608
Srgap3	ENSMUST00000088373:ENSMUSG00000030257:770:4067:8887	330	381	39	24	GTG	0.0884868
Gnai2	ENSMUST00000055704:ENSMUSG00000032562:150:1215:2215	116	197	22	9	GTG	0.0233228
Cxxc1	ENSMUST00000025444:ENSMUSG00000024560:349:2329:2620	89	137	55	42	ACG	0.0407619
Ndel1	ENSMUST00000018880:ENSMUSG00000018736:206:1241:2382	60	201	48	21	GTG	0.0496788
Phospho2	ENSMUST00000180290:ENSMUSG00000027088:1546:2269:3267	1358	1454	43	23	ATT	0.0979426
Phospho2	ENSMUST00000180290:ENSMUSG00000027088:1546:2269:3267	1452	1488	15	11	ATT	0.000512142
Nr1d1	ENSMUST00000064941:ENSMUSG00000020889:585:2430:2721	539	557	9	9	TTG	0.00575919
Mis18a	ENSMUST00000099554:ENSMUSG00000022978:132:744:1333	72	117	58	42	ATG	0.0136605
Tle3	ENSMUST00000178113:ENSMUSG00000032280:1072:3421:5205	186	267	42	28	CTG	0.00392059
Tle3	ENSMUST00000178113:ENSMUSG00000032280:1072:3421:5205	301	364	11	7	ACG	0.0317604
Tle3	ENSMUST00000178113:ENSMUSG00000032280:1072:3421:5205	380	395	22	17	ATT	0.0565472
Tle3	ENSMUST00000178113:ENSMUSG00000032280:1072:3421:5205	600	681	14	7	CTG	0.0819133
Tle3	ENSMUST00000178113:ENSMUSG00000032280:1072:3421:5205	735	756	17	11	CTG	0.0354659
Tle3	ENSMUST00000178113:ENSMUSG00000032280:1072:3421:5205	791	833	14	13	ACG	0.00137875
Psmd14	ENSMUST00000028278:ENSMUSG00000026914:312:1242:1541	223	241	109	62	ATT	0.070171
Pcgf3	ENSMUST00000046975:ENSMUSG00000033623:410:1133:7708	317	350	35	25	GTG	0.0077671
Tigd2	ENSMUST00000062626:ENSMUSG00000049232:1123:2698:3007	157	226	15	11	ATG	0.000599774
Tigd2	ENSMUST00000062626:ENSMUSG00000049232:1123:2698:3007	642	672	9	7	TTG	0.0508288
Tigd2	ENSMUST00000062626:ENSMUSG00000049232:1123:2698:3007	898	967	21	14	ATG	0.0526581
Tigd2	ENSMUST00000062626:ENSMUSG00000049232:1123:2698:3007	978	1032	16	9	ATG	0.0473894
Hrob	ENSMUST00000100392:ENSMUSG00000034773:208:2053:2547	99	147	18	10	ATG	0.0372494
Hrob	ENSMUST00000100392:ENSMUSG00000034773:208:2053:2547	140	155	13	8	TTG	0.0189385
Ormdl2	ENSMUST00000026409:ENSMUSG00000025353:133:592:1573	86	113	157	117	ATG	0.0360585
Ebp	ENSMUST00000033509:ENSMUSG00000031168:769:1459:1743	674	680	53	45	CTG	0.085634
Ebp	ENSMUST00000033509:ENSMUSG00000031168:769:1459:1743	726	762	9	7	TTG	0.0165592
Slc25a26	ENSMUST00000061118:ENSMUSG00000045100:94:916:1922	15	63	18	15	ATG	0.0482197
Fam98a	ENSMUST00000112507:ENSMUSG00000002017:153:1698:2817	84	90	35	23	ATG	0.085634
Stau2	ENSMUST00000162751:ENSMUSG00000025920:218:1928:3030	146	164	173	123	GTG	0.0748993
Zcchc9	ENSMUST00000022121:ENSMUSG00000021621:122:935:1541	33	123	26	16	ATC	0.0918861
Clec12a	ENSMUST00000065289:ENSMUSG00000053063:457:1258:2502	312	336	8	4	ATA	0.0852556
Agtpbp1	ENSMUST00000022040:ENSMUSG00000021557:122:3776:8174	107	113	12	10	ATG	0.0744573
Ska1	ENSMUST00000040188:ENSMUSG00000036223:261:1023:2630	54	111	30	16	CTG	0.00853023
Ccdc93	ENSMUST00000036025:ENSMUSG00000026339:167:2054:7274	65	125	7	4	GTG	0.0230967
Slc35c2	ENSMUST00000109300:ENSMUSG00000017664:321:1413:2008	127	163	41	32	ATG	0.0275611
Htatsf1	ENSMUST00000088652:ENSMUSG00000067873:207:2478:2810	45	75	7	5	CTG	0.0625234
Htatsf1	ENSMUST00000088652:ENSMUSG00000067873:207:2478:2810	175	199	14	11	CTG	0.0710187
Ube4a	ENSMUST00000117549:ENSMUSG00000059890:156:3411:3415	134	152	38	23	ATG	0.00868893
Ubl5	ENSMUST00000161882:ENSMUSG00000084786:37:376:489	20	38	108	73	TTG	0.0669276
Myo9a	ENSMUST00000136740:ENSMUSG00000039585:521:8414:12252	466	502	14	8	ATG	0.0537151
Nrd1	ENSMUST00000106644:ENSMUSG00000053510:63:3750:3784	36	60	22	13	ATG	0.0221154
Mospd1	ENSMUST00000023836:ENSMUSG00000023074:181:823:1763	90	105	8	7	ATG	0.0112937
Mospd1	ENSMUST00000023836:ENSMUSG00000023074:181:823:1763	135	144	7	5	TTG	0.0788468
Nlrc5	ENSMUST00000211816:ENSMUSG00000074151:633:6378:7578	213	252	9	5	ATC	0.0260454
Stard3nl	ENSMUST00000221380:ENSMUSG00000003062:89:884:1268	51	90	30	18	GTG	0.0740423
Calhm2	ENSMUST00000035822:ENSMUSG00000033033:552:1521:2458	140	158	9	6	ATG	0.0525345
Calhm2	ENSMUST00000035822:ENSMUSG00000033033:552:1521:2458	321	387	16	11	CTG	0.0401703
Calhm2	ENSMUST00000035822:ENSMUSG00000033033:552:1521:2458	356	428	44	32	ATC	0.0903932
Akirin1	ENSMUST00000102636:ENSMUSG00000023075:181:754:3052	122	200	205	139	TTG	0.0236754
Atg2b	ENSMUST00000041055:ENSMUSG00000041341:381:6606:7546	169	250	20	12	GTG	0.000623121
Tlr6	ENSMUST00000239485:ENSMUSG00000051498:146:2564:2603	105	129	9	5	CTG	0.0781738
Vars2	ENSMUST00000043674:ENSMUSG00000038838:319:3499:4425	178	217	8	6	CTG	0.00766205
Vars2	ENSMUST00000043674:ENSMUSG00000038838:319:3499:4425	240	282	18	17	ATG	0.00594383
Peak1	ENSMUST00000061552:ENSMUSG00000074305:469:5674:6996	131	155	16	10	CTG	0.0476344
Peak1	ENSMUST00000061552:ENSMUSG00000074305:469:5674:6996	219	270	67	46	ATG	0.00373072
Peak1	ENSMUST00000061552:ENSMUSG00000074305:469:5674:6996	331	343	16	12	GTG	0.016663
Peak1	ENSMUST00000061552:ENSMUSG00000074305:469:5674:6996	353	383	9	7	ATC	0.00323783
Samd4b	ENSMUST00000208199:ENSMUSG00000109336:260:2321:4391	66	90	12	7	GTG	0.0122329
Tatdn2	ENSMUST00000204753:ENSMUSG00000056952:44:2393:2645	12	207	77	45	ATG	0.00059012
Rap1b	ENSMUST00000064667:ENSMUSG00000052681:229:781:2724	176	191	31	21	ACG	0.0621156
Sgsm3	ENSMUST00000139517:ENSMUSG00000042303:190:2440:2997	106	136	31	22	ATG	0.0294815
Sgsm3	ENSMUST00000139517:ENSMUSG00000042303:190:2440:2997	138	153	15	12	ATG	0.0399862
Adrm1	ENSMUST00000061437:ENSMUSG00000039041:205:1426:1535	170	191	15	14	ACG	0.0712556
Dennd4a	ENSMUST00000038890:ENSMUSG00000053641:463:6070:8645	184	313	231	129	ATG	0.0655786
Dennd4a	ENSMUST00000038890:ENSMUSG00000053641:463:6070:8645	353	359	21	19	ATG	0.085634
Dennd4a	ENSMUST00000038890:ENSMUSG00000053641:463:6070:8645	456	468	15	15	ATG	0.0157122
Cdca4	ENSMUST00000062092:ENSMUSG00000047832:547:1258:2425	440	563	54	23	CTG	0.0688202
Sclt1	ENSMUST00000026866:ENSMUSG00000059834:486:2550:3005	459	474	7	5	ATG	0.0385374
Inpp5e	ENSMUST00000145701:ENSMUSG00000026925:613:2554:4147	350	398	13	8	CTG	0.0575731
Inpp5e	ENSMUST00000145701:ENSMUSG00000026925:613:2554:4147	457	508	14	12	ATG	0.0162853
Pde6d	ENSMUST00000027444:ENSMUSG00000026239:198:648:1159	166	232	9	6	GTG	0.00688162
Trnt1	ENSMUST00000057578:ENSMUSG00000013736:117:1419:2283	91	154	56	41	ATG	0.000153576
Pias2	ENSMUST00000114777:ENSMUSG00000025423:188:2051:3060	132	207	11	7	TTG	0.0909828
Smyd4	ENSMUST00000044530:ENSMUSG00000018809:331:2728:3517	177	213	11	9	ATG	0.00415058
Ywhag	ENSMUST00000055808:ENSMUSG00000051391:190:931:3520	125	185	101	54	CTG	0.0313767
Eif4e2	ENSMUST00000050876:ENSMUSG00000026254:86:863:2869	26	56	7	6	ATG	0.00485908
Ifi202b	ENSMUST00000000266:ENSMUSG00000026535:124:1459:1697	3	30	33	30	CTG	0.0875091
Ifi202b	ENSMUST00000000266:ENSMUSG00000026535:124:1459:1697	68	140	116	96	TTG	0.083629
Etfbkmt	ENSMUST00000179873:ENSMUSG00000039958:327:1092:1576	246	285	24	16	ATG	0.0124052
Tank	ENSMUST00000078074:ENSMUSG00000064289:55:1399:2018	41	62	9	8	ATG	0.0868707
Slc10a7	ENSMUST00000034111:ENSMUSG00000031684:207:1227:3595	154	199	24	19	TTG	0.0131117
Cox6b1	ENSMUST00000075738:ENSMUSG00000036751:109:367:618	69	75	286	215	TTG	0.085634
Dram2	ENSMUST00000067630:ENSMUSG00000027900:262:1063:3271	169	208	38	25	ATA	0.00206606
Ift20	ENSMUST00000128788:ENSMUSG00000001105:447:843:1141	101	116	53	35	GTG	0.07373
Ift20	ENSMUST00000128788:ENSMUSG00000001105:447:843:1141	248	290	33	24	TTG	0.000230254
Ift20	ENSMUST00000128788:ENSMUSG00000001105:447:843:1141	379	421	12	10	ATA	0.00776704
Lgals8	ENSMUST00000144283:ENSMUSG00000057554:170:1145:1148	98	110	143	94	ATG	0.0784498
Atxn1l	ENSMUST00000093162:ENSMUSG00000069895:348:2409:7526	296	362	8	5	ATG	0.046017
Cib1	ENSMUST00000065163:ENSMUSG00000030538:253:826:1047	225	231	10	8	TTG	0.0416323
Mzt2	ENSMUST00000023351:ENSMUSG00000022671:424:901:1035	99	126	46	25	CTG	0.0471613
Mzt2	ENSMUST00000023351:ENSMUSG00000022671:424:901:1035	330	375	17	8	CTG	0.0425483
Nop16	ENSMUST00000148222:ENSMUSG00000025869:91:634:790	50	155	96	57	CTG	0.0878215
BC005537	ENSMUST00000019276:ENSMUSG00000019132:1724:2411:5849	7	40	403	215	ATG	0.0411135
BC005537	ENSMUST00000019276:ENSMUSG00000019132:1724:2411:5849	134	266	330	213	ACG	0.0689598
BC005537	ENSMUST00000019276:ENSMUSG00000019132:1724:2411:5849	302	350	14	7	ATT	0.0752256
BC005537	ENSMUST00000019276:ENSMUSG00000019132:1724:2411:5849	396	411	52	42	CTG	0.0764
BC005537	ENSMUST00000019276:ENSMUSG00000019132:1724:2411:5849	486	519	182	113	GTG	0.0095781
BC005537	ENSMUST00000019276:ENSMUSG00000019132:1724:2411:5849	617	632	34	25	ATG	0.000139405
BC005537	ENSMUST00000019276:ENSMUSG00000019132:1724:2411:5849	768	786	12	11	ATA	0.0161292
BC005537	ENSMUST00000019276:ENSMUSG00000019132:1724:2411:5849	967	1036	27	19	CTG	0.000360119
BC005537	ENSMUST00000019276:ENSMUSG00000019132:1724:2411:5849	1300	1348	42	28	ATG	0.000198994
BC005537	ENSMUST00000019276:ENSMUSG00000019132:1724:2411:5849	1411	1429	18	15	ATG	0.000717501
BC005537	ENSMUST00000019276:ENSMUSG00000019132:1724:2411:5849	1526	1547	12	9	TTG	0.0213091
Vav2	ENSMUST00000056176:ENSMUSG00000009621:554:3158:5221	210	276	11	7	ATC	0.095299
Dtymk	ENSMUST00000027503:ENSMUSG00000026281:107:743:1003	78	87	148	112	CTG	0.0841176
Rhoc	ENSMUST00000002303:ENSMUSG00000002233:204:783:1202	184	229	84	62	GTG	0.0980447
Arhgdib	ENSMUST00000032344:ENSMUSG00000030220:118:718:1193	104	119	252	205	ATA	0.0772745
Pign	ENSMUST00000186485:ENSMUSG00000056536:385:3178:6759	19	64	103	47	GTG	0.0387352
Pign	ENSMUST00000186485:ENSMUSG00000056536:385:3178:6759	215	254	23	20	TTG	0.000265076
Pign	ENSMUST00000186485:ENSMUSG00000056536:385:3178:6759	331	370	44	32	ATT	0.0871716
Arhgap10	ENSMUST00000076316:ENSMUSG00000037148:170:2528:3084	29	71	11	9	CTG	0.0607635
Arhgap10	ENSMUST00000076316:ENSMUSG00000037148:170:2528:3084	79	106	15	13	CTG	0.051501
Ogdh	ENSMUST00000093350:ENSMUSG00000020456:52:3154:4075	30	78	53	25	TTG	0.0202513
Lrrfip2	ENSMUST00000239186:ENSMUSG00000032497:90:2256:2421	9	33	129	91	ATT	0.000420146
Mdm2	ENSMUST00000020408:ENSMUSG00000020184:294:1761:3099	189	201	96	56	ATG	0.0943636
Gfod1	ENSMUST00000055341:ENSMUSG00000051335:675:1845:6928	71	83	28	20	ATG	0.0140982
Gfod1	ENSMUST00000055341:ENSMUSG00000051335:675:1845:6928	142	166	15	13	CTG	2.18717e-05
Pigv	ENSMUST00000062118:ENSMUSG00000043257:374:1853:3979	138	207	16	10	CTG	0.00794589
Aars	ENSMUST00000034441:ENSMUSG00000031960:383:3287:5750	237	273	26	22	ATC	0.0928341
Hexim1	ENSMUST00000053063:ENSMUSG00000048878:691:1759:3495	156	171	13	7	TTG	0.0184179
Hexim1	ENSMUST00000053063:ENSMUSG00000048878:691:1759:3495	322	328	22	13	ATC	0.085634
Hexim1	ENSMUST00000053063:ENSMUSG00000048878:691:1759:3495	589	646	16	9	CTG	0.0577072
Far1	ENSMUST00000033018:ENSMUSG00000030759:160:1705:4962	113	146	12	11	CTG	0.00115179
Mat2a	ENSMUST00000059472:ENSMUSG00000053907:122:1307:2804	49	160	49	26	CTG	0.0419359
Blmh	ENSMUST00000021197:ENSMUSG00000020840:377:1742:2497	337	436	27	18	CTG	0.0661718
Scmh1	ENSMUST00000106301:ENSMUSG00000000085:169:2287:2584	12	27	20	16	GTG	0.0149392
Scmh1	ENSMUST00000106301:ENSMUSG00000000085:169:2287:2584	81	99	7	4	CTG	0.0817958
Scmh1	ENSMUST00000106301:ENSMUSG00000000085:169:2287:2584	50	191	19	13	TTG	0.000669966
Lratd2	ENSMUST00000100635:ENSMUSG00000072568:663:1593:5565	437	491	7	4	TTG	0.0230631
Zbed6	ENSMUST00000179598:ENSMUSG00000094410:1721:4661:10156	797	845	47	37	CTG	0.00774634
Zbed6	ENSMUST00000179598:ENSMUSG00000094410:1721:4661:10156	897	909	8	8	ATG	0.000510892
Zbed6	ENSMUST00000179598:ENSMUSG00000094410:1721:4661:10156	1359	1398	14	9	ATT	0.0310913
Dusp4	ENSMUST00000033930:ENSMUSG00000031530:432:1626:2740	346	361	12	11	CTG	0.079993
Rnmt	ENSMUST00000009679:ENSMUSG00000009535:113:1508:5008	80	104	35	19	ATG	0.059281
Acsl4	ENSMUST00000033634:ENSMUSG00000031278:460:2593:5280	237	312	132	86	ATC	0.0445667
Dyrk1a	ENSMUST00000119878:ENSMUSG00000022897:601:2890:5759	149	155	13	10	ATT	0.085634
Arid4b	ENSMUST00000110534:ENSMUSG00000039219:290:4232:5864	247	301	8	5	GTG	0.0599915
Ube2i	ENSMUST00000172618:ENSMUSG00000015120:833:1307:1559	57	72	7	7	ATG	0.0288898
Ube2i	ENSMUST00000172618:ENSMUSG00000015120:833:1307:1559	393	402	22	17	GTG	0.0253824
Ube2i	ENSMUST00000172618:ENSMUSG00000015120:833:1307:1559	792	816	13	10	ATA	0.0254574
Atf2	ENSMUST00000055833:ENSMUSG00000027104:333:1794:4210	147	174	97	71	ATG	0.0314195
Atf2	ENSMUST00000055833:ENSMUSG00000027104:333:1794:4210	215	260	13	9	ATG	0.0454005
Pgk1	ENSMUST00000081593:ENSMUSG00000062070:151:1402:1825	143	170	164	111	TTG	0.0759541
Pgk1	ENSMUST00000081593:ENSMUSG00000062070:151:1402:1825	99	351	1646	1137	CTG	0.0489986
Brwd3	ENSMUST00000150434:ENSMUSG00000063663:219:5616:11619	42	69	14	9	ATA	0.0503939
Hnrnpab	ENSMUST00000109103:ENSMUSG00000020358:204:1200:1437	142	181	205	148	CTG	0.0250013
Hnrnpab	ENSMUST00000109103:ENSMUSG00000020358:204:1200:1437	194	218	20	14	CTG	0.0677827
Cpne3	ENSMUST00000029885:ENSMUSG00000028228:116:1715:5648	51	102	7	6	TTG	0.00178566
5031439G07Rik	ENSMUST00000165743:ENSMUSG00000036046:170:1511:5032	106	154	7	6	ACG	0.00663321
Mtarc2	ENSMUST00000068725:ENSMUSG00000073481:64:1078:1917	45	60	7	7	CTG	0.00547506
Irf3	ENSMUST00000003284:ENSMUSG00000003184:269:1526:2031	52	70	15	10	GTG	0.0905263
Rpl15	ENSMUST00000080281:ENSMUSG00000012405:119:731:1922	92	110	23	14	CTG	0.00954612
Psma6	ENSMUST00000021412:ENSMUSG00000021024:141:879:1042	127	214	63	50	ATA	0.00962677
Drosha	ENSMUST00000169061:ENSMUSG00000022191:280:4399:4570	156	165	13	12	ATG	0.0583593
Drosha	ENSMUST00000169061:ENSMUSG00000022191:280:4399:4570	195	255	246	177	ATG	0.00598012
Rfx7	ENSMUST00000093820:ENSMUSG00000037674:580:4957:7988	337	421	16	9	ACG	0.028014
Ptges3	ENSMUST00000052798:ENSMUSG00000071072:331:811:2000	167	203	42	25	CTG	0.0606961
Ptges3	ENSMUST00000052798:ENSMUSG00000071072:331:811:2000	309	381	71	46	CTG	0.024128
[truncated: 1,708 more rows]
