# Supplementary material for: Unconventional codon usage bias mediates mRNA translational dynamics in macrophages
Source: PLoS Biol. 2025 Sep 18;23(9):e3003403. doi: 10.1371/journal.pbio.3003403 (PMC12456811; doi:10.1371/journal.pbio.3003403)
Supplement: S2 Table — (XLSX) [file pbio.3003403.s011.xlsx]

## Sheet: S2 Table
List of all oligonucleotide sequences used
Number	Description	Sequence
1	Forward primer for PCR CMV without T7 promoter	ACATCAAGTGTATCATATGCCAAGTACGCC
2	Reverse primer for PCR CMV without T7 promoter	ACTAGTCTCGAGGAATTCCGAGCTCTGCTTATATAG
3	Forward primer for PCR luciferase with upstream homologous arms	CTATATAAGCAGAGCTCGGAATTCCTCGAGCCAGGATGgaagatgccaaaaacattaagaa
4	Reverse primer for PCR luciferase with downstream IERS homologous arms	GCGGGATCCGCGGCCGCTCTAGAttacacggcgatcttgccg
5	Forward primer for PCR CDK2 with CMV homologous arms	GGTCTATATAAGCAGAGCTCGGAATTCGTCTGGAGCAGTGGGGGAGG
6	Reverse primer for PCR CDK2 with IRES homologous arms	ttttggcatcttcCATCCTGGCTCGAGTGGAGCGCTAGTGAGGCG
7	Forward primer for PCR CDK4 with CMV homologous arms	GGTCTATATAAGCAGAGCTCGGAATTCAACGTCCGGCGCCCGCCCCG
8	Reverse primer for PCR CDK4 with IRES homologous arms	ttttggcatcttcCATCCTGGCTCGAGTCTCGAAGCAGGGGATCTTA
9	Forward primer for PCR CDK6 with CMV homologous arms	GGTCTATATAAGCAGAGCTCGGAATTCCCCGCGCTGCGCTCATCCCC
10	Reverse primer for PCR CDK6 with IRES homologous arms	tttttggcatcttcCATCCTGGCTCGAGGCTGGCTTCAGGCTGCGGG
11	Forward primers serve as templates for each other in a PCR reaction--WT	TATAAGCAGAGCTCGGAATTCCTCGACGGaGAATTCGCCAGGATGgactacaaagacgatgacgacaaggactacaaagacgatgac
12	Reverse primers serve as templates for each other in a PCR reaction--WT	ttaatgtttttggcatcttccttgtcgtcatcgtctttgtagtccttgtcgtcatcgtctttgtagtccttgtcgtcatc
13	Forward primers serve as templates for each other in a PCR reaction--Mut	TATAAGCAGAGCTCGGAATTCCTCGACGGaGAATTCGCCAGGATGgaTtaTaaagatgatgacgaTaaAgaTtaTaaagatgatgac
14	Reverse primers serve as templates for each other in a PCR reaction--Mut	ttaatgtttttggcatcttcTttAtcgtcatcatctttAtaAtcTttAtcgtcatcatctttAtaAtcTttAtcgtcatc
15	Forward primers for PCR luciferase with WT and Mut same upstream homologous arms	gaagatgccaaaaacattaagaagggcccagcgccattctacccact
16	Forward Primer for qPCR Tnfa	ACTCCAGGCGGTGCCTATGT
17	Reverse Primer for qPCR Tnfa	GTGAGGGTCTGGGCCATAGAA
18	Forward Primer for qPCR Il6	CCACTTCACAAGTCGGAGGCTTA
19	Reverse Primer for qPCR Il6	CCAGTTTGGTAGCATCCATCATTTC
20	Forward Primer for qPCR Il1b	TCCAGGATGAGGACATGAGCAC
21	Reverse Primer for qPCR Il1b	GAACGTCACACACCAGCAGGTTA
22	Forward Primer for qPCR Actb	CATCCGTAAAGACCTCTAGCCAAC
23	Reverse Primer for qPCR Actb	ATGGAGCCACCGATCCACA
24	Forward Primer for qPCR Ccnd1	GCGTACCCTGACACCAATCTC
25	Reverse Primer for qPCR Ccnd1	CTCCTCTTCGCACTTCTGCTC
26	Forward Primer for qPCR Cdk4	ATGGCTGCCACTCGATATGAA
27	Reverse Primer for qPCR Cdk4	TCCTCCATTAGGAACTCTCACAC
28	Forward Primer for qPCR Cdk6	GGCGTACCCACAGAAACCATA
29	Reverse Primer for qPCR Cdk6	AGGTAAGGGCCATCTGAAAACT
30	Forward Primer for qPCR Rb1	TGCATCTTTATCGCAGCAGTT
31	Reverse Primer for qPCR Rb1	GTTCACACGTCCGTTCTAATTTG
32	Forward Primer for qPCR Cdkn1b	TCAAACGTGAGAGTGTCTAACG
33	Reverse Primer for qPCR Cdkn1b	CCGGGCCGAAGAGATTTCTG
34	Forward Primer for qPCR Cdk2	CCTGCTTATCAATGCAGAGGG
35	Reverse Primer for qPCR Cck2	TGCGGGTCACCATTTCAGC
36	Forward Primer for qPCR Ccne1	GTGGCTCCGACCTTTCAGTC
37	Reverse Primer for qPCR Ccne1	CACAGTCTTGTCAATCTTGGCA
38	Forward Primer for qPCR Ccna2	GCCTTCACCATTCATGTGGAT
39	Reverse Primer for qPCR Ccna2	TTGCTGCGGGTAAAGAGACAG
40	Forward Primer for qPCR Ccnb1	GACGCAGATAGTGGGGCTG
41	Reverse Primer for qPCR Ccnb1	GCAATAAACATGGCCGTTACACC
42	Forward Primer for qPCR Cdk1	AGAAGGTACTTACGGTGTGGT
43	Reverse Primer for qPCR Cdk1	GAGAGATTTCCCGAATTGCAGT
