# Supplementary material for: Unconventional codon usage bias mediates mRNA translational dynamics in macrophages
Source: PLoS Biol. 2025 Sep 18;23(9):e3003403. doi: 10.1371/journal.pbio.3003403 (PMC12456811; doi:10.1371/journal.pbio.3003403)
Supplement: S1 Data — (XLSX) [file pbio.3003403.s012.xlsx]

## Sheet: Figure 1
Figure 1D											Figure 1E						Figure 1F						Figure 1H
ID	con1	con2	lps_12h_1	lps_12h_2	lps_24h_1	lps_24h_2	lps_6h_1	lps_6h_2	Group		ID	tecon	telps6	telps12	telps24		Gene	con	lps6	lps12	lps24		con	1	1	1
ENSMUST00000033142:ENSMUSG00000030854:492:2115:3145	-1.28689	-1.20175	0.648129	1.11853	0.947133	0.803188	-0.233433	-0.794896	1		ENSMUST00000026420:ENSMUSG00000025362:269:614:681	1.39114	2.43356	0.660585	0.51117		Rpl26	-0.353935	1.45272	-0.26597	-0.832818		lps-6h	2.6766	1.8078	2.4247
ENSMUST00000203566:ENSMUSG00000068566:308:1268:4027	-1.25776	-1.58655	0.757308	1.2753	0.390589	-0.355351	0.633904	0.142555	2		ENSMUST00000032198:ENSMUSG00000030107:264:1368:1771	2.32253	3.85442	3.35829	3.47505		Rpl11	0.151451	1.34458	-0.589723	-0.906308		lps-12h	2.17591	1.39002	1.88223
ENSMUST00000026420:ENSMUSG00000025362:269:614:681	0.345735	0.0672207	-0.818245	-0.549497	-0.928383	-0.976126	1.39822	1.46108	3		ENSMUST00000068944:ENSMUSG00000050721:91:1576:3273	1.35259	1.14099	1.53167	1.49642		Rpl19	-1.00769	1.30879	0.185816	-0.486921		lps-24h	1.42278	0.971293	1.2536
ENSMUST00000086555:ENSMUSG00000035051:94:4258:4737	-0.346795	0.328234	1.26571	1.58648	-0.211719	-0.483514	-0.85932	-1.27907	1		ENSMUST00000092048:ENSMUSG00000061315:51:6612:6745	2.01285	3.03539	1.36711	1.22147		Rpl10-ps3	-0.157388	1.44145	-0.450938	-0.833126
ENSMUST00000145482:ENSMUSG00000023007:221:2840:3308	-0.827646	-0.55936	0.0552783	0.352087	1.41683	1.43778	-1.08364	-0.791333	4		ENSMUST00000024739:ENSMUSG00000023944:105:2277:2520	1.26929	2.12707	1.09871	0.541318		Rpl36	-0.0449147	1.41793	-0.536736	-0.836281
ENSMUST00000045802:ENSMUSG00000040204:192:522:2188	1.49888	1.46617	-1.18591	-0.881513	-0.465219	-0.28934	-0.305913	0.162838	5		ENSMUST00000059458:ENSMUSG00000050567:250:3310:5528	0.571618	0.536312	0.505833	0.344988		Rpl9-ps6	-0.5	1.5	-0.5	-0.5
ENSMUST00000026427:ENSMUSG00000025366:47:3323:3981	-0.695212	-0.473405	0.59139	0.369176	1.35533	1.1493	-1.07212	-1.22446	1		ENSMUST00000235196:ENSMUSG00000024661:795:1341:1494	0.660408	0.637988	0.282924	0.171651		Rpl35a	-0.644094	1.48096	-0.562903	-0.27396
ENSMUST00000021514:ENSMUSG00000021096:441:1587:7668	-0.610754	0.0273034	0.530673	0.855817	0.749052	1.15284	-1.17393	-1.531	1		ENSMUST00000180376:ENSMUSG00000037210:273:4824:5536	0.472212	0.836786	0.369293	0.220048		Rplp0	-0.373242	1.4622	-0.289793	-0.799169
ENSMUST00000172298:ENSMUSG00000004771:135:783:2336	-1.02165	-0.955798	1.33706	0.918389	0.735306	0.671691	-0.847124	-0.83788	1		ENSMUST00000021239:ENSMUSG00000020869:238:1159:2837	2.69816	2.77347	2.43637	2.72894		Rpl10	-1.42247	0.860904	0.0836236	0.477943
ENSMUST00000006027:ENSMUSG00000005873:48:615:2852	-0.382084	-0.0626196	-0.199092	0.667543	1.37787	1.12484	-1.19396	-1.33249	1		ENSMUST00000003319:ENSMUSG00000003234:96:2223:3090	3.06129	4.10017	2.42148	2.31358		Rpl7l1	-0.885962	-0.546345	0.0487613	1.38355
ENSMUST00000207895:ENSMUSG00000039745:61:886:1338	-0.390218	-0.417211	0.737158	0.209236	0.979592	1.3971	-1.33112	-1.18454	1		ENSMUST00000050497:ENSMUSG00000046679:375:2097:2534	0.740381	0.855887	0.972365	0.176337		Rpl15	-0.331001	1.48853	-0.529885	-0.627644
ENSMUST00000163257:ENSMUSG00000064138:182:1433:1436	-0.294297	-0.72732	-0.20459	0.0839676	2.08661	0.74454	-0.822153	-0.866757	4		ENSMUST00000146233:ENSMUSG00000040483:48:867:2597	1.64449	6.44018	3.79392	4.63097		Rpl30	0.0279242	1.39579	-0.574917	-0.848798
ENSMUST00000022531:ENSMUSG00000021959:436:3562:5191	-0.220239	-0.0340956	0.0664073	1.06591	1.33896	0.494988	-1.57349	-1.13844	1		ENSMUST00000029047:ENSMUSG00000027534:272:1304:2288	3.86901	3.7971	1.42915	1.46289		Rpl8	-0.243957	1.45413	-0.388623	-0.821554
ENSMUST00000159699:ENSMUSG00000056758:406:793:3810	-1.49606	-1.32424	0.660166	1.10395	0.0562071	1.13416	-0.233208	0.0990221	2		ENSMUST00000022497:ENSMUSG00000021930:260:848:4002	6.20597	6.58278	6.52242	6.75308		Rpl3	-0.118019	1.43656	-0.496326	-0.822213
ENSMUST00000032198:ENSMUSG00000030107:264:1368:1771	-1.05988	-1.04521	-0.0997314	-0.0567906	-0.396333	-0.340751	1.46997	1.52873	3		ENSMUST00000081104:ENSMUSG00000062580:59:572:7280	22.7144	19.2283	18.2095	17.7953		Rplp2	-0.149219	1.44356	-0.479505	-0.814833
ENSMUST00000028225:ENSMUSG00000026869:40:1552:4397	-0.599398	-0.54762	0.712722	1.09656	1.09863	0.675085	-1.23697	-1.19901	1		ENSMUST00000201414:ENSMUSG00000029447:441:2034:2588	2.06321	2.08888	2.08339	1.68781		Rpl32	-0.137359	1.45049	-0.569782	-0.743348
ENSMUST00000026560:ENSMUSG00000025487:504:1632:1989	-0.902076	-0.546033	0.600573	1.4734	0.872477	0.610168	-1.06017	-1.04834	1		ENSMUST00000105799:ENSMUSG00000040964:160:4000:4508	1.16267	0.731468	0.762836	0.426188		Rpl14	-0.0494809	1.41788	-0.524676	-0.843726
ENSMUST00000097718:ENSMUSG00000040865:450:3513:13698	0.564814	0.726026	-0.0675819	-0.385066	-1.55967	-1.14053	1.44778	0.414233	5		ENSMUST00000028229:ENSMUSG00000026872:105:3882:5335	0.96932	0.662692	0.88926	1.25171		Rpl27a	-0.0939975	1.4274	-0.486821	-0.846582
ENSMUST00000097739:ENSMUSG00000073678:102:2868:10583	0.595454	1.25646	-1.33515	-1.43627	0.0107058	-0.490908	0.716134	0.683576	5		ENSMUST00000021595:ENSMUSG00000021178:55:1375:1591	3.08276	3.08107	2.6052	3.57015		Rpl13	-0.0853298	1.43519	-0.570368	-0.779497
ENSMUST00000215784:ENSMUSG00000052698:214:7846:8330	0.875751	1.13302	0.354516	0.0271669	-0.27847	0.747627	-1.20876	-1.65086	6		ENSMUST00000080813:ENSMUSG00000061787:50:455:494	1.67568	2.96719	1.0526	0.806633		Rpl28	-0.17362	1.44602	-0.449961	-0.822441
ENSMUST00000028533:ENSMUSG00000027120:67:457:1600	-0.310649	0.345072	-0.95458	-0.95458	-0.0329677	0.794774	-0.805504	1.91843	5		ENSMUST00000085555:ENSMUSG00000016181:122:2426:5570	3.15639	3.72138	4.26839	4.23329		Rpl37a	0.0512531	1.38301	-0.549665	-0.8846
ENSMUST00000033541:ENSMUSG00000031198:34:487:2562	1.15884	0.809191	-0.601576	-0.570932	-1.3872	-1.02639	0.691556	0.926508	5		ENSMUST00000099224:ENSMUSG00000074698:262:1435:4206	3.86123	4.0689	3.17655	3.89987		Rpl41	-0.138012	1.41755	-0.363261	-0.916273
ENSMUST00000105706:ENSMUSG00000055401:850:1735:1938	-0.770197	-0.855908	0.957505	1.15976	0.744764	0.839174	-1.02257	-1.05253	1		ENSMUST00000224056:ENSMUSG00000032688:234:2730:4113	2.20169	2.13642	1.73432	1.97913		Rpl10l	1.41165	0.00762591	-0.70964	-0.70964
ENSMUST00000046038:ENSMUSG00000040414:115:1207:1535	-0.117789	1.26351	0.0745271	0.547998	0.783644	0.38726	-1.4546	-1.48455	1		ENSMUST00000186475:ENSMUSG00000099689:128:1598:2614	1.22886	1.68071	3.27688	0.300457		Rpl17	-0.0582229	1.41219	-0.469947	-0.884017
ENSMUST00000115354:ENSMUSG00000051956:149:1295:1333	1.13939	-0.197325	-1.05102	-1.05102	-0.618612	-0.503837	1.467	0.815426	5		ENSMUST00000001008:ENSMUSG00000000982:78:354:766	5.51015	6.14403	4.25769	5.02434		Rpl7	-0.0358183	1.41719	-0.55615	-0.825221
ENSMUST00000223690:ENSMUSG00000024983:101:773:4175	-0.527399	-0.55894	0.173073	0.92742	1.38345	0.930553	-1.04289	-1.28526	1		ENSMUST00000198311:ENSMUSG00000027959:106:2068:2404	3.63031	3.05284	1.96033	13.2916		Rpl37	-0.363207	1.32973	0.0792459	-1.04577
ENSMUST00000032194:ENSMUSG00000030103:284:1517:3113	-0.888248	-0.892467	1.12214	1.66987	0.0318097	0.409994	-0.460103	-0.992998	1		ENSMUST00000051784:ENSMUSG00000021532:126:2109:2421	1.36271	1.52827	1.09954	1.68045		Rpl31	-0.0493215	1.42246	-0.561252	-0.811889
ENSMUST00000239025:ENSMUSG00000039713:0:3309:3312	-0.162931	-0.093318	1.79383	0.484503	0.114851	0.435635	-1.29428	-1.2783	1		ENSMUST00000112143:ENSMUSG00000041827:148:1681:2181	2.49684	2.23603	1.99393	1.69852		Rpl10a	-0.0219506	1.41047	-0.542431	-0.846088
ENSMUST00000068487:ENSMUSG00000030254:76:1744:2577	1.61022	0.999887	-1.31854	-1.21487	0.261015	-0.0196162	0.0331097	-0.351213	6		ENSMUST00000168818:ENSMUSG00000049130:191:1244:2540	8.93458	7.5406	5.26196	4.39846		Rpl36a	-0.484539	0.766886	0.892569	-1.17492
ENSMUST00000166299:ENSMUSG00000048264:0:4671:4822	-0.873562	-0.779066	0.826869	1.27739	0.569335	0.957495	-0.747992	-1.23047	1		ENSMUST00000198435:ENSMUSG00000029254:92:983:3350	9.85819	9.51875	9.198	12.0779		Rpl36al	-0.316297	1.34148	0.0235405	-1.04873
ENSMUST00000101094:ENSMUSG00000021203:349:1318:3228	-0.937512	-0.943727	0.00938342	1.10017	1.57327	0.667578	-0.634828	-0.834342	4		ENSMUST00000047898:ENSMUSG00000054611:411:3894:8578	1.21323	1.2572	1.25741	1.44027		Rpl38	0.112904	1.37003	-0.814686	-0.668248
ENSMUST00000137088:ENSMUSG00000005774:163:2137:4333	-0.208454	0.00132975	0.893266	-0.0183234	1.40976	0.649435	-1.23942	-1.48759	1		ENSMUST00000035560:ENSMUSG00000033701:516:1362:5592	8.29092	10.7589	7.93257	2.63685		Rpl29	0.0244351	1.40081	-0.608962	-0.816279
ENSMUST00000033540:ENSMUSG00000031197:40:628:1595	1.05875	0.527493	-1.3728	-1.47379	1.14079	0.359251	0.0862957	-0.32599	6		ENSMUST00000094053:ENSMUSG00000052707:147:5835:8183	0.784966	0.921697	1.28017	0.81693		Rpl36a-ps1	-0.595737	-0.116243	-0.734452	1.44643
ENSMUST00000068944:ENSMUSG00000050721:91:1576:3273	-1.0269	-0.942171	0.133123	0.109161	-0.521991	-0.641832	1.15726	1.73334	3		ENSMUST00000080861:ENSMUSG00000062997:538:907:946	1.10499	1.38991	0.546981	0.382013		Rpl7a	-0.162823	1.42278	-0.351201	-0.908757
ENSMUST00000166979:ENSMUSG00000002227:37:3268:3584	-1.12104	-1.20596	1.14602	1.13283	0.665977	0.646705	-0.507772	-0.756753	2		ENSMUST00000050328:ENSMUSG00000035150:76:1492:3647	2.28939	2.73335	1.87982	1.72627		Rpl35	0.36757	1.23252	-0.618878	-0.981212
ENSMUST00000034079:ENSMUSG00000031657:165:2202:3251	0.857075	0.63298	-0.447783	-0.418017	-1.40556	-1.22113	1.09579	0.906638	5		ENSMUST00000031590:ENSMUSG00000029594:149:3005:4010	1.57063	1.48573	2.05655	1.99415		Rpl23a	0.181435	1.33755	-0.649095	-0.869891
ENSMUST00000081649:ENSMUSG00000060591:72:504:655	-0.945588	-0.935669	1.77743	1.13787	0.3051	-0.213268	-0.607726	-0.51815	1		ENSMUST00000026571:ENSMUSG00000025498:500:1871:1916	2.35686	1.77158	0.358335	0.215604		Rpl4	-0.076604	1.43296	-0.575978	-0.780382
ENSMUST00000027279:ENSMUSG00000026107:484:1078:2838	-1.33738	-1.27277	0.647251	-0.356974	1.39592	0.999725	0.179124	-0.254894	2		ENSMUST00000218221:ENSMUSG00000061983:0:444:460	0.42125	0.771842	0.187365	0.0920346		Rpl18a	-0.190881	1.45965	-0.515894	-0.75288
ENSMUST00000028881:ENSMUSG00000027398:87:894:1356	-1.05187	-1.04709	0.726123	0.706292	-0.735987	-0.840907	1.17535	1.06809	2		ENSMUST00000030501:ENSMUSG00000028729:133:1051:2960	7.5186	7.48052	7.51336	6.94826		Rpl23	-0.0577891	1.43178	-0.649949	-0.724041
ENSMUST00000102660:ENSMUSG00000042272:108:2196:8990	-0.491977	0.140476	0.689847	0.163896	1.31157	0.891145	-1.17543	-1.52953	1		ENSMUST00000085425:ENSMUSG00000035692:88:571:703	7.1445	5.40232	6.58023	10.1323		Rplp1	-0.0132664	1.41755	-0.655481	-0.748806
ENSMUST00000064924:ENSMUSG00000058290:159:6513:6658	1.13076	1.03501	-1.31001	-1.04268	0.757931	0.689785	-0.60089	-0.659922	6		ENSMUST00000098300:ENSMUSG00000035704:32:1610:2039	3.11828	4.37911	1.52099	1.049		Rpl21	-0.809278	1.3636	0.130288	-0.68461
ENSMUST00000102574:ENSMUSG00000018574:84:2052:2168	-0.734459	-0.562805	0.663086	0.655421	1.48371	0.741512	-1.12245	-1.12402	1		ENSMUST00000023128:ENSMUSG00000000555:237:3396:4382	1.83151	2.3623	2.97019	3.88541		Rpl22	-0.115508	1.40799	-0.3556	-0.936887
ENSMUST00000082437:ENSMUSG00000037072:299:785:1514	1.52376	1.29654	-1.50101	-0.609983	-0.309307	-0.517629	0.086278	0.0313445	5		ENSMUST00000029358:ENSMUSG00000027787:152:1661:9135	12.3929	10.6507	10.0675	8.25241		Rpl9	-0.180801	1.4616	-0.566934	-0.71387
ENSMUST00000112519:ENSMUSG00000014668:97:2089:3159	-0.636098	-0.330977	0.165796	0.0409098	0.917906	1.87675	-1.1239	-0.910379	4		ENSMUST00000023467:ENSMUSG00000022781:276:1848:5741	4.6968	4.29935	3.91077	4.81572		Rpl27	-0.0410765	1.37514	-0.3373	-0.996762
ENSMUST00000039333:ENSMUSG00000033624:239:2873:4938	0.563155	0.992936	-0.136021	-0.546572	0.706647	1.08899	-1.07738	-1.59175	6		ENSMUST00000095070:ENSMUSG00000070972:59:1130:4023	3.25497	3.33451	3.24779	1.71979		Rpl12	0.0315731	1.39908	-0.619981	-0.810675
ENSMUST00000098843:ENSMUSG00000074403:40:448:488	1.99528	1.06554	-0.627505	-0.698555	-0.209049	-0.191364	-0.791998	-0.542354	6		ENSMUST00000170799:ENSMUSG00000078771:1074:1743:2289	5.3081	4.18209	3.60044	4.34254		Rpl13a	-0.082371	1.43954	-0.67924	-0.677926
ENSMUST00000043296:ENSMUSG00000037544:300:2724:2964	-0.0739304	0.246568	-0.718744	-0.290946	1.5675	1.32286	-0.933361	-1.11995	4		ENSMUST00000159122:ENSMUSG00000052760:253:940:2053	5.92584	5.7673	2.92071	2.08895		Rpl5	-0.0135707	1.41821	-0.670821	-0.73382
ENSMUST00000092048:ENSMUSG00000061315:51:6612:6745	0.361228	0.164457	-0.526344	-0.649954	-1.15382	-0.97263	1.31914	1.45792	3		ENSMUST00000049519:ENSMUSG00000046879:473:1700:2259	2.71608	3.53284	4.17942	4.82078		Rpl39	-0.105713	1.44166	-0.572975	-0.762976
ENSMUST00000162961:ENSMUSG00000079036:15:1182:3857	-0.406223	-0.5266	-0.907594	-1.03241	0.717308	2.01482	-0.134754	0.275457	4		ENSMUST00000023206:ENSMUSG00000022545:251:3002:3480	1.93783	1.41148	2.03942	1.03467		Rpl18	-0.141765	1.44975	-0.547455	-0.760534
ENSMUST00000029385:ENSMUSG00000027808:399:597:4611	-0.828746	-0.191855	0.790287	0.47627	0.566663	1.52567	-1.31475	-1.02355	1		ENSMUST00000002171:ENSMUSG00000002102:193:1546:1819	2.4871	2.89178	2.95631	3.05979		Rpl22l1	-0.132745	1.45141	-0.602982	-0.715683
ENSMUST00000024739:ENSMUSG00000023944:105:2277:2520	-0.287122	0.0609865	0.155858	0.361083	-1.39085	-1.35016	1.22701	1.22319	3		ENSMUST00000023612:ENSMUSG00000022895:570:1974:3890	2.83481	2.79548	3.21569	3.74189		Rpl24	0.0256511	1.39651	-0.573561	-0.848602
ENSMUST00000108246:ENSMUSG00000041058:272:3026:6440	-0.164486	-0.412534	0.775167	0.802787	0.626311	1.13595	-1.21255	-1.55065	1		ENSMUST00000070152:ENSMUSG00000041920:106:1927:4219	1.87924	2.02602	2.68266	3.45091		Rpl6	0.00188876	1.40512	-0.569744	-0.837268
ENSMUST00000120126:ENSMUSG00000023232:41:1418:1452	-1.59987	-1.27683	0.130023	0.858328	0.082456	1.37232	0.407088	0.026481	2		ENSMUST00000146867:ENSMUSG00000044533:25:931:962	0.557051	1.06924	0.304271	0.133535		Rpl34	-0.168134	1.45527	-0.530492	-0.756641
ENSMUST00000059458:ENSMUSG00000050567:250:3310:5528	0.101569	-0.362215	0.312047	0.291598	-1.50016	-1.21742	0.938136	1.43645	3		ENSMUST00000010502:ENSMUSG00000010358:195:1053:1362	4.16808	6.25962	5.17576	3.43666
ENSMUST00000001566:ENSMUSG00000001525:253:1585:2649	1.29414	1.40566	-0.0572185	0.227828	-1.23838	-1.30281	-0.0973959	-0.231819	5		ENSMUST00000172159:ENSMUSG00000026875:83:1310:3436	3.57289	5.95921	4.42457	5.27026
ENSMUST00000169266:ENSMUSG00000005442:64:7594:8221	-0.725026	-0.452056	0.984401	0.226521	1.05458	1.20994	-1.27626	-1.0221	1		ENSMUST00000038384:ENSMUSG00000035851:0:2208:2960	1.65002	1.33132	2.28675	2.54524
ENSMUST00000120580:ENSMUSG00000035597:165:2160:4069	0.812992	0.779896	-0.920979	-1.2665	-0.661107	-0.820586	0.958458	1.11782	5		ENSMUST00000090569:ENSMUSG00000068749:351:1074:1239	4.93687	5.92953	4.20206	3.31939
ENSMUST00000107619:ENSMUSG00000003032:595:2044:3029	-0.0953424	-0.291913	0.611543	0.408456	1.42558	0.708916	-1.3587	-1.40854	1		ENSMUST00000229371:ENSMUSG00000036061:679:1516:3882	1.17051	3.24819	2.31529	6.15323
ENSMUST00000021085:ENSMUSG00000020739:96:2064:2230	1.50973	1.56262	-0.886123	-0.680421	-0.0147112	-0.0753506	-0.601336	-0.814405	6		ENSMUST00000030698:ENSMUSG00000028879:144:966:2934	2.93521	3.16932	2.63714	1.72173
ENSMUST00000103006:ENSMUSG00000073293:180:672:1775	-0.241063	-0.304633	-0.687807	-0.769302	0.274738	2.34509	-0.405768	-0.211251	4		ENSMUST00000052290:ENSMUSG00000022325:114:3249:3395	1.54734	2.00446	2.13961	0.840926
ENSMUST00000233568:ENSMUSG00000005823:36:1743:2405	-0.740873	-0.433205	0.127217	0.852502	0.786994	1.58067	-1.22979	-0.943523	1		ENSMUST00000067505:ENSMUSG00000054434:152:1169:2164	4.84287	3.0689	1.53575	1.61595
ENSMUST00000235196:ENSMUSG00000024661:795:1341:1494	-0.0525185	0.168902	0.372006	0.477602	-1.5777	-1.39289	1.28843	0.716164	3		ENSMUST00000030980:ENSMUSG00000029097:25:2164:3790	1.81646	2.38273	3.23171	0.925822
ENSMUST00000025759:ENSMUSG00000024841:602:1112:2556	-0.697612	-0.127161	0.090189	0.796532	0.860117	1.48549	-1.27426	-1.13329	1		ENSMUST00000018644:ENSMUSG00000018500:118:1114:1845	1.12229	2.15307	1.02347	0.761851
ENSMUST00000082396:ENSMUSG00000064345:0:1035:1038	1.5481	0.665558	-0.888624	-0.824048	-0.995205	-0.872913	0.634668	0.732464	5		ENSMUST00000021554:ENSMUSG00000015143:280:2956:3734	2.58973	3.9382	1.746	1.84537
ENSMUST00000015160:ENSMUSG00000015016:110:1859:2206	0.610691	0.555073	1.06915	1.33917	-1.26253	-0.774518	-0.829286	-0.707748	6		ENSMUST00000126610:ENSMUSG00000038900:244:739:1242	1.61552	2.93048	0.587906	0.366658
ENSMUST00000180376:ENSMUSG00000037210:273:4824:5536	0.0367662	0.597406	-0.307174	-0.832286	-1.23269	-0.851218	1.65421	0.934985	3		ENSMUST00000066070:ENSMUSG00000053565:82:736:774	2.01024	3.51992	1.45681	1.02784
ENSMUST00000077340:ENSMUSG00000041926:76:2026:2288	1.46417	1.07978	-0.0329946	0.774998	-0.967385	-1.24244	-0.415432	-0.660691	6		ENSMUST00000078676:ENSMUSG00000063882:102:369:547	2.41611	2.90818	2.18556	1.45303
ENSMUST00000162178:ENSMUSG00000018042:121:1060:2547	-0.736833	-0.802359	0.934997	0.653286	1.28435	0.781798	-0.972732	-1.14251	1		ENSMUST00000108402:ENSMUSG00000020838:241:2131:2796	0.96381	1.00949	1.74591	1.45201
ENSMUST00000032419:ENSMUSG00000030282:87:1383:1760	0.970642	0.669051	0.60681	-0.137254	0.612156	0.34103	-1.67763	-1.3848	6		ENSMUST00000081650:ENSMUSG00000060036:80:1289:1351	1.07208	2.26924	0.627038	0.350161
ENSMUST00000033157:ENSMUSG00000030869:64:532:3479	1.40317	0.848233	-1.07856	-1.66395	-0.33558	0.170241	0.434397	0.222048	5		ENSMUST00000030642:ENSMUSG00000028837:125:728:859	3.22962	3.72174	2.92145	2.33441
ENSMUST00000000287:ENSMUSG00000000278:96:1452:2097	-0.344606	-0.130288	-0.21529	0.0011734	1.84898	1.01352	-1.01624	-1.15725	4		ENSMUST00000120509:ENSMUSG00000019970:455:2027:3096	1.32093	1.88158	0.805202	2.16056
ENSMUST00000021239:ENSMUSG00000020869:238:1159:2837	-0.820798	-1.04095	0.177539	0.982238	-0.624207	-1.02465	1.32316	1.02767	3		ENSMUST00000040010:ENSMUSG00000031167:75:537:2792	23.8196	29.3406	25.1327	18.1219
ENSMUST00000030434:ENSMUSG00000028673:69:1425:2525	-0.312042	0.0160045	-0.261805	-0.0857388	1.92922	0.871783	-0.985626	-1.1718	4		ENSMUST00000025582:ENSMUSG00000024679:192:933:1418	3.08949	5.52382	2.92773	2.431
ENSMUST00000186033:ENSMUSG00000042590:0:2952:4147	1.26432	1.20356	-0.733119	-0.926173	-0.592875	-1.25594	0.310637	0.729595	5		ENSMUST00000032992:ENSMUSG00000030738:104:2837:3383	2.48621	2.89908	1.8727	1.59379
ENSMUST00000003319:ENSMUSG00000003234:96:2223:3090	0.230971	0.00786905	-0.475665	0.185387	-1.27235	-1.28354	1.20234	1.40499	3		ENSMUST00000045097:ENSMUSG00000040253:122:2036:5614	0.0846229	1.02204	0.880643	1.35835
ENSMUST00000023396:ENSMUSG00000022711:101:827:1842	0.302833	1.48218	-0.981315	-0.973455	-1.02368	-0.525279	0.862019	0.856692	5		ENSMUST00000036031:ENSMUSG00000039934:74:2648:3745	1.25043	1.48173	1.33861	1.42445
ENSMUST00000023143:ENSMUSG00000022500:81:564:2235	-0.999708	-1.00192	0.751201	0.526846	0.593831	1.63412	-0.739541	-0.764826	1		ENSMUST00000095517:ENSMUSG00000031916:34:1954:4476	3.82061	3.32973	3.47085	2.77849
ENSMUST00000005889:ENSMUSG00000034116:98:2633:2963	-0.946436	-0.788866	0.70881	0.76713	1.04972	1.16936	-1.00732	-0.952388	1		ENSMUST00000044200:ENSMUSG00000038279:100:2482:2597	2.40398	2.39798	3.44541	3.09424
ENSMUST00000098346:ENSMUSG00000038886:493:3949:6554	-0.492585	-0.0860723	0.186636	0.0455308	1.27357	1.48016	-1.2408	-1.16644	4		ENSMUST00000183309:ENSMUSG00000038510:61:979:1296	3.68645	4.60204	3.35921	3.9663
ENSMUST00000028049:ENSMUSG00000026721:253:2698:2748	-0.87021	-1.04966	1.06711	0.686497	1.19766	0.733347	-0.910771	-0.853968	1		ENSMUST00000032824:ENSMUSG00000030603:83:1337:1440	2.59633	2.76322	2.11941	2.39686
ENSMUST00000060945:ENSMUSG00000049470:301:3781:10099	0.662943	0.572871	0.0839944	0.254312	-1.14599	-1.92898	0.755354	0.745499	5		ENSMUST00000067443:ENSMUSG00000054404:188:2840:5979	0.889853	2.9025	3.75735	2.55794
ENSMUST00000081214:ENSMUSG00000058486:57:2301:2682	0.940893	2.09973	-0.495272	-0.317447	-0.555582	-0.335907	-0.517694	-0.818717	6		ENSMUST00000021049:ENSMUSG00000020708:37:1255:1316	1.98207	2.10239	1.93837	2.37686
ENSMUST00000036852:ENSMUSG00000033762:57:3705:3896	1.5209	1.07261	-0.400939	-0.464436	0.58666	-0.0244843	-0.834976	-1.45533	6		ENSMUST00000219558:ENSMUSG00000039910:713:1520:2411	2.5236	3.74579	4.24526	5.03722
ENSMUST00000218039:ENSMUSG00000059060:714:1764:2187	0.189907	0.075403	-0.876779	-0.778931	2.13937	0.481946	-0.705005	-0.525907	4		ENSMUST00000129948:ENSMUSG00000029915:169:739:858	5.71699	5.54974	3.84439	5.84131
ENSMUST00000102967:ENSMUSG00000060678:5:314:820	1.72324	1.26626	-0.850689	-0.683617	-0.828312	-0.723801	-0.0548871	0.151813	5		ENSMUST00000074267:ENSMUSG00000061477:107:689:954	1.9366	3.55416	1.14822	0.773497
ENSMUST00000002152:ENSMUSG00000002083:261:840:1814	-0.806506	-0.760994	0.443833	0.189469	1.32499	1.44545	-0.976047	-0.8602	1		ENSMUST00000022875:ENSMUSG00000022265:327:1803:3498	2.01726	2.04741	1.81758	1.3528
ENSMUST00000029766:ENSMUSG00000028121:417:2877:3311	-1.20668	-1.04143	1.15662	1.58668	-0.613624	-0.345899	0.227352	0.236978	2		ENSMUST00000120087:ENSMUSG00000047735:327:5064:5330	0.415979	1.38477	1.58311	2.79214
ENSMUST00000050497:ENSMUSG00000046679:375:2097:2534	0.415553	0.224976	0.252835	0.518959	-1.45682	-1.57881	0.306225	1.31708	3		ENSMUST00000029303:ENSMUSG00000063273:307:2902:6090	4.0786	4.6028	4.75773	4.88258
ENSMUST00000106054:ENSMUSG00000028811:256:1840:2909	-1.02175	-0.575938	0.479145	-0.127359	1.63199	1.20427	-0.806488	-0.78387	4		ENSMUST00000068408:ENSMUSG00000063457:28:463:500	1.33827	2.71791	0.882278	0.621097
ENSMUST00000146233:ENSMUSG00000040483:48:867:2597	-1.3117	-1.33591	0.43246	0.463664	-0.338632	-0.280498	0.973717	1.3969	3		ENSMUST00000035105:ENSMUSG00000032518:175:1060:1938	0.608866	1.13896	0.482253	0.277074
ENSMUST00000022378:ENSMUSG00000021831:82:1474:4418	-0.853948	-0.814566	0.116769	0.00703843	1.65554	1.34066	-0.694364	-0.757129	4		ENSMUST00000047923:ENSMUSG00000039234:124:3220:3903	2.40971	1.65437	1.85858	2.1456
ENSMUST00000096240:ENSMUSG00000071646:480:2484:3135	-0.888826	-0.800912	0.762798	0.551969	0.664681	1.57912	-0.946925	-0.921905	1		ENSMUST00000000193:ENSMUSG00000035385:91:535:813	6.79981	4.59535	2.15825	3.42646
ENSMUST00000153892:ENSMUSG00000020738:158:443:1051	1.0067	1.70362	0.0827904	0.319185	-1.31942	-0.914428	-0.518565	-0.359885	6		ENSMUST00000023087:ENSMUSG00000022451:103:1153:3025	3.76754	3.51145	4.26637	5.08338
ENSMUST00000119943:ENSMUSG00000048279:0:13746:14991	1.55831	0.258953	-0.899065	-0.840625	-0.876956	-0.828119	0.48938	1.13813	5		ENSMUST00000031617:ENSMUSG00000029614:72:960:1270	1.57984	3.02883	0.805501	0.50432
ENSMUST00000021666:ENSMUSG00000021240:50:1868:2309	-0.683326	-0.676907	0.806535	1.02297	1.216	0.574987	-1.04573	-1.21453	1		ENSMUST00000035092:ENSMUSG00000032508:82:970:1960	2.21158	2.14807	2.77121	3.29333
ENSMUST00000026021:ENSMUSG00000025044:0:1374:1424	-1.4713	-1.39814	1.27585	0.597923	-0.0340093	-0.251017	0.71428	0.566409	2		ENSMUST00000041377:ENSMUSG00000042228:255:1791:3463	4.13383	3.21148	3.74707	3.57978
ENSMUST00000013338:ENSMUSG00000064145:305:1781:3924	-0.757829	-0.689866	0.504795	1.07145	1.08397	0.974441	-0.968891	-1.21807	1		ENSMUST00000022591:ENSMUSG00000022014:247:1189:1870	3.03951	3.15295	2.87895	1.90765
ENSMUST00000144337:ENSMUSG00000079523:75:276:433	-0.805628	-0.92051	0.130561	0.954133	1.57521	0.774837	-0.986373	-0.722231	1		ENSMUST00000089581:ENSMUSG00000037773:743:2090:3496	2.29778	2.35324	4.12565	2.16329
ENSMUST00000029047:ENSMUSG00000027534:272:1304:2288	0.790066	0.193319	-0.348227	-0.497357	-1.48239	-1.00259	1.09459	1.2526	3		ENSMUST00000028592:ENSMUSG00000027170:93:1215:1283	2.17408	3.34535	1.3517	1.57689
ENSMUST00000027015:ENSMUSG00000025888:209:1415:1531	-1.26494	-0.914208	1.29937	1.34971	0.00284215	0.639209	-0.672596	-0.439395	1		ENSMUST00000076372:ENSMUSG00000068856:242:1514:1915	3.47287	3.29002	2.31717	2.94867
ENSMUST00000067496:ENSMUSG00000054428:91:409:539	-0.605473	0.0106412	0.284766	0.133341	1.23486	1.39296	-1.40623	-1.04486	4		ENSMUST00000099071:ENSMUSG00000074576:13:1393:1973	1.08129	1.35221	1.35108	0.381122
ENSMUST00000023666:ENSMUSG00000022945:105:1821:1922	1.03477	1.06376	0.0546958	0.686443	0.323056	-0.28788	-1.39359	-1.48126	6		ENSMUST00000159816:ENSMUSG00000043336:376:3769:4452	1.51816	1.19749	1.8611	0.730016
ENSMUST00000022497:ENSMUSG00000021930:260:848:4002	-0.879258	-0.931602	-0.271033	-0.143179	-0.270601	-0.60626	1.46944	1.63249	3		ENSMUST00000070203:ENSMUSG00000036553:377:4415:4549	1.18645	1.36563	1.23876	0.448174
ENSMUST00000038863:ENSMUSG00000035202:199:2905:3894	-0.58474	-0.723142	-0.324926	-0.148353	1.52013	1.65111	-0.742184	-0.647894	4		ENSMUST00000022971:ENSMUSG00000022346:531:1893:2338	1.76034	2.77583	5.93339	3.57884
ENSMUST00000037488:ENSMUSG00000035954:406:6340:8552	-0.476153	-0.244469	0.894266	1.31397	0.751547	0.38984	-1.22889	-1.40011	1		ENSMUST00000034343:ENSMUSG00000031875:155:707:1616	3.44601	2.3713	1.78658	2.47858
ENSMUST00000025025:ENSMUSG00000024190:196:1297:1990	-0.68269	-1.01517	0.0536922	0.411469	1.26385	1.53257	-1.0669	-0.496807	1		ENSMUST00000062601:ENSMUSG00000062006:226:577:624	1.93782	4.21813	1.39828	1.07714
ENSMUST00000081104:ENSMUSG00000062580:59:572:7280	0.103774	-0.324258	-0.802654	-0.0128123	-1.10336	-0.805746	1.60734	1.33772	3		ENSMUST00000102742:ENSMUSG00000028568:119:593:3141	2.94627	7.67249	6.02811	0
ENSMUST00000029170:ENSMUSG00000027641:57:3246:4862	0.942158	1.61304	0.372129	0.30773	-0.691909	-0.206708	-1.05357	-1.28288	6		ENSMUST00000028259:ENSMUSG00000026896:281:3356:5470	3.61604	4.79776	5.48374	4.95801
ENSMUST00000050916:ENSMUSG00000032733:1588:3310:4571	-0.89206	-0.507026	1.2618	0.58601	0.828866	0.908712	-0.859823	-1.32648	1		ENSMUST00000103213:ENSMUSG00000020692:55:1510:1783	0.901171	1.4922	0.416092	0.165802
ENSMUST00000042345:ENSMUSG00000037815:125:2843:3733	-0.790204	-0.0985206	1.45527	1.46231	-0.155688	0.0893097	-0.705725	-1.25676	1		ENSMUST00000035938:ENSMUSG00000035042:57:330:532	7.0888	3.55584	0.826798	0.499172
ENSMUST00000019118:ENSMUSG00000018974:875:3761:4447	-0.541061	0.184836	0.767036	1.40837	0.503981	0.391787	-1.4219	-1.29305	1		ENSMUST00000164773:ENSMUSG00000020205:119:1334:1949	0.82481	1.19394	2.51131	1.98749
ENSMUST00000201414:ENSMUSG00000029447:441:2034:2588	0.385972	0.265378	-0.438671	-0.387484	-1.22113	-1.21566	1.47726	1.13434	3		ENSMUST00000019074:ENSMUSG00000018930:79:355:660	7.56468	6.73783	4.41683	5.94654
ENSMUST00000028098:ENSMUSG00000026761:177:1476:4066	-1.20157	-0.735873	0.0413845	0.621001	0.75949	1.79332	-0.543498	-0.734254	1		ENSMUST00000103198:ENSMUSG00000027405:44:1784:1877	1.28129	1.58596	1.63187	1.72809
ENSMUST00000023869:ENSMUSG00000023106:201:795:2339	-1.41521	-1.33239	1.55175	0.66724	-0.322854	0.202941	0.24346	0.40507	2		ENSMUST00000116403:ENSMUSG00000021546:274:1666:2970	5.75853	5.15891	4.68181	5.21876
ENSMUST00000193973:ENSMUSG00000058715:62:338:683	-0.912479	-1.05153	0.991784	1.78919	0.420707	-0.0579028	-0.606677	-0.573096	1		ENSMUST00000044155:ENSMUSG00000032020:636:2550:6354	2.58927	2.4077	3.23174	3.31747
ENSMUST00000024042:ENSMUSG00000023272:66:1116:1366	-0.463053	-0.238176	1.55826	1.60935	-0.372017	-0.451146	-0.724993	-0.918223	2		ENSMUST00000086353:ENSMUSG00000040528:44:782:1348	3.05484	3.14156	2.51536	3.35699
ENSMUST00000028536:ENSMUSG00000027122:217:1045:3337	-0.676281	-0.652514	-0.213008	0.127597	0.89196	2.03027	-0.737658	-0.77037	4		ENSMUST00000037907:ENSMUSG00000040296:132:2910:3874	2.21416	2.77763	3.01428	4.12101
ENSMUST00000105799:ENSMUSG00000040964:160:4000:4508	0.745111	0.974065	0.966406	0.45471	-1.52192	-1.39591	0.0700673	-0.292523	3		ENSMUST00000079824:ENSMUSG00000063234:311:1499:1725	3.61499	4.31833	2.84152	5.60081
ENSMUST00000099572:ENSMUSG00000020230:143:1568:2100	-1.45652	-1.48283	0.915957	1.29734	0.12758	0.241438	0.0800414	0.276996	2		ENSMUST00000060005:ENSMUSG00000022951:68:821:2324	2.47735	2.88902	2.27731	2.55612
ENSMUST00000111976:ENSMUSG00000026365:135:3891:4365	0.227691	0.461131	-0.836656	-0.89058	1.80445	0.834334	-0.730742	-0.869628	4		ENSMUST00000022925:ENSMUSG00000022312:66:1122:1295	0.833255	1.80172	0.534717	0.373603
ENSMUST00000074653:ENSMUSG00000047466:283:1480:5125	-0.98231	-1.11448	0.674081	1.11841	1.28184	0.524596	-0.607471	-0.894671	1		ENSMUST00000025263:ENSMUSG00000024401:167:872:1639	1.00803	2.34764	2.02212	5.44383
ENSMUST00000028900:ENSMUSG00000027411:30:2547:3161	-0.119809	0.0848907	-0.0238807	-0.0963044	1.62445	1.06127	-1.23811	-1.2925	4		ENSMUST00000015800:ENSMUSG00000015656:370:2308:2394	1.70389	3.00162	0.865528	0.349547
ENSMUST00000006128:ENSMUSG00000005973:114:1089:2720	-1.00006	-0.806176	1.89917	0.918945	0.203632	0.0840176	-0.596208	-0.703323	1		ENSMUST00000102696:ENSMUSG00000047675:182:806:860	1.04111	1.66495	0.554607	0.329829
ENSMUST00000116359:ENSMUSG00000020898:36:3672:3978	0.251322	0.597919	-0.457461	-0.196872	1.47027	0.909957	-1.17371	-1.40143	4		ENSMUST00000066460:ENSMUSG00000053820:21:405:444	Inf	2.56823	1.28079	0
ENSMUST00000148178:ENSMUSG00000059208:1481:3668:3934	0.801725	1.10589	-0.461615	-0.63124	-1.25348	-1.24021	0.795035	0.883895	5		ENSMUST00000040873:ENSMUSG00000037364:269:2894:3024	1.48116	1.7344	1.36243	0.915877
ENSMUST00000046094:ENSMUSG00000040385:152:1142:1473	-0.617208	-0.167436	0.157889	0.466321	1.21922	1.37197	-1.10229	-1.32846	4		ENSMUST00000059270:ENSMUSG00000050244:132:6561:6780	1.4358	1.2903	1.22283	1.30062
ENSMUST00000021790:ENSMUSG00000021361:143:485:914	0.159507	0.290132	-0.688348	-0.375488	1.7334	1.00399	-1.12842	-0.994773	4		ENSMUST00000087143:ENSMUSG00000067194:222:654:5172	27.1053	29.169	22.5833	19.0888
ENSMUST00000022992:ENSMUSG00000022364:116:3104:3311	-0.0177979	0.190133	-0.182908	-0.404383	1.19932	1.58491	-1.11571	-1.25357	4		ENSMUST00000036004:ENSMUSG00000046434:82:1201:1918	2.58131	3.83599	1.86506	1.37986
ENSMUST00000174259:ENSMUSG00000022216:215:962:1112	-0.989833	-0.93177	1.51622	0.927822	0.438891	0.664451	-0.948118	-0.677659	1		ENSMUST00000129829:ENSMUSG00000039997:122:2735:3054	3.37483	4.13803	2.74513	2.57719
ENSMUST00000036865:ENSMUSG00000039187:99:4089:4645	1.19263	1.2801	-0.745132	-0.565155	0.462707	0.59141	-0.96006	-1.2565	6		ENSMUST00000138502:ENSMUSG00000028234:179:536:3706	4.95209	10.1098	2.39361	1.34731
ENSMUST00000053748:ENSMUSG00000019978:198:3162:4385	-0.767256	-0.18443	0.837892	0.207727	1.14152	1.18356	-1.17479	-1.24422	1		ENSMUST00000030003:ENSMUSG00000028322:38:860:1077	2.57203	2.04381	2.298	2.38927
ENSMUST00000005256:ENSMUSG00000005125:155:1337:2889	-0.556425	-0.629752	0.433535	0.479086	1.42961	1.11706	-1.16121	-1.1119	1		ENSMUST00000237400:ENSMUSG00000024587:194:1871:2745	3.56697	3.48176	3.05569	3.87687
ENSMUST00000166120:ENSMUSG00000021079:342:609:990	1.32304	0.89779	-0.889426	-1.00209	-0.950868	-0.813313	0.554316	0.880551	5		ENSMUST00000110001:ENSMUSG00000041645:122:2831:3063	1.42031	1.42949	1.43693	1.57396
ENSMUST00000222587:ENSMUSG00000021186:180:1563:2371	0.848671	0.646422	-0.953565	-1.04798	-0.749367	-0.851339	1.47068	0.636484	5		ENSMUST00000042610:ENSMUSG00000073490:180:3114:3422	1.92045	3.79086	1.89838	4.26506
ENSMUST00000099972:ENSMUSG00000027009:160:3256:9767	1.29274	1.69823	-0.558515	-0.625223	0.0704862	-0.0252146	-0.824961	-1.02754	6		ENSMUST00000014642:ENSMUSG00000014498:104:3332:6620	1.25425	1.41971	1.12357	0.720844
ENSMUST00000073570:ENSMUSG00000073423:124:1021:1197	-0.619632	-0.511811	0.0446397	0.65865	1.7537	0.784792	-1.04559	-1.06475	4		ENSMUST00000186057:ENSMUSG00000026104:297:2562:3998	3.56409	4.60558	2.66393	4.1454
ENSMUST00000115765:ENSMUSG00000003778:45:2907:3869	1.15152	1.54088	-1.14754	-1.15881	-0.457974	0.489151	0.0193755	-0.436602	6		ENSMUST00000077680:ENSMUSG00000000134:287:2003:3277	1.45798	1.97715	1.79689	1.7412
ENSMUST00000034377:ENSMUSG00000031903:88:1324:2706	-0.732503	-0.859601	0.485541	0.114731	1.23967	1.53124	-0.813541	-0.965543	1		ENSMUST00000023269:ENSMUSG00000098274:159:630:677	1.68193	2.91386	1.00805	0.741982
ENSMUST00000052374:ENSMUSG00000022391:327:2094:3033	0.833456	0.681085	-1.21893	-1.10836	1.3075	0.767412	-0.504163	-0.758	4		ENSMUST00000010550:ENSMUSG00000010406:24:387:418	1.48241	1.45165	1.06741	1.39397
ENSMUST00000127587:ENSMUSG00000019437:178:919:1412	0.116341	0.374788	-0.962804	-0.740685	1.74984	1.03221	-0.710589	-0.859102	4		ENSMUST00000195708:ENSMUSG00000062232:24:4956:6964	1.11005	1.15752	1.07473	2.22539
ENSMUST00000024031:ENSMUSG00000023262:202:1426:1529	-0.822314	-0.847952	0.0052797	0.307771	1.62956	1.28274	-0.779807	-0.775274	4		ENSMUST00000045866:ENSMUSG00000020075:67:2620:4722	2.84399	2.56542	2.45903	1.28084
ENSMUST00000093193:ENSMUSG00000020143:69:5553:6409	-0.979265	-0.369202	0.949181	0.926924	0.526516	1.17544	-1.1243	-1.10529	1		ENSMUST00000119953:ENSMUSG00000005846:76:1432:1945	4.10308	4.50716	2.64807	3.39311
ENSMUST00000028229:ENSMUSG00000026872:105:3882:5335	-1.29678	-0.973688	0.385562	0.6666	-0.843892	-0.338786	1.01612	1.38486	3		ENSMUST00000038141:ENSMUSG00000035208:357:3087:4011	1.55034	2.3644	2.05591	1.31334
ENSMUST00000168381:ENSMUSG00000073557:69:3045:3621	-0.667834	-0.573456	0.658085	0.778571	0.453744	1.57617	-1.01327	-1.21201	1		ENSMUST00000037023:ENSMUSG00000034892:128:296:390	1.13246	2.53674	0.814742	0.818663
ENSMUST00000186239:ENSMUSG00000019813:111:1398:2255	0.0128801	0.474841	-0.0938402	-0.0539654	0.964571	1.43342	-1.24756	-1.49035	4		ENSMUST00000029812:ENSMUSG00000028163:501:3414:4117	1.23605	1.6167	1.51638	1.21814
ENSMUST00000037182:ENSMUSG00000037234:210:2364:12836	1.5858	1.06394	-0.0323983	-0.139572	-0.912193	-1.5813	0.0105935	0.00513568	5		ENSMUST00000118545:ENSMUSG00000054520:57:1902:3034	1.81544	1.93818	2.35325	2.62979
ENSMUST00000227842:ENSMUSG00000007589:164:1421:2001	0.163993	0.501818	0.307725	0.306625	0.793609	0.994596	-1.21317	-1.85519	1		ENSMUST00000167436:ENSMUSG00000060938:128:563:606	1.44659	2.83097	1.34373	0.853223
ENSMUST00000019323:ENSMUSG00000019179:256:1270:1456	-0.781901	-0.568932	0.223732	0.198918	1.60919	1.23708	-1.04833	-0.86975	4		ENSMUST00000002397:ENSMUSG00000002326:159:1203:1993	3.74882	4.06391	2.96878	3.81569
ENSMUST00000076807:ENSMUSG00000102918:138:2940:4687	-0.386177	-0.0325999	-0.482069	-0.501608	1.63032	1.48681	-0.740722	-0.973954	4		ENSMUST00000112211:ENSMUSG00000021948:237:2337:2851	2.5137	2.23742	3.27759	2.87926
ENSMUST00000021595:ENSMUSG00000021178:55:1375:1591	-0.570921	-0.282504	0.426117	0.380295	-1.46742	-0.984537	1.14229	1.35668	3		ENSMUST00000102536:ENSMUSG00000059291:40:574:833	2.10408	3.29361	1.1326	0.778914
ENSMUST00000077783:ENSMUSG00000058706:75:573:4605	-1.39339	-0.676207	1.11819	0.817012	0.779751	0.920427	-0.748752	-0.817032	1		ENSMUST00000032667:ENSMUSG00000030474:29:1430:1849	2.93746	3.25151	1.96834	2.13876
ENSMUST00000168177:ENSMUSG00000042557:264:4095:5086	-0.306985	0.219043	0.810629	0.184128	1.15216	0.785001	-1.12283	-1.72114	1		ENSMUST00000058437:ENSMUSG00000043716:284:1094:1163	1.82334	3.07012	1.18881	0.932287
ENSMUST00000162708:ENSMUSG00000036908:8:1865:2266	-1.1026	-1.05713	0.783641	0.796251	1.423	0.595703	-0.676578	-0.762296	1		ENSMUST00000032597:ENSMUSG00000030432:133:544:1106	3.21974	6.54714	2.56714	1.78524
ENSMUST00000027517:ENSMUSG00000070738:14:3674:5695	-0.981059	-1.15203	0.830572	1.51939	0.466822	0.656425	-0.382686	-0.957437	1		ENSMUST00000061973:ENSMUSG00000049734:95:1037:1084	2.2936	3.28261	2.81264	3.04517
ENSMUST00000094339:ENSMUSG00000070526:163:1012:2640	-0.215447	1.56529	-0.26058	0.543716	-1.34005	-1.34005	0.534513	0.512607	5		ENSMUST00000114878:ENSMUSG00000022906:679:3169:3548	2.17432	2.91393	1.64752	1.95863
ENSMUST00000110934:ENSMUSG00000036968:100:835:1855	0.397598	1.06072	0.449955	-0.354406	0.620403	0.761804	-1.23012	-1.70595	6		ENSMUST00000035266:ENSMUSG00000078853:435:1704:2022	1.63069	2.43577	3.21639	0.757017
ENSMUST00000026795:ENSMUSG00000025701:154:2176:2821	1.04072	1.10386	0.1497	-0.303794	0.352739	0.531641	-1.28878	-1.58609	6		ENSMUST00000038398:ENSMUSG00000038507:190:2323:3231	2.23148	2.37317	2.65532	4.00883
ENSMUST00000160180:ENSMUSG00000024646:141:543:833	1.16973	1.5955	-0.0314409	0.432933	-0.446041	-0.525533	-1.17876	-1.0164	6		ENSMUST00000028644:ENSMUSG00000027215:269:1067:1824	3.37375	3.87492	3.58443	4.15219
ENSMUST00000073149:ENSMUSG00000014786:534:3228:3499	-0.355748	-0.553187	-0.371652	-0.0601146	1.32712	1.76027	-1.0155	-0.731195	4		ENSMUST00000084434:ENSMUSG00000025508:339:684:964	3.4098	5.86659	2.27989	1.65447
ENSMUST00000028804:ENSMUSG00000027330:232:1960:3089	0.515038	1.61092	-0.499969	-0.778389	0.550244	0.772653	-0.965824	-1.20467	6		ENSMUST00000025639:ENSMUSG00000024732:33:1311:3003	3.6045	4.06704	3.6397	3.41336
ENSMUST00000021077:ENSMUSG00000020733:185:1250:1925	-0.346409	0.0949134	0.843955	1.05833	1.08949	0.0342869	-1.41383	-1.36074	1		ENSMUST00000113312:ENSMUSG00000035378:96:1803:6816	6.27411	8.20014	5.09301	7.75645
ENSMUST00000170776:ENSMUSG00000054893:157:1984:3685	-0.0138584	-0.20539	0.631174	1.24366	0.884416	0.306518	-1.21702	-1.6295	1		ENSMUST00000032497:ENSMUSG00000030347:78:1734:2501	2.58723	2.90425	2.03164	3.36501
ENSMUST00000018875:ENSMUSG00000035152:378:3231:5625	-1.38782	-1.39375	0.859012	1.22492	0.375041	0.794421	-0.165162	-0.306673	2		ENSMUST00000091497:ENSMUSG00000026657:206:3332:6208	1.32234	0.898939	1.29445	2.05386
ENSMUST00000080813:ENSMUSG00000061787:50:455:494	0.449924	0.167501	-0.832738	-0.46354	-0.954201	-1.10094	1.34171	1.39228	3		ENSMUST00000167619:ENSMUSG00000034480:234:3540:8439	3.02511	4.44785	3.25839	4.03267
ENSMUST00000204224:ENSMUSG00000061838:25:1324:3367	0.930977	1.71091	-1.32904	-0.788668	0.45618	0.0593567	-0.700958	-0.338758	6		ENSMUST00000039373:ENSMUSG00000035898:65:3224:6590	5.71282	5.30236	5.04842	7.36045
ENSMUST00000048162:ENSMUSG00000040859:114:1395:2823	-0.977014	-0.69288	0.590778	1.36794	0.307347	1.22711	-0.708382	-1.1149	1		ENSMUST00000038816:ENSMUSG00000034855:68:362:1094	6.86243	8.33933	5.09439	5.83298
ENSMUST00000110992:ENSMUSG00000026621:184:1210:2152	-0.677178	-0.604762	-0.196775	-0.301753	0.944534	2.08771	-0.702564	-0.549215	4		ENSMUST00000165177:ENSMUSG00000032215:57:549:597	4.56843	4.64922	4.0907	2.4267
ENSMUST00000034022:ENSMUSG00000031609:294:954:1178	-1.13107	-0.632917	1.34458	0.527763	-0.604633	-1.18366	0.672747	1.0072	2		ENSMUST00000019064:ENSMUSG00000018920:537:1275:2699	2.3529	2.18004	3.1684	2.74215
ENSMUST00000100857:ENSMUSG00000030203:710:2690:5104	-1.4075	-1.68685	0.569812	0.948539	0.363584	0.199553	0.869829	0.143031	2		ENSMUST00000001079:ENSMUSG00000001052:239:3992:5128	1.55261	1.75776	1.32413	1.14738
ENSMUST00000022721:ENSMUSG00000022125:130:1153:2445	-1.46429	-1.55685	0.365817	0.21979	1.13816	0.132558	0.941973	0.222834	2		ENSMUST00000032491:ENSMUSG00000030341:301:1663:2156	1.5389	1.62493	1.29622	0.95774
ENSMUST00000021311:ENSMUSG00000051378:150:2652:3326	0.837086	1.11574	-1.2994	-1.33823	0.825012	0.717551	-0.505418	-0.352338	6		ENSMUST00000000804:ENSMUSG00000000787:143:2129:4692	5.63926	4.25024	5.99444	10.6485
ENSMUST00000028509:ENSMUSG00000014959:122:1475:2238	-0.907153	-0.520746	0.226406	1.07601	1.22806	0.987641	-0.925177	-1.16504	1		ENSMUST00000164375:ENSMUSG00000029860:93:1785:3188	3.8087	3.3114	2.11419	2.94293
ENSMUST00000047311:ENSMUSG00000038732:178:1654:2905	1.6642	1.52496	-0.942514	-0.402182	-0.438975	-0.420102	-0.484026	-0.501366	6		ENSMUST00000028846:ENSMUSG00000027368:79:1033:1617	5.56651	5.43322	5.10721	4.77829
ENSMUST00000030436:ENSMUSG00000028675:400:820:1919	-0.10367	-0.0598152	-0.87765	-0.588862	1.32664	1.73447	-0.910818	-0.520292	4		ENSMUST00000051955:ENSMUSG00000049517:238:667:937	2.45357	4.55834	0.710127	0.522642
ENSMUST00000078286:ENSMUSG00000063888:24:762:2606	0.622558	0.441273	0.408865	-0.391967	-1.57253	-1.37186	0.879752	0.98391	5		ENSMUST00000120129:ENSMUSG00000054280:331:6244:9959	0.475726	0.577359	0.628709	0.853623
ENSMUST00000046863:ENSMUSG00000042289:117:1224:1828	-0.558967	-0.220506	0.628556	0.253813	1.78745	0.462923	-1.15215	-1.20112	1		ENSMUST00000045694:ENSMUSG00000041396:381:1467:1513	3.97964	4.61324	1.95491	2.16991
ENSMUST00000098453:ENSMUSG00000014856:74:602:950	0.702123	1.10496	-0.801048	-0.823325	-1.21131	-0.788394	0.571618	1.24537	5		ENSMUST00000231165:ENSMUSG00000058099:76:868:7634	7.51745	8.24595	8.27445	6.47951
ENSMUST00000034278:ENSMUSG00000031821:289:844:3900	0.588643	0.710554	0.028622	0.298974	0.00298377	1.31372	-1.4572	-1.4863	6		ENSMUST00000028880:ENSMUSG00000027397:499:2542:3316	0.803706	1.06518	0.975445	1.20922
ENSMUST00000015511:ENSMUSG00000030123:200:5975:6907	0.204615	0.644652	0.0957642	0.487191	0.832967	0.855121	-1.52276	-1.59755	1		ENSMUST00000188804:ENSMUSG00000090272:244:1858:2026	3.5725	3.50002	4.17296	5.84053
ENSMUST00000071792:ENSMUSG00000063236:33:699:1043	-0.67878	-0.684108	0.743145	0.419341	0.991992	1.39887	-1.05519	-1.13527	1		ENSMUST00000003284:ENSMUSG00000003184:269:1526:2031	2.57165	3.032	3.19624	3.54769
ENSMUST00000027933:ENSMUSG00000037474:144:2331:4212	1.49262	1.47782	-0.720193	-0.558965	0.36528	-0.318152	-0.793966	-0.944446	6		ENSMUST00000032307:ENSMUSG00000030188:79:523:767	5.04019	2.08723	3.27714	3.87186
ENSMUST00000105238:ENSMUSG00000040033:149:2918:4397	-1.43194	-1.70172	0.541018	0.754913	0.562845	-0.0277247	0.539082	0.763518	2		ENSMUST00000106454:ENSMUSG00000016559:608:1016:2514	10.5724	9.96479	9.18787	11.8508
ENSMUST00000106370:ENSMUSG00000090266:329:1088:1276	-0.700252	-0.677539	-0.527744	-0.841452	1.84286	1.26405	-0.231529	-0.128388	4		ENSMUST00000003521:ENSMUSG00000003429:128:602:661	2.34614	3.06327	1.93073	1.44665
ENSMUST00000127417:ENSMUSG00000028556:0:6390:6796	-0.215218	0.247365	-0.0290049	0.739729	1.26486	0.821812	-1.23305	-1.5965	1		ENSMUST00000075433:ENSMUSG00000058427:72:372:1109	3.54248	3.76385	2.85796	2.05208
ENSMUST00000085555:ENSMUSG00000016181:122:2426:5570	-0.452723	-0.150011	-0.569733	-0.105671	-1.0701	-0.731867	1.46103	1.61908	3		ENSMUST00000073456:ENSMUSG00000060739:180:960:2700	2.35239	4.93554	1.37142	0.930905
ENSMUST00000040718:ENSMUSG00000038280:68:1082:3006	1.1548	1.68072	-0.551175	-0.430145	-0.223585	0.360909	-0.687954	-1.30357	6		ENSMUST00000212214:ENSMUSG00000046707:333:1383:6779	6.82315	6.48961	5.51199	1.72517
ENSMUST00000026990:ENSMUSG00000025872:42:1095:2335	1.37769	1.42806	-1.17792	-0.902599	-0.253759	-0.830896	0.323054	0.0363744	5		ENSMUST00000027257:ENSMUSG00000026088:101:848:1231	4.6669	5.01491	2.00615	9.18187
ENSMUST00000204830:ENSMUSG00000045291:299:1412:1813	-1.23237	-1.57316	0.617207	0.467757	0.372648	-0.578821	0.76763	1.15911	2		ENSMUST00000111214:ENSMUSG00000073489:129:1986:2296	6.41397	4.84278	4.05998	8.58464
ENSMUST00000207792:ENSMUSG00000031497:210:1137:4771	-0.628027	-0.501148	-0.180784	-0.102222	2.13742	0.76458	-0.589434	-0.90039	4		ENSMUST00000178474:ENSMUSG00000026341:219:1473:2565	2.99435	2.28647	2.64492	3.38719
ENSMUST00000029297:ENSMUSG00000027737:350:1856:9223	-1.46912	-1.3498	-0.241065	-0.0652277	1.27341	0.406171	0.973695	0.471935	2		ENSMUST00000196398:ENSMUSG00000040943:360:6120:9021	0.770865	0.930896	0.567011	1.34503
ENSMUST00000021567:ENSMUSG00000021140:342:7374:12139	-0.537161	-0.377663	-0.0253288	-0.00649465	1.91314	0.990307	-0.898337	-1.05846	4		ENSMUST00000062108:ENSMUSG00000042349:389:2540:3251	2.20864	3.00665	2.18069	8.49967
ENSMUST00000072080:ENSMUSG00000063052:64:1870:4142	1.56267	1.2199	-1.09113	-0.479628	0.156522	0.334069	-0.672202	-1.03021	6		ENSMUST00000111495:ENSMUSG00000025314:51:3948:4197	1.07167	0.860348	1.00991	1.86851
ENSMUST00000080353:ENSMUSG00000063049:478:1321:2812	-0.799696	-0.474488	0.906199	0.637166	1.21176	0.839757	-1.01576	-1.30493	1		ENSMUST00000031097:ENSMUSG00000029196:228:1488:3791	0.795619	0.963606	0.636778	0.188716
ENSMUST00000089510:ENSMUSG00000068267:191:1988:4886	-0.32719	0.350992	1.67751	1.27483	-0.9112	-0.554375	-0.594052	-0.916516	2		ENSMUST00000044949:ENSMUSG00000078789:60:1374:2139	2.40267	3.29319	5.33118	2.47991
ENSMUST00000022945:ENSMUSG00000022322:31:2035:2156	1.54888	1.46359	-1.03559	-1.0083	-0.440002	-0.328575	0.0552365	-0.255232	5		ENSMUST00000003370:ENSMUSG00000003283:225:1797:2092	1.65479	1.58224	2.11574	2.21391
ENSMUST00000239450:ENSMUSG00000021975:227:2288:2677	1.63501	0.823961	-0.357489	0.00511215	-1.31855	-1.27116	0.0852479	0.397865	5		ENSMUST00000100497:ENSMUSG00000029580:109:1234:1920	2.92915	2.92557	2.42198	2.39386
ENSMUST00000099224:ENSMUSG00000074698:262:1435:4206	0.611757	-0.247136	-0.13798	-0.631231	-0.942538	-1.30912	1.42085	1.2354	3		ENSMUST00000165532:ENSMUSG00000025794:95:746:1009	1.52209	2.50236	0.851576	0.580447
ENSMUST00000206048:ENSMUSG00000032384:404:1787:2073	-1.19558	-0.942085	1.25374	0.675961	1.01791	0.689843	-0.656168	-0.843618	1		ENSMUST00000087933:ENSMUSG00000041763:82:3868:4649	2.90119	3.11009	2.18873	1.94717
ENSMUST00000126071:ENSMUSG00000025873:57:1392:4322	-1.08764	-0.541283	1.11348	1.46308	0.157392	0.667199	-0.65886	-1.11337	1		ENSMUST00000021062:ENSMUSG00000020719:216:2061:3559	5.83427	4.8473	5.32832	6.60718
ENSMUST00000027131:ENSMUSG00000025986:587:3086:5498	-0.550469	-0.490366	1.13753	0.238828	1.09147	0.988493	-1.10829	-1.3072	1		ENSMUST00000045633:ENSMUSG00000040463:29:4061:4358	2.39417	2.75991	2.14866	1.74187
ENSMUST00000047524:ENSMUSG00000024251:92:5906:7784	1.05499	0.911374	-0.720311	-0.68225	-1.19626	-1.06671	1.02218	0.676994	5		ENSMUST00000022894:ENSMUSG00000022285:602:1337:3288	8.41525	7.8921	8.57489	10.9971
ENSMUST00000023509:ENSMUSG00000062901:254:2054:8172	-0.542617	-0.442938	-0.00517736	-0.173542	1.13733	1.86766	-0.961704	-0.879016	4		ENSMUST00000022496:ENSMUSG00000021929:83:1646:4069	4.02618	3.45678	3.12626	3.34042
ENSMUST00000030121:ENSMUSG00000028413:200:1397:3983	-0.912575	-0.618789	0.638988	0.360292	1.26984	1.26804	-0.918679	-1.08711	1		ENSMUST00000030164:ENSMUSG00000028452:329:2747:3316	3.87097	3.99263	3.41017	4.00773
ENSMUST00000154132:ENSMUSG00000019868:99:1026:1974	1.05011	0.124671	-0.751753	-1.13319	-0.728977	-0.884484	1.06399	1.25964	5		ENSMUST00000064795:ENSMUSG00000038418:1666:3265:4484	1.74636	2.46959	2.12629	1.2723
ENSMUST00000224056:ENSMUSG00000032688:234:2730:4113	-0.868761	-0.8787	0.123617	0.0869557	-0.4783	-0.9166	1.67045	1.26134	3		ENSMUST00000034231:ENSMUSG00000031779:124:400:2216	10.0002	6.53116	4.22569	5.48767
ENSMUST00000028552:ENSMUSG00000027132:161:1058:2886	1.53365	1.27293	-0.754357	-0.645282	-0.916565	-1.02632	0.217592	0.318357	5		ENSMUST00000183952:ENSMUSG00000098923:351:1401:2824	2.0789	3.01539	3.53171	7.31468
ENSMUST00000043599:ENSMUSG00000021180:148:2737:4406	0.524865	0.360396	-0.155624	-0.403558	0.925725	1.40991	-1.43178	-1.22993	4		ENSMUST00000202361:ENSMUSG00000029657:262:2836:3802	2.77351	3.06283	2.79199	2.6461
ENSMUST00000186475:ENSMUSG00000099689:128:1598:2614	0.346217	0.682958	0.212405	-0.470683	-1.46429	-1.29525	0.577268	1.41138	3		ENSMUST00000098914:ENSMUSG00000042404:143:4673:5423	0.964142	1.21371	1.10979	0.706948
ENSMUST00000109587:ENSMUSG00000027620:365:1955:2810	-1.42857	-1.12647	-0.286558	0.0276297	1.44133	1.19426	-0.120301	0.298674	2		ENSMUST00000139685:ENSMUSG00000028936:17:401:2051	6.95178	12.2131	5.41219	3.17057
ENSMUST00000107396:ENSMUSG00000060671:388:4030:5705	0.0411594	0.165766	0.776972	1.73684	0.0185158	-0.208002	-1.03833	-1.49292	1		ENSMUST00000019615:ENSMUSG00000019471:125:1262:7851	9.85745	12.276	9.5937	8.86864
ENSMUST00000114799:ENSMUSG00000002249:5:1400:2448	1.10811	-0.192917	-1.15981	-0.975893	-0.58296	-0.509051	1.44305	0.869461	5		ENSMUST00000008477:ENSMUSG00000008333:85:760:2061	9.10079	10.6015	6.80203	6.53374
ENSMUST00000014321:ENSMUSG00000014177:129:744:1784	-0.797644	-0.610531	1.36013	0.763396	0.705382	0.775909	-1.25013	-0.946512	1		ENSMUST00000043867:ENSMUSG00000039221:99:465:552	1.79184	3.47424	1.22633	1.10301
ENSMUST00000001008:ENSMUSG00000000982:78:354:766	-1.06581	-1.08518	-0.0597027	0.285948	-0.397778	-0.553412	1.41464	1.4613	3		ENSMUST00000017799:ENSMUSG00000017652:81:948:2986	0.866962	8.80855	6.49259	7.7592
ENSMUST00000111417:ENSMUSG00000079215:1005:1788:4092	-0.135035	-0.550319	-0.0676147	-0.157334	1.53048	1.46044	-1.11054	-0.970074	4		ENSMUST00000024620:ENSMUSG00000116564:296:1937:3220	4.19386	4.97381	6.67269	7.58823
ENSMUST00000198311:ENSMUSG00000027959:106:2068:2404	-0.0697803	-0.017157	-0.712456	-0.753856	-0.833528	-0.681835	1.37448	1.69413	3		ENSMUST00000080178:ENSMUSG00000011257:704:2684:3019	0.474435	0.775549	0.479259	0.270883
ENSMUST00000029676:ENSMUSG00000028041:109:2701:2975	-0.825217	-0.574274	0.922147	0.699925	1.12061	0.914146	-1.05877	-1.19856	1		ENSMUST00000164233:ENSMUSG00000028410:225:1416:5622	10.4393	10.5987	10.0708	10.8157
ENSMUST00000022595:ENSMUSG00000022018:148:559:918	-0.970975	-0.790964	1.2043	1.10693	0.362723	0.946701	-0.910227	-0.948488	1		ENSMUST00000102503:ENSMUSG00000028741:280:997:1221	3.28495	3.22438	3.8251	2.41725
ENSMUST00000015540:ENSMUSG00000015396:439:1027:2477	-0.981262	-0.601317	-0.50392	-0.554754	1.67791	1.42601	0.0496876	-0.512354	4		ENSMUST00000170489:ENSMUSG00000032097:363:1812:6065	3.99054	4.90605	3.62809	6.89935
ENSMUST00000035048:ENSMUSG00000032473:115:907:4172	-0.659236	-0.858585	0.0760537	-0.293585	0.920253	2.03367	-0.683961	-0.534605	4		ENSMUST00000022806:ENSMUSG00000089682:226:805:3509	0.440245	0.369112	0.441421	0
ENSMUST00000118682:ENSMUSG00000084262:332:1271:4607	-0.838336	-0.748852	0.263743	0.205145	1.55463	1.3016	-0.910926	-0.827007	4		ENSMUST00000016463:ENSMUSG00000016319:80:974:1240	5.12286	5.76651	4.27226	2.6809
ENSMUST00000032477:ENSMUSG00000030327:95:920:2476	-1.09258	-0.663752	0.0887535	0.0986191	1.84369	1.04062	-0.635799	-0.679548	4		ENSMUST00000028838:ENSMUSG00000027360:109:2095:2392	0.46065	1.68089	1.77604	3.12483
ENSMUST00000003961:ENSMUSG00000003863:158:3740:4647	-0.97762	-1.00981	0.698887	1.34515	0.308194	1.19073	-0.733091	-0.822441	1		ENSMUST00000081933:ENSMUSG00000049502:274:2518:5309	1.61791	2.59188	2.13584	2.79831
ENSMUST00000025632:ENSMUSG00000024726:236:1436:4518	1.90124	0.885785	-1.18084	-1.00958	-0.129308	-0.219372	0.0898862	-0.337813	5		ENSMUST00000223050:ENSMUSG00000021280:426:2589:3418	0.175127	1.92105	2.10459	1.03271
ENSMUST00000025646:ENSMUSG00000024737:477:2211:2345	-1.28138	-1.2399	1.5258	1.16925	0.0255347	0.200999	-0.153657	-0.246647	1		ENSMUST00000029968:ENSMUSG00000028292:34:1768:1868	2.41227	2.44467	2.8314	2.28712
ENSMUST00000051784:ENSMUSG00000021532:126:2109:2421	0.471441	0.142803	-0.412911	0.0623055	-1.37305	-1.29568	1.4542	0.950896	3		ENSMUST00000209256:ENSMUSG00000041836:225:2382:2593	1.6637	1.60214	1.95376	1.28865
ENSMUST00000161240:ENSMUSG00000090035:256:1990:5089	0.919406	0.272321	-0.510336	-0.635955	-0.960033	-1.19131	1.70768	0.398231	5		ENSMUST00000027123:ENSMUSG00000025980:248:1967:2423	4.4581	4.65758	2.91986	2.54615
ENSMUST00000115110:ENSMUSG00000050555:674:1616:1973	0.961502	1.7185	-0.931716	-1.44699	-0.139496	-0.142264	0.235693	-0.255228	6		ENSMUST00000107851:ENSMUSG00000028478:114:858:1135	1.82227	2.08446	1.68164	0.768222
ENSMUST00000061047:ENSMUSG00000044340:252:5313:6226	-0.0249826	0.105934	0.52996	0.789685	0.348176	1.23009	-1.56864	-1.41022	1		ENSMUST00000000756:ENSMUSG00000000740:102:735:780	0.919196	1.9887	0.463937	0.304943
ENSMUST00000025800:ENSMUSG00000024867:195:1812:2573	-0.966584	-1.40009	1.10324	1.51992	0.504097	0.031987	-0.329383	-0.463192	1		ENSMUST00000110894:ENSMUSG00000060126:336:852:1169	1.63626	3.15268	0.795415	0.609404
ENSMUST00000052413:ENSMUSG00000002699:434:2033:3644	-1.57167	-1.54966	0.899715	0.496744	0.00755132	0.377281	0.796304	0.543739	2		ENSMUST00000043069:ENSMUSG00000018008:154:1333:2791	1.88236	1.95759	1.80079	2.10556
ENSMUST00000112143:ENSMUSG00000041827:148:1681:2181	-0.892289	-0.91323	-0.14142	0.0622643	-0.505623	-0.657536	1.60548	1.44235	3		ENSMUST00000162031:ENSMUSG00000058407:227:905:3381	10.6198	8.9396	10.6463	6.31862
ENSMUST00000034567:ENSMUSG00000000168:314:2240:4035	-0.844332	-0.494088	0.871644	0.146204	0.838111	1.55371	-1.02196	-1.04929	1		ENSMUST00000080492:ENSMUSG00000057863:35:350:383	1.71554	3.0817	0.943005	0.615259
ENSMUST00000039758:ENSMUSG00000035885:104:311:550	-0.53447	-0.380479	0.13635	0.404607	1.15762	1.53543	-1.14149	-1.17757	1		ENSMUST00000179142:ENSMUSG00000038274:284:683:736	1.69796	2.74849	1.51465	0.742388
ENSMUST00000033930:ENSMUSG00000031530:432:1626:2740	-1.26061	-1.39203	0.107255	0.444476	1.76677	0.37027	-0.0673529	0.0312174	2		ENSMUST00000042334:ENSMUSG00000037805:143:794:830	1.35487	2.56591	0.659337	0.362883
ENSMUST00000067476:ENSMUSG00000054408:93:633:3466	-0.740444	-0.624551	0.630552	0.899367	1.3924	0.664583	-1.05457	-1.16733	1		ENSMUST00000194746:ENSMUSG00000073702:57:444:703	2.82427	5.69637	1.44062	0.902922
ENSMUST00000118539:ENSMUSG00000028179:47:1241:1815	-1.18943	-1.24136	-0.265811	0.206268	1.5651	1.18296	0.0275443	-0.285281	4		ENSMUST00000038038:ENSMUSG00000072620:182:1316:1664	2.58747	2.4456	2.21622	2.54595
ENSMUST00000188931:ENSMUSG00000026203:216:1188:3066	-0.678492	-0.93281	0.390078	1.18467	1.15574	0.88126	-1.01798	-0.982472	1		ENSMUST00000112721:ENSMUSG00000025269:20:1589:1852	2.48229	3.93529	5.71058	1.72156
ENSMUST00000165242:ENSMUSG00000033216:60:1809:2679	-0.223038	-0.43327	0.352036	0.97334	1.31842	0.628574	-1.04726	-1.5688	1		ENSMUST00000089059:ENSMUSG00000019188:94:1276:1743	2.40326	2.75661	1.77164	1.24733
ENSMUST00000027103:ENSMUSG00000025962:165:2232:4486	0.808345	0.459117	-0.836445	-0.365088	-0.997323	-1.32593	1.09442	1.16291	5		ENSMUST00000033983:ENSMUSG00000031578:85:973:1902	2.35872	2.37234	1.71432	1.51277
ENSMUST00000020949:ENSMUSG00000020623:288:1290:2068	0.40551	0.780564	-0.231946	-0.816443	1.51401	0.687569	-1.21877	-1.1205	4		ENSMUST00000042081:ENSMUSG00000040552:186:1617:4305	3.45666	3.97767	2.32136	2.70484
ENSMUST00000239115:ENSMUSG00000025162:320:1604:1823	-0.685034	-0.399807	0.771665	0.954213	0.867043	0.989394	-1.16059	-1.33688	1		ENSMUST00000134863:ENSMUSG00000002325:562:1957:2959	1.69758	2.58036	2.21721	1.66332
ENSMUST00000038890:ENSMUSG00000053641:463:6070:8645	-0.146314	0.112205	0.327189	0.352226	1.23088	0.99679	-1.21371	-1.65926	1		ENSMUST00000037748:ENSMUSG00000039630:226:2626:7640	7.21941	6.48198	7.00144	7.45161
ENSMUST00000047737:ENSMUSG00000041515:53:1325:2847	-1.45864	-1.35151	0.965562	0.885214	0.738113	0.78012	-0.17867	-0.380183	2		ENSMUST00000116286:ENSMUSG00000042608:510:1857:3860	1.39542	1.10341	1.12226	1.73321
ENSMUST00000038867:ENSMUSG00000038084:160:3094:3230	-0.529002	-0.316995	0.275103	0.376866	1.50673	1.09533	-1.07618	-1.33185	1		ENSMUST00000046656:ENSMUSG00000039033:342:1602:2480	2.07484	2.36935	2.13013	2.1937
ENSMUST00000075853:ENSMUSG00000062248:181:418:692	0.788293	1.05991	-0.926121	-1.18401	0.610927	1.1956	-0.76822	-0.77638	4		ENSMUST00000020886:ENSMUSG00000020572:235:1708:4527	5.7704	5.38238	4.88992	4.15667
ENSMUST00000093795:ENSMUSG00000056267:140:1988:2606	1.34381	1.51	-1.16214	-0.92508	-0.694548	-0.0899919	-0.320485	0.338427	5		ENSMUST00000042312:ENSMUSG00000042726:126:1866:2503	1.66125	2.39681	1.99636	2.60674
ENSMUST00000044252:ENSMUSG00000039183:42:867:1427	1.59864	1.52736	-0.515661	-0.798962	-0.00925164	-0.36566	-0.573679	-0.862781	6		ENSMUST00000218828:ENSMUSG00000058799:683:1856:3934	3.81432	4.72133	2.54985	2.06982
ENSMUST00000033543:ENSMUSG00000090110:561:765:992	0.78866	1.5368	-1.33909	-0.901139	0.626086	0.453781	-0.841798	-0.3233	6		ENSMUST00000024757:ENSMUSG00000023961:184:1552:4560	3.29688	2.31579	2.85397	1.95079
ENSMUST00000168818:ENSMUSG00000049130:191:1244:2540	-0.434616	-0.450704	-0.247031	-0.421883	-0.679445	-0.887435	1.91348	1.20764	3		ENSMUST00000121564:ENSMUSG00000050471:192:1245:1962	1.23283	1.72623	1.96021	2.24751
ENSMUST00000050918:ENSMUSG00000046447:872:1106:4444	0.266569	1.51833	-0.394526	0.827292	-1.14984	-1.14984	-0.712624	0.794641	5		ENSMUST00000026387:ENSMUSG00000025337:193:943:1548	5.46021	5.67793	6.94829	10.8389
ENSMUST00000210129:ENSMUSG00000031577:523:2134:4159	-0.811441	-0.74537	-0.0944234	0.409618	1.58394	1.28986	-0.587325	-1.04486	4		ENSMUST00000143107:ENSMUSG00000046364:73:517:1158	2.19982	4.45958	1.29853	0.704438
ENSMUST00000106302:ENSMUSG00000017132:66:1266:3119	-0.523799	-0.385353	1.81585	1.0812	-0.144902	0.117571	-1.25784	-0.702734	1		ENSMUST00000054220:ENSMUSG00000045128:36:564:1260	1.56886	3.01894	1.03478	0.796766
ENSMUST00000219260:ENSMUSG00000035673:376:4423:4850	-1.00065	-1.01954	1.14988	1.32619	0.472574	0.645347	-0.783863	-0.789937	1		ENSMUST00000005234:ENSMUSG00000005103:275:2093:3089	2.83853	3.18627	3.10413	3.09639
ENSMUST00000021082:ENSMUSG00000020736:76:676:858	-0.476457	-0.459102	1.3674	0.753416	1.20359	-0.0888555	-1.2579	-1.04209	1		ENSMUST00000033634:ENSMUSG00000031278:460:2593:5280	4.98941	4.55218	5.13397	6.36729
ENSMUST00000029909:ENSMUSG00000028247:15:1125:2651	-1.10948	-0.61199	0.45751	0.971251	1.06448	1.13118	-0.854991	-1.04795	1		ENSMUST00000151287:ENSMUSG00000068039:184:1852:2446	1.63661	1.68631	1.01879	0.605457
ENSMUST00000030446:ENSMUSG00000028684:63:1164:1489	-0.601564	0.289362	0.489826	0.406796	1.07286	1.09727	-1.36879	-1.38577	1		ENSMUST00000024884:ENSMUSG00000024079:190:1735:4313	3.68576	3.16453	2.68139	4.91215
ENSMUST00000161286:ENSMUSG00000022858:229:1093:3403	1.0457	1.7246	0.0429062	0.190948	-1.13439	-1.16082	-0.289974	-0.418971	6		ENSMUST00000129456:ENSMUSG00000047648:187:2425:5060	3.87589	3.23349	3.26016	6.28521
ENSMUST00000122328:ENSMUSG00000020674:98:4523:6614	-0.382111	0.222503	0.902913	0.600921	1.36732	0.0186559	-1.24014	-1.49006	1		ENSMUST00000110457:ENSMUSG00000022272:485:6671:8125	0.921167	0.902003	0.872026	1.27322
ENSMUST00000095893:ENSMUSG00000061759:204:1521:2429	1.43921	1.32581	-0.855659	-0.585808	-0.496513	-1.31505	0.261544	0.226458	5		ENSMUST00000018437:ENSMUSG00000018293:164:584:861	6.3895	5.91215	5.75771	7.08239
ENSMUST00000226630:ENSMUSG00000021820:1:1696:1937	1.43169	1.12888	0.523135	0.348033	-0.722456	-1.29638	-0.505914	-0.90698	6		ENSMUST00000186548:ENSMUSG00000034832:532:5941:5944	0.567474	0.695913	0.574687	1.17439
ENSMUST00000093239:ENSMUSG00000020459:394:2575:2741	-0.21751	-0.222903	0.684012	-0.126998	1.23123	1.24195	-1.35458	-1.23521	1		ENSMUST00000078847:ENSMUSG00000042870:39:1587:1769	2.24667	1.97238	1.86413	1.71046
ENSMUST00000046558:ENSMUSG00000063172:86:515:608	-1.03155	-0.923647	0.173646	0.74719	1.27699	1.29044	-0.658694	-0.874376	1		ENSMUST00000200524:ENSMUSG00000028034:111:2073:2552	2.69812	2.27443	2.22987	2.27169
ENSMUST00000055413:ENSMUSG00000071632:18:333:1281	0.909869	1.58084	0.598003	0.314213	-0.789165	-0.470634	-0.876676	-1.26645	6		ENSMUST00000024594:ENSMUSG00000023827:212:1346:1915	2.37793	3.35053	1.64529	1.60239
ENSMUST00000026832:ENSMUSG00000025736:23:836:2091	-0.399402	0.281607	-0.01826	0.49597	1.47169	0.856948	-1.32894	-1.35961	1		ENSMUST00000120857:ENSMUSG00000030830:154:3757:4533	1.58709	2.07919	1.84674	1.82717
ENSMUST00000071926:ENSMUSG00000063200:15:777:1800	-0.00273444	0.411769	-1.31786	-1.07438	-0.599159	0.114847	0.722445	1.74507	5		ENSMUST00000092163:ENSMUSG00000069516:79:523:1316	4.73227	5.51359	3.45513	3.70107
ENSMUST00000047285:ENSMUSG00000032952:317:2531:2799	-1.32208	-1.29283	0.661586	1.68871	-0.305256	0.432025	0.0378234	0.100027	2		ENSMUST00000042235:ENSMUSG00000037742:120:1506:1794	1.24492	3.34498	0.790701	0.330369
ENSMUST00000073115:ENSMUSG00000063689:51:441:444	1.26469	1.90153	-0.629843	-0.715396	-0.616355	-0.486774	-0.388583	-0.329268	5		ENSMUST00000105613:ENSMUSG00000029063:306:1623:3152	1.62536	1.93494	1.68785	2.40326
ENSMUST00000198435:ENSMUSG00000029254:92:983:3350	-0.990602	-0.980534	0.385341	0.467565	-0.748847	-0.776845	1.198	1.44592	3		ENSMUST00000055808:ENSMUSG00000051391:190:931:3520	4.68212	4.60057	5.93736	7.25088
ENSMUST00000003044:ENSMUSG00000002963:245:1811:2184	-0.689419	-0.56623	0.886342	1.53939	0.486605	0.548788	-1.30114	-0.904341	1		ENSMUST00000041874:ENSMUSG00000042684:414:1374:1735	0.782844	4.06469	3.58815	5.4561
ENSMUST00000028781:ENSMUSG00000027312:66:4350:8745	-0.868785	-0.266394	0.577236	0.756715	1.31289	0.82205	-0.896763	-1.43694	1		ENSMUST00000102814:ENSMUSG00000028495:86:833:878	1.07838	2.17482	0.745022	0.496009
ENSMUST00000088287:ENSMUSG00000004768:436:1147:4322	0.661512	1.00058	-0.463209	-0.587052	-1.40506	-1.00662	1.34424	0.455606	5		ENSMUST00000078404:ENSMUSG00000056851:597:1683:3222	4.17059	5.60886	4.13585	1.63634
ENSMUST00000055096:ENSMUSG00000040219:95:2207:3628	-0.67139	-0.0506904	1.31384	0.948232	0.703289	0.33204	-1.30052	-1.27481	1		ENSMUST00000209422:ENSMUSG00000033355:356:1103:1859	3.86342	4.97334	5.7088	7.99013
ENSMUST00000043378:ENSMUSG00000039886:320:1349:1559	-1.5196	-1.50259	0.634838	0.706923	0.876833	0.155488	0.837498	-0.189393	2		ENSMUST00000234633:ENSMUSG00000117621:40:346:515	2.56394	4.96398	2.29431	1.51665
ENSMUST00000003635:ENSMUSG00000003541:35:515:1131	-1.52108	-1.61619	0.416195	1.05199	0.634005	0.238301	0.303167	0.493622	2		ENSMUST00000056907:ENSMUSG00000049323:503:3308:7391	1.60896	1.68353	1.07468	1.31074
ENSMUST00000109820:ENSMUSG00000007659:393:1092:2568	-1.50645	-1.48842	1.06497	1.0578	0.399599	0.151777	0.0420546	0.27867	2		ENSMUST00000097772:ENSMUSG00000026069:352:2053:5302	0.844747	1.14873	1.11642	1.0212
ENSMUST00000033163:ENSMUSG00000030876:366:1320:1823	-0.373537	-0.8136	1.39194	1.53849	-0.479289	0.414013	-1.04526	-0.632761	1		ENSMUST00000181023:ENSMUSG00000037857:56:2186:2318	2.02379	2.35236	2.21883	1.64975
ENSMUST00000027444:ENSMUSG00000026239:198:648:1159	-0.317303	-0.211563	0.258108	0.841878	1.32453	0.810918	-1.30604	-1.40053	1		ENSMUST00000082223:ENSMUSG00000058558:142:1033:2045	1.92786	3.14313	1.14339	1.08308
ENSMUST00000030202:ENSMUSG00000028480:360:822:2320	-1.00338	-0.919681	0.688668	0.873454	1.17809	0.965755	-0.903321	-0.879588	1		ENSMUST00000022960:ENSMUSG00000022336:27:1362:1506	2.27299	3.62325	1.29884	1.35357
ENSMUST00000025486:ENSMUSG00000024590:300:2064:2843	1.11915	1.83402	-0.127026	-0.117894	-0.0697646	-0.786934	-0.837592	-1.01397	6		ENSMUST00000162342:ENSMUSG00000054702:120:582:2876	3.0057	2.57023	2.12951	5.01281
ENSMUST00000047898:ENSMUSG00000054611:411:3894:8578	0.198697	-0.163861	-0.694894	-1.11828	-0.488885	-0.715713	1.49425	1.48869	3		ENSMUST00000071555:ENSMUSG00000062825:124:1249:1952	2.7224	3.70064	1.31378	0.785598
ENSMUST00000101270:ENSMUSG00000036644:43:3832:5213	-0.711496	-0.478175	0.265626	0.672097	1.40365	1.10528	-1.17336	-1.08361	1		ENSMUST00000062356:ENSMUSG00000047945:249:849:1605	2.01078	1.52823	2.65116	4.43409
ENSMUST00000058997:ENSMUSG00000044646:480:2337:4572	-0.700697	-0.611063	-0.319787	0.0213999	1.45471	1.66318	-0.837238	-0.670506	4		ENSMUST00000049385:ENSMUSG00000035530:245:584:1322	5.44775	6.57503	3.90761	2.95423
ENSMUST00000022212:ENSMUSG00000021701:131:2177:2800	-1.12776	-1.33266	0.857637	0.975699	1.30393	0.290059	-0.563484	-0.403417	1		ENSMUST00000100844:ENSMUSG00000021814:228:1683:2904	4.61448	4.93848	3.51433	3.07154
ENSMUST00000044475:ENSMUSG00000034160:222:3360:5384	0.431966	0.949755	-0.607954	-1.14814	-1.08281	-0.663212	1.48633	0.634069	5		ENSMUST00000026704:ENSMUSG00000025613:85:1729:2394	4.29266	4.33872	3.81556	4.11386
ENSMUST00000082152:ENSMUSG00000020802:34:3898:5205	-1.02832	-0.113527	0.970953	0.867053	0.871829	0.807211	-1.15098	-1.22421	1		ENSMUST00000080322:ENSMUSG00000052776:45:1146:1885	4.98883	4.95994	5.67965	3.80409
ENSMUST00000152703:ENSMUSG00000037613:16:544:1476	-0.726116	-0.770766	1.48893	1.27482	0.403963	0.235878	-0.950068	-0.956638	1		ENSMUST00000113229:ENSMUSG00000006262:253:916:8967	6.93568	7.04057	11.303	7.39071
ENSMUST00000204087:ENSMUSG00000051343:106:4060:6119	-0.81137	-0.706167	1.23945	0.0909687	1.29339	0.82408	-1.16938	-0.760969	1		ENSMUST00000052825:ENSMUSG00000051502:161:812:1037	1.44724	3.40673	1.28503	NA
ENSMUST00000087341:ENSMUSG00000024795:74:5396:5564	1.073	1.60995	-1.09056	-1.31683	0.162234	0.253627	-0.302944	-0.388485	6		ENSMUST00000032071:ENSMUSG00000030002:132:1095:6435	4.34241	5.85869	2.57172	2.91626
ENSMUST00000035560:ENSMUSG00000033701:516:1362:5592	-0.208647	0.331543	0.593944	0.593906	-1.37377	-1.57275	0.347599	1.28818	3		ENSMUST00000140920:ENSMUSG00000039929:52:6883:7344	1.33461	2.06317	2.22738	1.1446
ENSMUST00000021083:ENSMUSG00000020737:112:574:1375	0.299046	0.943965	-0.931238	-0.551314	0.975892	1.31473	-1.20444	-0.846641	4		ENSMUST00000029194:ENSMUSG00000027660:725:2750:6717	2.98358	3.17847	3.59181	5.53756
ENSMUST00000102545:ENSMUSG00000041219:567:3528:4958	0.978632	1.61197	-1.12934	-1.36702	0.0978748	0.199219	0.0991396	-0.490478	6		ENSMUST00000020640:ENSMUSG00000020372:104:1055:1447	1.77861	3.78443	0.84753	0.546071
ENSMUST00000058438:ENSMUSG00000049354:252:1278:5750	0.408816	0.940253	0.0941945	0.720786	0.641809	0.324098	-1.51439	-1.61556	6		ENSMUST00000037099:ENSMUSG00000037242:225:984:4119	6.08052	5.68464	5.10587	7.81147
ENSMUST00000062000:ENSMUSG00000042903:293:1808:3162	-0.00105338	0.352504	-0.439071	-0.0869252	1.62687	1.00253	-1.15505	-1.2998	4		ENSMUST00000082134:ENSMUSG00000037563:152:590:1109	2.94621	5.14364	2.01105	1.26093
ENSMUST00000094053:ENSMUSG00000052707:147:5835:8183	-0.135104	0.487701	0.590211	0.05467	-1.48069	-1.45358	1.2937	0.643086	3		ENSMUST00000028361:ENSMUSG00000026984:160:640:883	0	6.29813	5.28896	1.61415
ENSMUST00000170836:ENSMUSG00000015671:35:737:2911	-0.993524	-0.903503	0.723915	1.18011	0.891246	0.911644	-0.813828	-0.996063	1		ENSMUST00000033018:ENSMUSG00000030759:160:1705:4962	6.70699	5.97343	8.07843	6.66891
ENSMUST00000090776:ENSMUSG00000071478:90:480:572	1.94951	0.897292	-0.855033	-1.17216	-0.138709	0.0323487	-0.442013	-0.271239	5		ENSMUST00000034966:ENSMUSG00000032399:56:1313:1538	0.866413	1.49384	0.541702	0.444824
ENSMUST00000080861:ENSMUSG00000062997:538:907:946	0.00197706	0.708661	-0.487035	-0.227074	-1.31692	-1.07473	0.722503	1.67263	3		ENSMUST00000041459:ENSMUSG00000037190:242:908:1786	1.7848	2.31954	4.09786	2.39715
ENSMUST00000096272:ENSMUSG00000065979:88:1024:2663	1.47121	1.10802	-0.25745	0.468837	-0.28853	-0.00563828	-1.00089	-1.49556	6		ENSMUST00000029671:ENSMUSG00000028037:183:1449:2910	3.24231	5.20002	4.47839	6.093
ENSMUST00000151189:ENSMUSG00000033184:253:925:1348	-1.02115	-0.824675	1.23482	0.903823	0.856668	0.700245	-0.94105	-0.908681	1		ENSMUST00000049449:ENSMUSG00000031506:118:1195:3261	1.87216	1.79771	1.99872	2.95352
ENSMUST00000023117:ENSMUSG00000061360:47:377:1663	1.5961	1.22399	-1.11905	-0.517968	-0.872603	-0.640039	-0.157983	0.487546	5		ENSMUST00000063854:ENSMUSG00000052144:262:1513:4874	3.84882	2.68447	3.86051	4.62889
ENSMUST00000128302:ENSMUSG00000055067:83:1367:6871	-0.645146	-0.481144	0.068525	0.22128	1.0406	1.79415	-1.01	-0.988268	1		ENSMUST00000033664:ENSMUSG00000031304:86:1193:1670	3.91111	4.26886	2.14979	2.09995
ENSMUST00000059390:ENSMUSG00000030982:449:3422:5097	0.305835	0.0700918	0.413058	0.71062	0.381744	1.17976	-1.49056	-1.57055	1		ENSMUST00000015467:ENSMUSG00000052310:119:1091:2364	0.822875	0.868822	1.00902	1.27351
ENSMUST00000005810:ENSMUSG00000005667:77:1127:2085	-1.20008	-0.743687	-0.511645	-0.464378	1.04386	1.7829	0.404706	-0.311672	4		ENSMUST00000054384:ENSMUSG00000043279:262:2464:9279	2.03466	2.17934	3.75449	5.96441
ENSMUST00000098486:ENSMUSG00000099974:195:711:863	-1.415	-1.38443	0.951798	1.37091	0.016536	-0.202838	0.200018	0.463017	2		ENSMUST00000021412:ENSMUSG00000021024:141:879:1042	2.74186	2.69584	2.14105	2.63493
ENSMUST00000025161:ENSMUSG00000024308:356:1754:2898	-1.11275	-0.970198	0.798805	0.976162	0.942108	0.99977	-0.755282	-0.878616	1		ENSMUST00000101148:ENSMUSG00000032691:226:3325:4021	2.09492	1.94372	2.03236	4.03258
ENSMUST00000002926:ENSMUSG00000002847:269:1637:1974	-0.986762	-1.07366	1.13314	1.32054	-0.815833	-0.720513	0.509627	0.633467	2		ENSMUST00000029353:ENSMUSG00000027782:7:1876:8819	5.51262	5.12696	3.74771	5.0848
ENSMUST00000233774:ENSMUSG00000038002:260:4115:7674	-0.526015	-0.468807	-0.0636013	1.13965	0.981079	1.2355	-0.959502	-1.3383	1		ENSMUST00000108539:ENSMUSG00000012848:134:746:794	1.094	2.18666	0.637058	0.362234
ENSMUST00000000466:ENSMUSG00000028494:142:1417:1888	-1.13347	-1.14709	1.25966	1.41682	0.112106	0.514125	-0.565951	-0.456201	1		ENSMUST00000074262:ENSMUSG00000059588:662:2051:4882	3.36329	3.33456	2.9261	5.83852
ENSMUST00000050328:ENSMUSG00000035150:76:1492:3647	0.0971194	-0.213613	-0.399152	-0.0304222	-1.40956	-0.875306	1.52637	1.30456	3		ENSMUST00000002064:ENSMUSG00000001999:181:1066:1160	3.86151	3.53499	3.27941	2.81914
ENSMUST00000094280:ENSMUSG00000070493:223:682:915	-0.939181	-0.852184	0.824831	0.75668	1.0841	1.05227	-0.979365	-0.947155	1		ENSMUST00000080281:ENSMUSG00000012405:119:731:1922	5.20278	9.98421	3.94818	3.65583
ENSMUST00000031590:ENSMUSG00000029594:149:3005:4010	-0.293567	0.348238	-0.0792831	-0.0287958	-1.28625	-1.29022	1.25096	1.37893	3		ENSMUST00000092517:ENSMUSG00000018363:238:2482:3125	0.608194	0.467751	0.752813	0.346345
ENSMUST00000031734:ENSMUSG00000093445:86:2126:3078	-0.763216	-0.796207	0.791513	0.892121	0.984877	1.01304	-0.823117	-1.29901	1		ENSMUST00000129339:ENSMUSG00000025967:387:1062:1939	2.34712	5.09008	1.0003	0.702288
ENSMUST00000026699:ENSMUSG00000025609:122:2327:11395	-0.449306	-0.380243	0.468489	0.0990455	1.368	1.29334	-1.17046	-1.22886	4		ENSMUST00000022566:ENSMUSG00000021990:277:4009:7517	0.243537	0.557594	0.605749	0.463936
ENSMUST00000093157:ENSMUSG00000031731:412:2887:6899	1.19625	0.546116	-0.313124	-0.07815	-1.32701	-1.43705	1.12017	0.292786	5		ENSMUST00000106911:ENSMUSG00000028525:315:2523:3020	1.75793	2.63491	1.95747	2.48106
ENSMUST00000025567:ENSMUSG00000024665:317:1649:3150	0.495111	0.882155	-0.360514	-0.0870778	1.0835	0.80372	-1.24765	-1.56925	6		ENSMUST00000109214:ENSMUSG00000006418:876:1563:3001	1.61007	1.64679	1.34132	0.937373
ENSMUST00000054674:ENSMUSG00000044783:164:2165:4878	1.3861	1.38945	-0.864348	-0.980759	-0.930148	-0.614057	0.372424	0.241347	5		ENSMUST00000003645:ENSMUSG00000003549:426:1320:1375	1.30009	1.11246	0.463362	0.112049
ENSMUST00000041830:ENSMUSG00000026857:300:969:1387	-1.00469	-0.860898	0.181409	0.804383	1.35485	1.16889	-0.912311	-0.731634	1		ENSMUST00000102795:ENSMUSG00000041231:114:1068:2088	5.87366	5.48929	5.93823	4.82552
ENSMUST00000118549:ENSMUSG00000032297:186:1629:2973	-0.925341	-0.605196	0.0422841	0.562147	1.81495	0.818527	-0.991672	-0.715702	4		ENSMUST00000128187:ENSMUSG00000029328:60:1320:2752	4.61206	5.27477	4.21923	1.85534
ENSMUST00000089049:ENSMUSG00000045211:312:1281:3926	-0.486898	-0.538568	1.22046	1.62816	0.176416	0.132268	-1.14158	-0.99026	1		ENSMUST00000003705:ENSMUSG00000003604:27:1053:4735	3.59551	3.86388	4.88483	3.28946
ENSMUST00000066283:ENSMUSG00000034394:234:843:4026	-1.4309	-1.38759	1.06347	0.516042	0.364049	-0.503424	1.07255	0.305811	2		ENSMUST00000033264:ENSMUSG00000030966:203:1589:2793	5.29009	2.27398	5.41318	0.964349
ENSMUST00000171171:ENSMUSG00000024037:367:1735:4154	0.59153	0.730534	-0.801905	-0.109562	-1.31827	-1.19011	1.27999	0.817798	5		ENSMUST00000169681:ENSMUSG00000058655:178:2011:3854	0.804104	1.72881	0.775298	0.494386
ENSMUST00000107384:ENSMUSG00000030541:116:1472:1745	-0.171843	0.237919	-0.142115	0.134947	1.35769	1.23332	-1.32991	-1.32	4		ENSMUST00000111757:ENSMUSG00000050565:1206:2712:6118	2.91785	2.73323	2.45568	3.78665
ENSMUST00000004173:ENSMUSG00000004071:249:873:3953	1.49217	0.708108	-0.758223	-0.418773	-1.36573	-0.924116	0.647918	0.618642	5		ENSMUST00000081491:ENSMUSG00000032690:80:2333:3961	0.923958	1.71353	1.51976	1.39659
ENSMUST00000020359:ENSMUSG00000020150:67:823:979	1.09255	1.28456	-0.254978	0.561646	0.291458	-0.289723	-1.36396	-1.32155	6		ENSMUST00000096232:ENSMUSG00000071637:39:843:3746	2.32135	4.78136	7.26729	5.86579
ENSMUST00000026571:ENSMUSG00000025498:500:1871:1916	-1.34869	-1.32687	0.407147	0.938018	-0.40063	-0.253479	0.691487	1.29302	3		ENSMUST00000031144:ENSMUSG00000029234:266:1235:1897	3.01425	2.34768	2.82225	3.57581
ENSMUST00000002466:ENSMUSG00000002393:689:1859:2218	-0.222461	0.606759	-0.247009	0.403468	1.04654	1.18124	-1.25084	-1.5177	4		ENSMUST00000053063:ENSMUSG00000048878:691:1759:3495	5.40893	5.38799	5.20466	6.98174
ENSMUST00000002976:ENSMUSG00000002897:82:2674:7752	0.736134	0.514877	-0.483885	-0.0797805	-1.10355	-1.50105	1.5259	0.391352	5		ENSMUST00000118196:ENSMUSG00000038866:384:3882:5796	0.777181	0.849212	0.763571	1.06238
ENSMUST00000028314:ENSMUSG00000026946:257:1199:1291	-1.1559	-0.931206	0.708232	1.75514	-0.564684	-0.62323	0.107525	0.704128	2		ENSMUST00000114777:ENSMUSG00000025423:188:2051:3060	0.87305	0.939922	1.08212	1.08137
ENSMUST00000020579:ENSMUSG00000020330:63:2445:3892	0.554637	1.42184	-1.24528	-1.28919	1.155	-0.247809	-0.146299	-0.202904	6		ENSMUST00000047194:ENSMUSG00000035004:67:778:2175	3.93511	4.6204	4.68909	1.852
ENSMUST00000183663:ENSMUSG00000021756:283:3034:8678	-0.370175	0.10543	0.472928	-0.0675592	1.29843	1.19925	-1.22127	-1.41704	4		ENSMUST00000021063:ENSMUSG00000020720:93:1461:1904	3.57647	3.70312	3.34072	3.36013
ENSMUST00000065767:ENSMUSG00000026047:309:1815:2359	-0.7201	-0.857599	-0.597659	-0.281632	0.932604	2.06705	-0.171862	-0.370801	4		ENSMUST00000170953:ENSMUSG00000090862:88:541:589	1.08078	2.4357	0.661979	0.505443
ENSMUST00000112295:ENSMUSG00000070284:275:1355:2702	-0.309734	-0.185522	1.1339	1.59559	-1.43905	-0.952154	-0.0767606	0.23373	2		ENSMUST00000045807:ENSMUSG00000038335:41:2450:3389	1.94335	2.20729	2.82105	1.7689
ENSMUST00000030103:ENSMUSG00000028398:54:387:741	-0.889766	-0.890276	1.09164	1.50796	0.269047	0.623152	-0.966241	-0.745512	1		ENSMUST00000036187:ENSMUSG00000036327:173:2090:2559	1.83089	2.40504	1.82734	1.39465
ENSMUST00000021277:ENSMUSG00000020897:309:1344:1950	0.719055	0.695169	-0.632939	-0.496291	1.38585	0.734447	-1.19684	-1.20846	4		ENSMUST00000084731:ENSMUSG00000066232:151:3265:4763	1.48163	2.26021	1.2696	0.84489
ENSMUST00000218221:ENSMUSG00000061983:0:444:460	0.263696	0.129931	-0.632061	-0.598605	-1.01947	-0.997563	1.27142	1.58265	3		ENSMUST00000048371:ENSMUSG00000022010:496:3727:4818	0.790309	1.37854	0.861225	1.09155
ENSMUST00000196143:ENSMUSG00000028140:14:818:1657	1.00045	1.31281	-0.466142	-0.693056	-1.28911	-1.05506	0.377293	0.812817	5		ENSMUST00000109824:ENSMUSG00000042745:90:594:1160	4.52802	5.64227	6.24683	6.31284
ENSMUST00000030471:ENSMUSG00000028703:140:2561:3065	-1.38107	-1.3992	0.770372	1.36004	0.431746	-0.414507	0.574563	0.0580544	2		ENSMUST00000198607:ENSMUSG00000034575:435:2790:4750	0.634023	0.762203	0.58891	0.941643
ENSMUST00000057416:ENSMUSG00000046675:325:814:3367	0.569333	0.522056	-1.56833	-1.43914	0.972521	-0.125553	0.122568	0.946546	5		ENSMUST00000203816:ENSMUSG00000057841:451:856:906	2.59891	6.54489	1.18067	0.719822
ENSMUST00000002292:ENSMUSG00000002222:498:1671:6165	0.677715	1.0145	-0.67027	0.167118	0.651304	0.89267	-1.16843	-1.56461	6		ENSMUST00000046663:ENSMUSG00000035107:313:2620:6561	1.40437	1.22247	1.15894	2.87201
ENSMUST00000059354:ENSMUSG00000036078:107:776:1640	0.492603	0.840539	-1.50734	-1.49279	-0.235874	0.338239	1.06184	0.502782	5		ENSMUST00000050876:ENSMUSG00000026254:86:863:2869	5.80354	6.92065	6.41422	4.56976
ENSMUST00000016144:ENSMUSG00000021759:417:1269:1598	-1.17691	-1.05853	0.953517	0.93008	1.19733	0.53849	-0.552565	-0.83141	1		ENSMUST00000229183:ENSMUSG00000003970:211:982:1020	1.6947	2.9581	1.31068	0.92364
ENSMUST00000028767:ENSMUSG00000027304:0:2145:4664	-0.257399	0.430029	-0.106377	0.084833	1.00492	1.48917	-1.2761	-1.36908	4		ENSMUST00000052248:ENSMUSG00000071644:173:1484:1864	0.774469	1.59574	0.622305	0.346762
ENSMUST00000041318:ENSMUSG00000036564:262:1474:3101	1.34132	1.24796	-0.728108	-0.179527	0.538661	0.134594	-1.1804	-1.17451	6		ENSMUST00000047721:ENSMUSG00000041506:79:1504:1586	1.25312	1.10793	1.56003	1.47391
ENSMUST00000045029:ENSMUSG00000039047:22:1348:1761	-0.470732	0.273432	0.877118	-0.10765	1.06858	1.05924	-1.43336	-1.26663	1		ENSMUST00000059080:ENSMUSG00000039001:84:333:394	1.13998	1.68979	0.437876	0.253331
ENSMUST00000156816:ENSMUSG00000033845:62:947:4203	-0.593338	-0.599836	0.440828	0.439232	0.921018	1.5802	-1.3784	-0.809704	1		ENSMUST00000029623:ENSMUSG00000027995:511:2863:3014	2.32827	2.16707	1.70914	2.11014
ENSMUST00000079158:ENSMUSG00000022822:199:4507:5811	-0.558687	-0.555001	0.250159	0.0319638	1.35822	1.53174	-0.971032	-1.08736	4		ENSMUST00000174078:ENSMUSG00000041025:228:1764:5716	3.33827	2.93489	4.22932	4.68244
ENSMUST00000052761:ENSMUSG00000002010:42:1221:1331	1.32884	1.2161	-1.31604	-0.565658	0.608668	0.303078	-0.767865	-0.807119	6		ENSMUST00000008528:ENSMUSG00000008384:172:880:1233	2.06827	1.84152	2.13469	2.01681
ENSMUST00000074913:ENSMUSG00000016534:151:1399:2184	-0.461232	-0.52817	0.147819	0.0391066	1.79842	1.05521	-0.896146	-1.15501	4		ENSMUST00000102864:ENSMUSG00000020275:281:2045:7466	4.26794	3.5499	3.12878	4.85598
ENSMUST00000238526:ENSMUSG00000021273:65:1445:3048	-0.0596207	-0.093465	0.0285369	0.584185	1.24258	1.0928	-1.37159	-1.42343	4		ENSMUST00000059980:ENSMUSG00000046330:31:307:558	2.61045	3.86636	1.17773	0.711781
ENSMUST00000140131:ENSMUSG00000030330:101:848:1446	1.61927	1.15301	-1.15685	-1.10563	0.321997	-0.0848686	-0.594839	-0.152085	6		ENSMUST00000085673:ENSMUSG00000036986:96:2751:4481	1.66053	2.54694	2.44645	0.801052
ENSMUST00000107372:ENSMUSG00000028364:125:6455:7106	-1.3594	-1.33306	0.824693	0.935541	-0.266597	-0.464356	1.10532	0.557858	2		ENSMUST00000032898:ENSMUSG00000030662:30:3321:4518	1.52473	1.96188	1.0985	0.669185
ENSMUST00000030501:ENSMUSG00000028729:133:1051:2960	0.266863	0.133638	-0.538467	-0.861249	-1.03217	-0.828052	1.28831	1.57113	3		ENSMUST00000109552:ENSMUSG00000021549:122:3236:4563	2.67838	1.63846	2.4989	2.64597
ENSMUST00000021379:ENSMUSG00000060121:84:891:1588	-0.254345	0.0274565	-0.60715	-0.168947	1.40742	1.59762	-1.00609	-0.995964	4		ENSMUST00000001452:ENSMUSG00000001416:120:1755:1977	3.61998	3.66964	3.44999	3.46272
ENSMUST00000056181:ENSMUSG00000050373:75:1164:2590	0.0818568	1.36713	1.19646	0.815892	-0.765787	-0.957949	-0.950464	-0.787137	6		ENSMUST00000237431:ENSMUSG00000062328:632:1184:1326	2.08943	4.40835	1.51535	0.878886
ENSMUST00000081593:ENSMUSG00000062070:151:1402:1825	-1.04076	-0.947228	1.19515	0.482253	0.950022	1.03006	-0.861386	-0.808121	1		ENSMUST00000212291:ENSMUSG00000031765:100:496:633	3.24678	3.39178	3.56537	3.42457
ENSMUST00000021900:ENSMUSG00000021451:533:3116:4482	0.205207	0.663867	0.875318	0.390878	0.942306	-0.0268833	-1.35775	-1.69294	6		ENSMUST00000008036:ENSMUSG00000007892:114:456:499	0.472298	0.814135	0.204231	0.176773
ENSMUST00000136312:ENSMUSG00000008348:321:2523:2618	-0.663603	-0.923195	-0.240162	-0.293201	2.16423	0.739936	-0.503719	-0.280287	4		ENSMUST00000079644:ENSMUSG00000028639:241:1207:1628	0.821263	1.33565	0.783552	0.479652
ENSMUST00000022062:ENSMUSG00000021577:72:2064:2900	0.063564	0.622754	-0.150299	-0.655396	1.57653	0.909017	-1.03329	-1.33288	4		ENSMUST00000027507:ENSMUSG00000026285:63:927:1933	0.636028	1.31673	0.82329	0.493292
ENSMUST00000085425:ENSMUSG00000035692:88:571:703	-1.12963	-1.13549	0.38099	0.920519	-0.624628	-0.651894	0.877336	1.3628	3		ENSMUST00000038287:ENSMUSG00000034765:209:1361:2473	0.53791	1.09775	1.59416	1.59235
ENSMUST00000098300:ENSMUSG00000035704:32:1610:2039	0.777122	0.663234	-0.718085	-0.665368	-1.10188	-1.15982	1.03928	1.16552	3		ENSMUST00000023486:ENSMUSG00000022797:140:2429:4890	3.40561	3.39614	3.10104	3.65731
ENSMUST00000022901:ENSMUSG00000022292:212:1265:4561	-1.24409	-0.762004	0.385139	0.614009	1.2773	1.23995	-0.890747	-0.619557	1		ENSMUST00000144283:ENSMUSG00000057554:170:1145:1148	2.54899	2.74629	1.35639	2.33911
ENSMUST00000160260:ENSMUSG00000026565:56:2435:13022	0.844053	1.25852	-0.0167225	-0.356168	-0.145271	1.03822	-1.17256	-1.45007	6		ENSMUST00000034848:ENSMUSG00000032301:138:921:1165	3.99138	3.96598	3.13989	4.07942
ENSMUST00000040506:ENSMUSG00000036501:497:3050:3344	1.04091	0.62233	-1.17603	-1.00997	-0.773391	-0.630114	0.591825	1.33443	5		ENSMUST00000181645:ENSMUSG00000053219:436:1189:1579	5.92157	9.22104	3.73055	4.5524
ENSMUST00000023128:ENSMUSG00000000555:237:3396:4382	-1.57898	-1.4955	0.429379	0.641855	0.169756	0.109673	1.13335	0.59046	3		ENSMUST00000079735:ENSMUSG00000058600:488:833:886	2.68066	4.62968	1.4381	0.994547
ENSMUST00000033049:ENSMUSG00000030785:92:383:680	-0.631984	-0.604603	-0.554147	-0.625897	1.8386	1.35361	-0.281049	-0.49452	4		ENSMUST00000108293:ENSMUSG00000049488:592:3775:3945	2.7151	6.32956	2.80926	0.6461
ENSMUST00000029358:ENSMUSG00000027787:152:1661:9135	0.298714	0.434745	-0.748525	-0.420531	-0.814181	-1.36466	1.4518	1.16264	3		ENSMUST00000075641:ENSMUSG00000057113:227:1103:1633	3.79749	4.85253	1.92909	1.17861
ENSMUST00000022286:ENSMUSG00000021764:202:727:1698	-0.780511	0.345291	0.44722	0.266489	0.984348	1.31091	-1.30978	-1.26397	1		ENSMUST00000068569:ENSMUSG00000089929:151:667:817	4.29157	7.34207	8.39276	11.5488
ENSMUST00000102642:ENSMUSG00000027078:78:537:1560	-1.02002	-0.771681	0.917784	1.07327	1.01289	0.704345	-1.03291	-0.883681	1		ENSMUST00000055436:ENSMUSG00000043155:445:1558:1804	2.39587	2.22898	3.42948	0
ENSMUST00000161318:ENSMUSG00000032115:176:3173:4489	-0.807847	-0.465207	1.46148	1.05749	0.393514	0.545409	-0.955148	-1.22969	1		ENSMUST00000047864:ENSMUSG00000034994:96:2670:3089	0.648726	2.25526	0.358194	0.161214
ENSMUST00000031697:ENSMUSG00000029686:325:2653:3161	1.22025	1.17598	-0.724498	-0.487227	-0.923671	-1.3466	0.77722	0.308553	5		ENSMUST00000114115:ENSMUSG00000036281:90:4089:4368	0.706501	1.4092	1.29992	0.592488
ENSMUST00000109943:ENSMUSG00000034354:294:3771:5674	-0.568907	-0.44543	0.326923	0.616058	1.11828	1.35529	-1.10413	-1.29809	4		ENSMUST00000103146:ENSMUSG00000071415:81:501:1059	2.70046	5.16498	1.44685	1.31452
ENSMUST00000200171:ENSMUSG00000053819:234:1833:5396	-1.10147	-1.262	1.24933	0.824233	0.532703	0.931545	-0.349636	-0.824702	2		ENSMUST00000197315:ENSMUSG00000044827:471:2856:3025	1.13947	1.27672	1.89398	1.64251
ENSMUST00000023467:ENSMUSG00000022781:276:1848:5741	-0.208185	-0.0670625	-0.857356	-0.482973	-0.871233	-0.60624	1.73861	1.35444	3		ENSMUST00000170075:ENSMUSG00000002307:270:2490:2673	0.721773	0.729271	0.735091	0.956514
ENSMUST00000153470:ENSMUSG00000062797:206:797:2224	0.122271	-0.623034	-0.000861189	-0.34381	1.36086	1.56441	-0.949212	-1.13063	4		ENSMUST00000030556:ENSMUSG00000028771:164:2489:3280	1.46425	1.14116	1.74258	1.49357
ENSMUST00000124482:ENSMUSG00000030879:118:646:7300	-0.887761	-1.05682	0.839556	1.85856	0.434195	0.0301112	-0.559304	-0.658536	1		ENSMUST00000115522:ENSMUSG00000115219:32:797:1134	1.19198	3.38667	0.833903	0.488609
ENSMUST00000123818:ENSMUSG00000072980:8:731:1082	1.76638	1.40545	-0.878156	-0.628917	-0.38917	-0.395525	-0.293755	-0.586303	5		ENSMUST00000131374:ENSMUSG00000008683:58:448:5179	10.4047	19.9041	10.9835	7.36862
ENSMUST00000069692:ENSMUSG00000055917:15:1764:2438	0.48409	0.606738	1.03943	0.281382	0.130373	0.575472	-1.6821	-1.43538	6		ENSMUST00000102821:ENSMUSG00000020272:99:2997:5026	1.79693	2.03548	2.30973	2.69518
ENSMUST00000105106:ENSMUSG00000069268:6:384:461	1.88633	1.17035	-0.876996	-0.595827	-0.485433	-0.797811	-0.0266124	-0.273993	5		ENSMUST00000027748:ENSMUSG00000026475:120:723:2339	5.52532	6.13824	5.10432	6.77987
ENSMUST00000089162:ENSMUSG00000030104:66:2022:5817	-0.363155	-0.0834385	-0.111645	0.271477	1.59127	1.12615	-1.11387	-1.31678	4		ENSMUST00000097713:ENSMUSG00000051344:360:2643:8562	1.69038	1.58587	1.55742	2.23688
ENSMUST00000071215:ENSMUSG00000063787:68:422:616	-0.657057	-0.374879	0.628393	0.368475	1.35165	1.07991	-1.32539	-1.0711	1		ENSMUST00000067543:ENSMUSG00000032501:813:1929:4330	1.86049	2.72235	1.63633	4.75013
ENSMUST00000048568:ENSMUSG00000042106:132:978:1025	-0.864126	-0.779264	0.913458	2.04453	-0.0567995	-0.162592	-0.580037	-0.515174	1		ENSMUST00000165519:ENSMUSG00000035164:0:2709:6133	1.57601	1.29714	1.83877	3.28462
ENSMUST00000106357:ENSMUSG00000042675:836:1193:1594	-0.134996	-0.122885	-0.00290271	0.965803	1.3822	0.638564	-1.38136	-1.34442	1		ENSMUST00000107249:ENSMUSG00000063316:279:687:732	3.83546	5.04136	3.37872	2.73844
ENSMUST00000049040:ENSMUSG00000037905:94:853:6473	-0.452124	0.2865	0.218093	0.127981	1.08776	1.38666	-1.22917	-1.4257	4		ENSMUST00000150576:ENSMUSG00000048758:131:611:733	0.768308	1.31787	0.352904	0.253363
ENSMUST00000028076:ENSMUSG00000026743:135:3339:4917	0.15762	-0.202679	-0.320907	0.144948	1.71957	0.926237	-1.04586	-1.37893	4		ENSMUST00000001724:ENSMUSG00000001674:114:2094:2258	3.0435	3.2516	2.10261	1.91557
ENSMUST00000124444:ENSMUSG00000060240:273:720:1733	2.20465	0.495732	-0.898088	-0.889567	-0.353399	-0.215018	0.00877491	-0.353087	5		ENSMUST00000106599:ENSMUSG00000057322:203:413:457	3.52929	5.01756	1.94751	2.15329
ENSMUST00000237407:ENSMUSG00000003779:348:3009:3674	1.45727	1.31675	-1.16072	-1.06314	-0.589059	-0.445217	0.2781	0.206022	5		ENSMUST00000161023:ENSMUSG00000021040:34:370:2701	28.2077	30.8304	18.5696	20.3531
ENSMUST00000018685:ENSMUSG00000018541:114:1362:3105	-0.527457	-0.109915	1.20042	1.80847	-1.09755	-0.818293	-0.127556	-0.328114	2		ENSMUST00000002284:ENSMUSG00000046223:26:1007:1506	2.69998	3.42802	2.72583	4.23593
ENSMUST00000039408:ENSMUSG00000041957:55:2440:2918	-0.0185957	0.0561388	0.613648	0.0797557	1.14442	1.03441	-1.4709	-1.43887	1		ENSMUST00000057935:ENSMUSG00000050144:368:1367:3577	2.12385	2.24116	1.82562	2.26014
ENSMUST00000089027:ENSMUSG00000068040:254:2183:3896	-1.15665	-1.09046	0.505867	-0.0269869	1.388	1.32431	-0.259386	-0.684697	1		ENSMUST00000019266:ENSMUSG00000019122:172:538:3006	7.56122	7.01104	7.58091	10.3198
ENSMUST00000054445:ENSMUSG00000043421:241:433:982	-1.10554	-1.10459	0.138152	2.06854	0.433223	-0.128713	-0.221703	-0.0793714	1		ENSMUST00000022124:ENSMUSG00000021624:142:2125:2650	1.17047	0.801864	0.336074	0.2278
ENSMUST00000034745:ENSMUSG00000032220:333:3654:4625	-1.74926	-1.4368	0.816658	0.359394	0.54862	0.400248	0.697034	0.364103	2		ENSMUST00000002180:ENSMUSG00000002111:853:1669:2034	4.08935	4.26231	3.34348	3.83243
ENSMUST00000034621:ENSMUSG00000032109:240:3165:3669	-0.623084	-0.184646	1.00015	2.06138	-0.357546	-0.605981	-0.62773	-0.662548	2		ENSMUST00000025684:ENSMUSG00000024772:250:1852:3353	3.63805	3.56743	3.82867	2.97746
ENSMUST00000037941:ENSMUSG00000037706:262:970:1533	-0.0991451	-0.347099	1.00466	0.611142	1.10749	0.539701	-1.44009	-1.37666	1		ENSMUST00000152367:ENSMUSG00000027201:108:1881:2071	1.74895	2.15992	1.43352	1.72745
ENSMUST00000065297:ENSMUSG00000039633:37:2548:3930	-1.47183	-1.64612	0.60097	0.5038	0.569505	0.96668	0.499698	-0.0227001	2		ENSMUST00000002303:ENSMUSG00000002233:204:783:1202	2.9769	3.24527	2.45802	3.32488
ENSMUST00000120722:ENSMUSG00000031242:184:781:5842	1.03449	0.016323	-0.518609	-0.321037	-1.10204	-1.24687	1.57057	0.567171	5		ENSMUST00000186949:ENSMUSG00000051223:71:1424:1492	3.66785	2.88687	1.92932	2.53473
ENSMUST00000095070:ENSMUSG00000070972:59:1130:4023	0.271897	0.588363	-0.0814313	-0.585488	-1.41133	-1.16598	1.05514	1.32883	3		ENSMUST00000032561:ENSMUSG00000030403:299:1424:2215	1.67497	1.51084	2.35894	2.67451
ENSMUST00000024983:ENSMUSG00000024169:545:4937:5489	0.909817	1.07162	-0.539971	-0.632471	0.705288	0.918941	-1.09395	-1.33927	6		ENSMUST00000022256:ENSMUSG00000021737:101:1268:1387	3.64259	3.76114	2.88561	2.94327
ENSMUST00000059206:ENSMUSG00000032322:447:1692:1863	-0.994929	-0.592916	1.51176	1.00023	-1.15325	-0.748971	0.447638	0.530445	2		ENSMUST00000176018:ENSMUSG00000027035:50:1226:1279	3.63344	4.40745	2.91618	5.18239
ENSMUST00000169079:ENSMUSG00000027550:111:3189:5638	1.01227	0.89324	-0.851672	-0.800702	-1.0438	-1.02279	1.03131	0.78214	5		ENSMUST00000164733:ENSMUSG00000029810:628:1417:1648	4.85729	5.42527	5.46174	5.58693
ENSMUST00000170799:ENSMUSG00000078771:1074:1743:2289	-0.77816	-0.996985	0.450657	0.301523	-0.38288	-1.17829	1.63312	0.951022	3		ENSMUST00000019950:ENSMUSG00000019814:138:1548:2297	2.64257	2.61561	2.00176	1.46915
ENSMUST00000092305:ENSMUSG00000069565:76:1294:1994	-0.555015	0.165947	1.15597	1.12912	0.120196	0.627849	-1.04903	-1.59504	1		ENSMUST00000187758:ENSMUSG00000005501:116:3821:3977	0.812832	0.882566	1.27177	1.13187
ENSMUST00000057194:ENSMUSG00000046417:133:1150:1984	1.00211	0.774467	0.00952764	0.657112	0.618964	-0.0399262	-1.43248	-1.58978	6		ENSMUST00000128616:ENSMUSG00000029815:71:755:2819	6.60964	6.42197	3.7199	4.43149
ENSMUST00000030102:ENSMUSG00000028397:168:3330:4196	-0.947844	-0.81234	0.448675	0.221941	1.51088	1.23676	-0.7833	-0.874774	4		ENSMUST00000044106:ENSMUSG00000039067:112:1075:1581	3.16123	3.32584	3.06536	4.00448
ENSMUST00000003857:ENSMUSG00000089832:63:2175:2358	-0.650687	-0.147811	0.651544	0.103465	1.39044	1.09478	-1.27857	-1.16316	1		ENSMUST00000033683:ENSMUSG00000031320:94:883:975	1.12284	2.41959	0.756046	0.527104
ENSMUST00000239407:ENSMUSG00000032740:0:6048:6051	0.931086	1.2863	0.227849	-0.469088	-1.38353	-1.36423	0.644248	0.127371	5		ENSMUST00000000266:ENSMUSG00000026535:124:1459:1697	4.39179	7.11801	4.73291	5.05705
ENSMUST00000172809:ENSMUSG00000025156:61:1639:2000	0.023333	-0.257573	-0.160734	0.985052	0.840292	1.26457	-1.33347	-1.36146	1		ENSMUST00000093043:ENSMUSG00000040220:116:1550:1681	2.30868	3.50897	1.99922	1.89396
ENSMUST00000026122:ENSMUSG00000025130:446:1973:2861	-0.793277	-0.625545	1.36062	1.37157	0.37288	0.313358	-0.927416	-1.07219	1		ENSMUST00000025262:ENSMUSG00000024399:83:1001:1160	1.27279	0.923382	1.06838	1.15549
ENSMUST00000172136:ENSMUSG00000060260:32:1832:2543	-0.101516	-0.322673	0.237625	0.349417	1.74853	0.628355	-1.39172	-1.14801	4		ENSMUST00000047356:ENSMUSG00000038539:373:1222:1816	0.690342	0.84766	0.783529	1.57429
ENSMUST00000043531:ENSMUSG00000038604:119:3788:4108	0.440957	0.451798	0.744649	0.800978	0.979309	-0.536559	-1.50368	-1.37746	6		ENSMUST00000026710:ENSMUSG00000025616:441:2916:3205	1.3185	0.910813	1.57133	1.23115
ENSMUST00000106257:ENSMUSG00000028656:256:1678:2768	0.930315	0.60663	0.552644	0.603365	0.404631	-0.00202347	-1.28125	-1.81431	6		ENSMUST00000017153:ENSMUSG00000017009:22:616:2458	3.80976	3.38746	3.11263	3.52022
ENSMUST00000159122:ENSMUSG00000052760:253:940:2053	0.349932	0.310234	-0.663486	-0.603353	-1.00536	-1.07407	1.0228	1.6633	3		ENSMUST00000022722:ENSMUSG00000022126:91:1555:2623	7.66638	3.05441	3.63235	5.04801
ENSMUST00000111973:ENSMUSG00000032959:40:667:779	-1.03418	-0.408987	0.845961	0.790348	0.97455	1.02729	-1.16405	-1.03093	1		ENSMUST00000011398:ENSMUSG00000011254:29:923:2250	1.7726	2.06549	2.05432	2.20053
ENSMUST00000088307:ENSMUSG00000067722:55:463:3030	-0.832266	-0.333069	0.929827	1.44736	0.929444	0.0359331	-1.11723	-1.06	1		ENSMUST00000210640:ENSMUSG00000059070:2375:2939:2989	5.96879	10.274	3.75109	3.05517
ENSMUST00000054351:ENSMUSG00000049001:513:2217:10101	-1.01993	-0.934222	0.955817	1.03647	0.694471	1.02829	-0.94784	-0.813049	1		ENSMUST00000048988:ENSMUSG00000039501:556:6283:7218	0.987895	1.13709	1.32957	2.25077
ENSMUST00000020954:ENSMUSG00000020628:297:2688:3377	0.27109	-0.800594	1.20999	1.17744	0.234802	0.408464	-1.04421	-1.45698	1		ENSMUST00000107425:ENSMUSG00000030609:152:1160:4956	2.56306	2.40878	2.88283	2.4164
ENSMUST00000101341:ENSMUSG00000031314:81:5787:8054	-0.503647	-0.0757799	0.428557	1.06283	0.843734	0.978384	-1.26551	-1.46857	1		ENSMUST00000004470:ENSMUSG00000004356:154:8521:8821	1.57373	1.6226	1.5135	1.5822
ENSMUST00000022629:ENSMUSG00000022048:320:2036:4520	0.180444	0.303393	0.409882	0.752463	0.615713	0.889593	-1.62458	-1.52691	1		ENSMUST00000086519:ENSMUSG00000067274:121:1072:1358	0.443682	0.863024	0.40366	0.270104
ENSMUST00000061326:ENSMUSG00000044894:138:384:1521	-0.80259	-0.732146	0.280095	1.08411	1.23888	0.972966	-1.04428	-0.997034	1		ENSMUST00000239111:ENSMUSG00000020422:17:4784:7629	1.30791	1.30627	1.25282	1.43908
ENSMUST00000108301:ENSMUSG00000049225:75:1866:2635	0.86429	1.58304	-0.309413	0.532158	-0.146629	0.0495641	-1.41671	-1.1563	6		ENSMUST00000028844:ENSMUSG00000027366:223:1792:5616	5.07907	4.39468	3.46942	4.78116
ENSMUST00000039487:ENSMUSG00000034345:164:377:2245	-0.960132	-0.402535	0.318915	0.608065	1.12792	1.40484	-1.05253	-1.04454	1		ENSMUST00000108428:ENSMUSG00000040952:32:668:1284	1.28748	2.90745	0.490489	0.347567
ENSMUST00000039061:ENSMUSG00000038102:171:3570:4332	-1.07592	-0.63795	1.38588	1.02661	0.557642	0.620976	-0.971993	-0.905247	1		ENSMUST00000089959:ENSMUSG00000037580:146:869:2775	4.64345	7.32311	6.50631	7.94878
ENSMUST00000043397:ENSMUSG00000035172:465:2853:3056	-0.642969	-0.567168	-0.127751	-0.157023	1.7105	1.40709	-0.840392	-0.782286	4		ENSMUST00000090461:ENSMUSG00000022148:77:2534:2669	0.962944	0.821857	0.801314	0.875412
ENSMUST00000035227:ENSMUSG00000032606:102:741:2133	-0.20612	-0.362333	0.345855	0.276987	1.31376	1.20815	-1.53877	-1.03753	1		ENSMUST00000108625:ENSMUSG00000006333:300:882:914	2.97267	5.19645	2.39849	1.0502
ENSMUST00000025910:ENSMUSG00000024959:462:1074:1452	-0.500825	-0.354429	1.37346	1.46783	0.338878	-0.115323	-1.18658	-1.02301	1		ENSMUST00000102845:ENSMUSG00000020460:286:754:791	1.95803	3.89829	1.01009	0.633622
ENSMUST00000046463:ENSMUSG00000042535:62:2066:3449	0.344828	0.875257	-0.440172	0.639434	0.567012	0.940001	-1.5761	-1.35026	6		ENSMUST00000071642:ENSMUSG00000058006:132:16899:17970	1.06612	1.194	1.29182	1.97115
ENSMUST00000051477:ENSMUSG00000006699:125:698:2108	-0.753959	-0.99531	0.245054	0.611062	1.46941	1.15551	-0.94825	-0.783519	4		ENSMUST00000225949:ENSMUSG00000021895:213:1866:3198	0.706616	2.98264	1.63957	2.3762
ENSMUST00000071399:ENSMUSG00000066760:452:1637:4421	0.968701	-0.0369896	-1.28923	-1.19927	-0.0168749	1.7173	-0.0629489	-0.0806827	6		ENSMUST00000029382:ENSMUSG00000027804:108:1218:1752	4.35859	3.59048	3.15907	2.86093
ENSMUST00000030993:ENSMUSG00000029111:178:1768:2580	1.70703	0.91144	-0.672011	-0.223228	-0.946151	-1.31017	0.271761	0.261339	5		ENSMUST00000223761:ENSMUSG00000021733:154:3916:4070	2.14486	2.15775	1.54845	2.05176
ENSMUST00000234956:ENSMUSG00000041130:71:2795:3352	-0.40988	-0.299352	0.98335	0.407758	1.07993	0.854841	-0.92838	-1.68827	1		ENSMUST00000108176:ENSMUSG00000036931:42:1452:2014	0.717413	1.29726	1.29134	0.912999
ENSMUST00000041382:ENSMUSG00000033703:61:3331:3838	-0.691157	-0.571195	0.193577	0.376701	0.553503	1.99181	-1.04011	-0.813126	1		ENSMUST00000161576:ENSMUSG00000031770:154:1327:1952	2.76386	2.88798	1.90936	2.27361
ENSMUST00000049149:ENSMUSG00000040249:461:14096:14888	-0.466748	-0.124076	0.138978	-0.1445	1.67396	1.1754	-1.07745	-1.17556	4		ENSMUST00000094203:ENSMUSG00000027580:133:9043:9162	0.0185311	0.194869	0.0709098	0.0949097
ENSMUST00000100487:ENSMUSG00000029613:103:1960:4325	-0.453572	-0.28469	1.28874	0.73807	0.517172	0.847709	-1.30215	-1.35128	1		ENSMUST00000217851:ENSMUSG00000040054:163:5833:8385	0.580742	0.527556	0.441272	0.467673
ENSMUST00000057623:ENSMUSG00000062075:27:1872:3531	0.964465	1.77524	-0.471434	-0.225797	0.324077	-0.119113	-1.10924	-1.13819	6		ENSMUST00000044382:ENSMUSG00000035062:205:877:2219	2.739	6.81508	3.9732	0
ENSMUST00000022821:ENSMUSG00000022210:145:982:1392	1.15022	1.17225	-0.588166	-0.343359	-1.19401	-1.14692	-0.0936309	1.04361	5		ENSMUST00000037947:ENSMUSG00000038612:69:1062:3418	2.47463	2.45324	2.90156	3.67688
ENSMUST00000029624:ENSMUSG00000027994:131:1166:1318	-0.718774	-0.259869	0.67718	0.387208	1.40634	0.930311	-1.08858	-1.33382	1		ENSMUST00000163666:ENSMUSG00000059796:16:1234:1774	3.72388	3.70827	3.05803	2.29041
ENSMUST00000164589:ENSMUSG00000030590:64:1096:1293	-0.208986	0.115224	-0.510059	0.487299	1.30202	1.28042	-1.42043	-1.0455	4		ENSMUST00000121542:ENSMUSG00000073436:38:1157:1521	1.5784	1.30173	3.24775	0.24732
ENSMUST00000032779:ENSMUSG00000030560:118:1504:2493	-1.07223	-0.738864	0.172154	0.313457	1.46701	1.33419	-0.459094	-1.01663	4		ENSMUST00000169652:ENSMUSG00000049625:424:865:3349	5.522	5.62793	4.07632	3.3507
ENSMUST00000168828:ENSMUSG00000000552:37:1195:2298	-0.294212	-0.204709	1.04201	0.571397	1.47882	-0.0377531	-1.22545	-1.33011	1		ENSMUST00000040518:ENSMUSG00000033047:81:1773:1942	1.92025	2.41974	1.54971	0.766102
ENSMUST00000029120:ENSMUSG00000027593:508:1444:1802	-0.525748	-0.065414	0.0738024	-0.0351184	0.875037	1.8688	-0.932151	-1.25921	4		ENSMUST00000102824:ENSMUSG00000034459:112:1501:2656	0.0857702	1.54403	0.397258	0.620134
ENSMUST00000107024:ENSMUSG00000034255:285:2892:4261	0.623288	1.02236	0.404691	0.476263	0.495844	0.0508498	-1.85654	-1.21676	6		ENSMUST00000109792:ENSMUSG00000021281:41:2165:3284	1.87216	2.4215	2.09299	3.37594
ENSMUST00000049519:ENSMUSG00000046879:473:1700:2259	-0.687626	-0.744234	-0.180825	-0.332023	-0.600181	-0.636386	1.54121	1.64007	3		ENSMUST00000102898:ENSMUSG00000062647:64:862:914	1.51262	2.51493	1.20014	0.786902
ENSMUST00000010795:ENSMUSG00000010651:99:1371:1689	1.89102	0.81157	-0.248282	-0.705524	-0.978638	-0.978638	0.470856	-0.26236	5		ENSMUST00000080713:ENSMUSG00000063785:81:2382:2507	1.57945	2.13266	1.14698	0.752662
ENSMUST00000102794:ENSMUSG00000035778:459:1677:3606	-0.757554	-0.680087	0.855761	0.0399486	1.55333	0.941172	-0.864954	-1.08761	1		ENSMUST00000096069:ENSMUSG00000033799:560:7706:8338	1.32728	1.46082	1.33692	0.915142
ENSMUST00000042167:ENSMUSG00000039007:215:1625:1923	-0.27482	-0.179555	-0.0776077	-0.371722	1.06574	1.87872	-1.00759	-1.03316	4		ENSMUST00000002855:ENSMUSG00000002778:239:875:1599	3.12928	3.83393	3.09878	1.53441
ENSMUST00000025786:ENSMUSG00000024855:231:3114:4869	0.0152773	-0.154074	-0.252491	1.09535	0.627026	1.33048	-1.27089	-1.39068	1		ENSMUST00000043204:ENSMUSG00000035329:246:1932:3688	1.69935	1.57456	2.46354	2.07417
ENSMUST00000006956:ENSMUSG00000040026:58:424:555	-1.04144	-1.08837	0.986664	0.943867	-0.83391	-0.75528	0.868703	0.919765	2		ENSMUST00000114482:ENSMUSG00000026981:143:677:1986	2.17586	5.48406	2.63529	3.52903
ENSMUST00000125249:ENSMUSG00000086784:50:668:2244	0.0961777	-0.0854064	-0.00588444	0.729332	1.52175	0.512469	-1.24101	-1.52743	1		ENSMUST00000225023:ENSMUSG00000025290:38:437:1613	2.35753	4.17349	1.52492	1.2291
ENSMUST00000049874:ENSMUSG00000050103:401:1742:2423	1.20682	1.19064	-0.488811	-0.557994	0.874086	0.135953	-1.12235	-1.23835	6		ENSMUST00000237478:ENSMUSG00000057561:285:1047:2165	7.53481	5.64787	4.12514	5.56179
ENSMUST00000194598:ENSMUSG00000067629:199:4219:6011	-0.720384	-0.0668474	0.284723	-0.0951595	1.03262	1.72703	-1.06635	-1.09563	4		ENSMUST00000160027:ENSMUSG00000060073:126:891:2846	10.8454	10.9133	6.84683	9.30434
ENSMUST00000041111:ENSMUSG00000042541:104:314:1472	-0.790215	-0.417647	1.31818	1.13588	0.810122	0.173066	-1.14616	-1.08323	1		ENSMUST00000107128:ENSMUSG00000030761:291:6936:7506	1.42678	1.69219	1.76658	1.19912
ENSMUST00000031198:ENSMUSG00000029270:83:1367:2721	0.212859	0.0636667	0.144803	0.146778	1.71998	0.449015	-1.33468	-1.40242	6		ENSMUST00000021197:ENSMUSG00000020840:377:1742:2497	4.32084	4.67211	3.85733	3.45892
ENSMUST00000154679:ENSMUSG00000028099:348:1947:2406	0.78006	0.926122	0.773043	-0.466366	-1.36875	-1.55738	0.493953	0.419315	5		ENSMUST00000026469:ENSMUSG00000025402:252:1827:2582	1.64031	1.54122	3.19102	2.66103
ENSMUST00000112551:ENSMUSG00000025283:177:711:896	-0.994969	-0.869149	1.16244	0.359088	1.21679	0.87272	-0.929714	-0.817206	1		ENSMUST00000028135:ENSMUSG00000026796:236:2483:3714	1.59571	1.52288	1.86988	2.18359
ENSMUST00000039554:ENSMUSG00000037376:120:1611:2828	1.38943	1.52901	-0.496402	-0.54646	-1.31834	-0.66361	0.0176578	0.0887214	5		ENSMUST00000029446:ENSMUSG00000068823:668:3062:4318	1.68189	1.98819	1.74119	1.23097
ENSMUST00000041053:ENSMUSG00000036880:53:1244:1516	1.15461	0.948478	-0.25754	-0.547492	-0.0549116	1.19101	-1.12453	-1.30963	6		ENSMUST00000166743:ENSMUSG00000021840:141:867:4542	1.97375	2.47783	1.8241	2.21495
ENSMUST00000023206:ENSMUSG00000022545:251:3002:3480	1.11419	0.101986	0.732333	1.24125	-1.30926	-1.34294	-0.335961	-0.201603	3		ENSMUST00000029435:ENSMUSG00000027845:356:1979:4345	1.93055	2.46255	1.9585	2.59255
ENSMUST00000027312:ENSMUSG00000026134:181:1696:1975	0.849901	1.32074	0.506248	0.180366	-0.0686304	0.115707	-1.38573	-1.5186	6		ENSMUST00000030693:ENSMUSG00000028874:242:1793:3363	2.64069	2.88192	3.11169	1.9509
ENSMUST00000002171:ENSMUSG00000002102:193:1546:1819	0.110528	0.887502	0.804069	0.171692	-1.58442	-1.53519	0.588567	0.557248	3		ENSMUST00000005218:ENSMUSG00000005087:279:2619:5614	3.09512	3.28357	2.59224	2.11738
ENSMUST00000111610:ENSMUSG00000060373:202:1141:2847	0.0938194	0.703039	-1.09501	-1.73892	-0.216212	0.179059	0.88877	1.18546	5		ENSMUST00000034370:ENSMUSG00000017765:58:3319:3811	1.62172	1.35596	1.32338	1.84663
ENSMUST00000039577:ENSMUSG00000023892:111:2454:2574	-0.797977	-0.928185	1.43695	0.55073	0.501281	1.06911	-1.09106	-0.740852	1		ENSMUST00000000500:ENSMUSG00000000489:810:1533:2944	2.75785	3.34539	5.75052	6.13993
ENSMUST00000002925:ENSMUSG00000002846:129:984:1573	-1.29956	-0.83259	0.413209	0.376075	1.40966	1.17618	-0.906718	-0.33626	1		ENSMUST00000114741:ENSMUSG00000025429:173:1175:2267	5.74783	6.86471	5.95557	7.41073
ENSMUST00000102964:ENSMUSG00000060093:73:382:539	1.79522	1.42106	-0.686033	-0.502063	-0.524289	-0.522387	-0.437843	-0.54367	6		ENSMUST00000060561:ENSMUSG00000047115:170:1073:2730	17.398	16.3263	24.9434	1.67478
ENSMUST00000110621:ENSMUSG00000034883:42:1308:1500	1.04154	0.395311	-0.79176	-1.39284	0.851591	1.21872	-0.892544	-0.430021	4		ENSMUST00000047672:ENSMUSG00000034024:106:1711:1959	2.3675	3.00391	1.63556	1.25735
ENSMUST00000002989:ENSMUSG00000002910:319:1540:2355	-0.628301	-0.611834	0.127059	-0.0244697	0.710869	2.07866	-0.717712	-0.934274	4		ENSMUST00000102483:ENSMUSG00000058546:41:509:560	0.900427	1.43918	0.357542	0.237329
ENSMUST00000066427:ENSMUSG00000026222:52:1825:2708	-1.51065	-1.26107	0.999396	1.20478	0.164593	-0.474011	0.295187	0.581774	2		ENSMUST00000115231:ENSMUSG00000079641:275:428:612	3.02715	6.18056	1.84158	1.43237
ENSMUST00000023612:ENSMUSG00000022895:570:1974:3890	-1.26838	-1.17272	0.0293903	-0.443729	0.138501	0.0278472	1.64674	1.04235	3		ENSMUST00000110909:ENSMUSG00000031511:147:2493:4926	5.06268	6.62005	5.54274	4.67366
ENSMUST00000022268:ENSMUSG00000021748:93:1170:1513	1.33104	1.71787	-1.189	-0.611092	-0.573546	-0.164613	-0.29804	-0.212617	5		ENSMUST00000046011:ENSMUSG00000061458:96:2157:3021	3.16045	2.99349	3.38499	3.9402
ENSMUST00000070152:ENSMUSG00000041920:106:1927:4219	-1.10092	-0.720981	0.133999	-0.757838	-0.372949	-0.135986	1.75415	1.20052	3		ENSMUST00000022953:ENSMUSG00000036800:189:4398:18692	13.4486	46.472	2.52092	3.49628
ENSMUST00000045607:ENSMUSG00000035683:235:2164:2955	1.87565	1.11779	-1.04041	-0.505946	-0.195938	0.0128641	-0.463753	-0.800263	6		ENSMUST00000047405:ENSMUSG00000022488:53:3455:4725	2.15097	2.40524	1.85612	1.6498
ENSMUST00000100544:ENSMUSG00000029722:101:1571:2858	0.281411	-0.452937	0.228157	0.78642	0.724199	1.24558	-1.48772	-1.32511	1		ENSMUST00000171904:ENSMUSG00000054342:138:1413:1990	2.13914	2.03481	2.14398	2.05317
ENSMUST00000023071:ENSMUSG00000022437:123:1530:4629	0.760889	1.05584	-1.49005	-0.985647	1.16418	0.472965	-0.658065	-0.320106	6		ENSMUST00000080300:ENSMUSG00000009927:616:991:1280	5.24801	10.6292	2.91557	2.03502
ENSMUST00000029316:ENSMUSG00000027752:369:1197:1300	1.11405	1.39568	-0.675175	-0.944424	0.717171	0.30639	-0.847561	-1.06612	6		ENSMUST00000077548:ENSMUSG00000062127:294:2208:4946	2.41269	2.88578	2.5634	2.0161
ENSMUST00000059817:ENSMUSG00000044934:213:1233:3532	1.00273	1.84571	-0.795211	-0.581875	0.130693	0.168615	-0.928826	-0.841843	6		ENSMUST00000107405:ENSMUSG00000027951:63:3597:5871	2.14037	2.33744	2.82235	3.39486
ENSMUST00000097563:ENSMUSG00000024610:86:923:1410	-0.916017	-0.909944	0.417464	0.816549	1.26395	1.12811	-0.927215	-0.872899	1		ENSMUST00000162947:ENSMUSG00000039735:162:1989:5372	3.03032	2.74381	2.87512	4.3865
ENSMUST00000146867:ENSMUSG00000044533:25:931:962	0.32829	0.0793421	-0.60302	-0.4134	-1.09346	-1.09532	1.25241	1.54515	3		ENSMUST00000022849:ENSMUSG00000022241:126:2292:4005	3.91833	4.70358	3.47069	5.32124
ENSMUST00000023024:ENSMUSG00000022389:156:1059:4079	0.11239	-0.448022	1.04914	0.302572	1.18722	0.572773	-1.34597	-1.4301	1		ENSMUST00000045682:ENSMUSG00000040111:94:2728:7488	2.64435	3.48495	3.46988	4.65781
ENSMUST00000097542:ENSMUSG00000073542:162:2139:3576	1.23805	0.999777	-1.44846	-1.26435	-0.303542	0.801882	0.121804	-0.145169	6		ENSMUST00000014290:ENSMUSG00000026786:428:2438:2773	2.4355	2.98314	2.72713	2.55533
ENSMUST00000010502:ENSMUSG00000010358:195:1053:1362	-0.987735	-1.16581	0.305925	0.995285	-0.813649	-0.596963	1.0981	1.16485	3		ENSMUST00000079625:ENSMUSG00000060519:51:1206:3285	3.88633	3.07659	4.46803	5.45419
ENSMUST00000114655:ENSMUSG00000000838:15:1908:4199	0.912393	1.40703	-0.55466	-1.17062	-1.12744	-0.695459	0.62113	0.60763	5		ENSMUST00000007012:ENSMUSG00000006818:229:895:5861	17.4787	20.7899	24.764	38.8941
ENSMUST00000030948:ENSMUSG00000029071:333:2418:3358	-0.777783	-0.50193	-0.0517023	0.80441	1.24145	1.33514	-1.2108	-0.838775	1		ENSMUST00000032998:ENSMUSG00000030744:117:846:1908	2.23219	4.08582	1.43918	1.12982
ENSMUST00000011896:ENSMUSG00000011752:125:887:1775	-0.595815	-0.832802	0.633997	1.06749	1.07064	0.872745	-1.25995	-0.956314	1		ENSMUST00000042665:ENSMUSG00000034422:191:5642:7417	0.784427	1.94735	1.26573	1.41266
ENSMUST00000062153:ENSMUSG00000029392:408:1626:2249	-0.741826	-0.529976	1.14423	1.39601	0.490277	0.457994	-1.15142	-1.06528	1		ENSMUST00000114900:ENSMUSG00000029826:51:3039:4944	1.73767	1.62557	1.52844	2.18298
ENSMUST00000025208:ENSMUSG00000024350:56:1127:5146	-0.668633	-0.670397	0.431674	0.0830656	2.02238	0.535318	-0.991827	-0.741583	4		ENSMUST00000134159:ENSMUSG00000028772:123:846:2113	5.22179	3.49174	5.91289	2.62172
ENSMUST00000056427:ENSMUSG00000058672:78:1413:1610	0.0536805	-0.385885	1.20309	1.78507	-0.865328	-0.916121	-0.0880604	-0.786443	2		ENSMUST00000033342:ENSMUSG00000031029:15:1098:2514	1.68451	3.95839	0.838108	0.414593
ENSMUST00000033927:ENSMUSG00000031527:166:1201:5079	0.879397	1.57112	-0.0937947	0.363973	0.132839	-0.18303	-1.33055	-1.33995	6		ENSMUST00000044369:ENSMUSG00000033793:233:1682:2049	4.71891	4.28096	3.64457	5.19314
ENSMUST00000010195:ENSMUSG00000010051:61:1447:3014	-0.488807	-0.600366	0.0296195	-0.31288	2.18082	0.671226	-0.758392	-0.721224	4		ENSMUST00000101801:ENSMUSG00000075701:65:635:1191	2.35146	2.95218	2.7943	4.6341
ENSMUST00000052740:ENSMUSG00000046603:161:1688:3049	-0.95395	-0.685866	1.03838	0.835362	0.73304	1.07588	-1.19753	-0.845314	1		ENSMUST00000030623:ENSMUSG00000028820:93:2190:3465	3.07023	2.79299	2.62215	2.48302
ENSMUST00000100219:ENSMUSG00000075419:303:1905:2104	1.044	1.14361	0.101406	-0.0197879	-1.11518	-1.77554	0.344154	0.277348	5		ENSMUST00000175903:ENSMUSG00000028059:82:3631:3700	1.70141	1.95557	1.26586	1.4092
ENSMUST00000004330:ENSMUSG00000004221:206:1496:6918	-1.12726	-0.653074	0.761477	0.527152	1.15631	1.18246	-0.879167	-0.967897	1		ENSMUST00000001825:ENSMUSG00000001774:272:1265:5789	15.8941	12.656	12.1203	15.3786
ENSMUST00000080723:ENSMUSG00000004535:134:2576:3285	0.795798	1.20304	-0.770298	-1.01725	1.04699	0.608065	-0.72862	-1.13772	4		ENSMUST00000022913:ENSMUSG00000022303:49:1459:1997	2.96048	2.9718	2.76423	2.59551
ENSMUST00000026254:ENSMUSG00000025224:294:5877:6450	-1.11478	-0.697767	1.00727	0.648226	1.20874	0.778601	-0.699099	-1.13119	1		ENSMUST00000115342:ENSMUSG00000001131:164:779:883	2.05294	4.65315	3.81248	6.99213
ENSMUST00000172159:ENSMUSG00000026875:83:1310:3436	-0.969931	-1.07233	0.509832	0.795708	-0.527607	-1.04027	1.16071	1.14388	3		ENSMUST00000186568:ENSMUSG00000026480:1095:2670:3550	2.96893	3.53338	3.06292	2.1971
ENSMUST00000208199:ENSMUSG00000109336:260:2321:4391	-1.40596	-0.926558	0.784676	1.75528	0.398725	0.0992447	-0.193946	-0.51146	1		ENSMUST00000025218:ENSMUSG00000024360:192:1503:3709	4.21274	3.49794	2.83095	3.69028
ENSMUST00000031331:ENSMUSG00000029385:541:1573:2810	-0.713362	-0.597376	0.802592	0.550074	0.848288	1.36636	-0.962576	-1.294	1		ENSMUST00000110386:ENSMUSG00000074825:106:1747:1898	1.0676	1.07571	1.07828	1.40369
ENSMUST00000055245:ENSMUSG00000035234:48:1269:2139	1.29249	1.43962	-1.11489	-0.816814	-0.498685	-0.928149	0.171028	0.455403	5		ENSMUST00000027438:ENSMUSG00000026234:177:2298:8202	8.15603	8.08562	7.73161	5.78556
ENSMUST00000038384:ENSMUSG00000035851:0:2208:2960	-0.461285	0.378092	1.06242	0.449303	-1.36416	-1.53818	0.754788	0.719031	3		ENSMUST00000041160:ENSMUSG00000038607:150:354:1192	8.38916	10.4428	8.48075	15.9407
ENSMUST00000063690:ENSMUSG00000027068:245:1202:4281	-0.238836	-0.168596	1.70875	0.797873	-1.38036	-1.1575	0.310716	0.127959	2		ENSMUST00000036188:ENSMUSG00000042677:108:1896:2755	0.590156	1.55293	1.40685	1.35207
ENSMUST00000061986:ENSMUSG00000044813:70:1579:2244	0.140831	1.10422	0.930005	0.932637	-0.200418	-0.0947859	-1.51098	-1.30151	6		ENSMUST00000020756:ENSMUSG00000020464:10:2359:2707	3.11815	2.55996	1.98033	3.34671
ENSMUST00000117396:ENSMUSG00000015880:104:3116:3703	1.28763	1.4278	-1.18466	-1.21553	0.32455	0.120538	-0.297789	-0.462538	6		ENSMUST00000148442:ENSMUSG00000074221:525:2538:4005	2.23106	2.02197	2.72202	2.94593
ENSMUST00000001802:ENSMUSG00000001751:113:2330:2560	-0.395196	-0.373924	0.22401	1.57198	0.606781	0.846553	-1.13486	-1.34535	1
ENSMUST00000120101:ENSMUSG00000043587:405:1845:3189	-0.688085	-0.610325	-0.33688	-0.284785	1.85854	1.31005	-0.693733	-0.554784	4
ENSMUST00000091299:ENSMUSG00000069089:100:1138:1988	0.558735	1.22698	-0.88622	-0.844203	-0.886444	-1.02766	1.169	0.689802	5
ENSMUST00000075845:ENSMUSG00000058230:713:5210:9147	0.985521	1.45464	-0.0885271	-0.264332	-1.06147	-1.58958	0.175381	0.388359	5
ENSMUST00000002710:ENSMUSG00000002635:18:1110:1295	-0.623366	0.240108	0.293394	-0.159416	1.47033	1.16124	-0.974047	-1.40824	4
ENSMUST00000109737:ENSMUSG00000041126:104:488:1633	0.566868	1.05134	-1.23452	-0.827045	1.37221	0.581682	-0.794938	-0.715597	4
ENSMUST00000064910:ENSMUSG00000030224:277:1327:2650	0.0554791	0.696242	0.354619	-0.256879	1.15765	0.888182	-1.45237	-1.44292	6
ENSMUST00000020964:ENSMUSG00000020635:156:480:976	-0.553089	-0.41866	-0.264294	1.22408	0.778233	1.40555	-1.01171	-1.1601	1
ENSMUST00000025893:ENSMUSG00000024944:447:999:1286	-0.514685	-0.508489	0.0446007	1.30049	0.835402	1.16806	-1.25577	-1.06961	1
ENSMUST00000041956:ENSMUSG00000020859:168:4089:7340	-0.565577	-0.338136	0.290218	0.524202	1.73752	0.68138	-1.09417	-1.23544	1
ENSMUST00000210282:ENSMUSG00000049600:119:1679:3908	1.10865	1.04569	-0.526748	0.0896494	-1.47907	-1.28631	0.538216	0.509914	5
ENSMUST00000052183:ENSMUSG00000050213:81:1230:2345	1.16363	1.42538	-0.544737	-1.18796	-0.976773	-0.754552	0.434855	0.44017	5
ENSMUST00000090569:ENSMUSG00000068749:351:1074:1239	0.0527556	-0.0925233	0.923944	0.447493	-1.56159	-1.44616	0.82798	0.848094	3
ENSMUST00000076364:ENSMUSG00000058443:27:669:768	0.897695	0.219144	-0.810496	-0.340237	-1.1012	-1.1012	1.59124	0.645064	5
ENSMUST00000072735:ENSMUSG00000057411:584:1271:1321	-0.843518	-0.571216	0.507423	1.31511	1.18298	0.542319	-1.12394	-1.00916	1
ENSMUST00000112390:ENSMUSG00000063870:178:5944:6537	-0.27876	0.3973	-0.0969444	-0.228382	0.948731	1.67492	-1.01241	-1.40445	4
ENSMUST00000100323:ENSMUSG00000026955:97:1435:1761	0.46723	1.47641	-1.52465	-1.33123	0.439682	0.392617	-0.238006	0.317946	6
ENSMUST00000229371:ENSMUSG00000036061:679:1516:3882	-0.515381	-0.671472	-1.14984	-1.02437	-0.0577352	1.12157	1.07073	1.22651	3
ENSMUST00000034190:ENSMUSG00000010936:291:2637:3069	1.76061	1.25965	-0.36657	0.143278	-0.957833	-0.444284	-0.509011	-0.885838	6
ENSMUST00000057324:ENSMUSG00000047414:773:2753:7099	-1.36294	-1.38071	0.42053	0.701272	0.540817	-0.735942	1.11174	0.705228	2
ENSMUST00000034756:ENSMUSG00000032231:137:1154:1447	-1.07616	-1.13091	0.927996	0.861197	1.36558	0.412523	-0.678068	-0.68216	1
ENSMUST00000108358:ENSMUSG00000040466:86:827:951	-0.926095	-1.06261	0.312997	0.844193	0.734815	1.5925	-0.81063	-0.685163	1
ENSMUST00000040440:ENSMUSG00000036438:140:587:1205	1.64493	1.28353	-0.3742	-0.644655	-1.0519	-0.977225	-0.0463417	0.165858	5
ENSMUST00000019514:ENSMUSG00000019370:271:718:2290	-0.0330471	0.357717	-0.171916	-0.327574	1.58712	1.06657	-1.18862	-1.29025	4
ENSMUST00000028683:ENSMUSG00000027248:264:1779:2770	1.71452	1.43827	-0.66114	-0.549373	-0.633436	-0.548292	-0.0184537	-0.742089	5
ENSMUST00000072334:ENSMUSG00000000826:224:818:6578	-0.576008	-0.216647	0.860442	0.13703	0.957613	1.3428	-1.20836	-1.29687	1
ENSMUST00000045372:ENSMUSG00000038871:276:1053:2220	0.498504	0.26006	0.890488	0.574656	0.26884	0.677326	-1.53218	-1.6377	6
ENSMUST00000030698:ENSMUSG00000028879:144:966:2934	0.385713	0.371472	-0.198146	0.561181	-1.5868	-1.36607	1.30081	0.531842	3
ENSMUST00000085701:ENSMUSG00000066621:131:3629:5106	-0.697868	-0.69904	0.486376	0.219056	1.14922	1.54703	-0.912486	-1.0923	1
ENSMUST00000037820:ENSMUSG00000038422:275:1028:1205	-0.193748	-0.176852	1.7436	1.34194	-0.718608	-0.99478	-0.704115	-0.29744	2
ENSMUST00000052290:ENSMUSG00000022325:114:3249:3395	-0.0102009	0.414043	0.110742	-0.763268	-1.11521	-1.25108	1.36074	1.25424	3
ENSMUST00000028554:ENSMUSG00000027134:476:2048:2275	-0.157699	0.0488212	0.871588	0.831792	1.24324	-0.02022	-1.35438	-1.46314	1
ENSMUST00000067505:ENSMUSG00000054434:152:1169:2164	-1.05676	-1.07936	-0.640778	-0.580699	-0.0515991	1.35259	0.919921	1.13668	3
ENSMUST00000034929:ENSMUSG00000032370:93:1746:2031	0.884748	1.65786	0.375823	0.00742296	0.0539089	-0.524868	-1.36121	-1.09369	6
ENSMUST00000009727:ENSMUSG00000022415:50:752:4180	-0.381154	-0.214508	0.121685	0.426657	0.732174	1.75731	-1.16832	-1.27384	4
ENSMUST00000177585:ENSMUSG00000079685:297:1299:3815	1.67246	1.10764	-0.661352	-0.922612	0.493554	-0.0115584	-0.705646	-0.972489	6
ENSMUST00000030980:ENSMUSG00000029097:25:2164:3790	0.523997	0.330215	1.06657	0.617207	-1.41225	-1.51442	0.800318	-0.41164	3
ENSMUST00000064848:ENSMUSG00000052798:94:2872:3114	1.74293	1.38261	-0.950366	-0.563844	-0.195076	-0.73386	-0.241141	-0.441256	5
ENSMUST00000126879:ENSMUSG00000021514:158:2693:2909	-0.686321	-0.349943	-0.0289662	0.568638	1.22423	1.46635	-1.21231	-0.981683	1
ENSMUST00000238956:ENSMUSG00000063077:333:5982:10434	-1.08762	-0.505048	1.07427	1.02259	0.996278	0.530743	-0.903688	-1.12753	1
ENSMUST00000034094:ENSMUSG00000031669:145:793:2519	1.21658	1.83939	-0.432381	-0.332926	0.0529674	-0.728166	-0.828791	-0.786673	6
ENSMUST00000001989:ENSMUSG00000001924:228:3402:4071	-1.41764	-1.45506	0.658713	0.934756	1.1712	0.339128	0.0456798	-0.276767	2
ENSMUST00000023270:ENSMUSG00000022604:60:2628:7911	-0.0379794	0.282672	0.84552	1.20313	-0.282447	0.813268	-1.5285	-1.29566	1
ENSMUST00000015124:ENSMUSG00000014980:98:602:1133	0.79025	0.697953	-0.672992	-1.07906	0.399877	1.60726	-0.936287	-0.807005	4
ENSMUST00000167199:ENSMUSG00000024683:79:832:1162	-0.189818	-0.639859	0.934911	1.15891	0.601618	0.696155	-1.60432	-0.957592	1
ENSMUST00000105856:ENSMUSG00000028803:322:1576:2624	0.890289	0.0669601	-0.266053	0.260742	0.598417	1.28066	-1.24433	-1.58669	4
ENSMUST00000096385:ENSMUSG00000022558:218:5138:5268	-0.540038	-0.593847	0.665643	1.05229	1.13945	0.718984	-1.28113	-1.16135	1
ENSMUST00000018005:ENSMUSG00000017861:142:2254:3651	0.646559	1.74476	-0.801837	-0.384017	0.785557	0.0653721	-0.951931	-1.10446	6
ENSMUST00000022734:ENSMUSG00000022136:113:1625:5141	1.07444	1.74754	-0.197332	0.449541	-0.465898	-0.804379	-0.729407	-1.0745	6
ENSMUST00000052686:ENSMUSG00000049932:68:497:1384	1.49493	1.34067	-1.43903	-0.852771	-0.06867	-0.390577	-0.109013	0.0244567	5
ENSMUST00000113760:ENSMUSG00000053835:49:1138:2182	-1.49468	-1.45924	0.670949	0.583316	1.13562	0.735525	-0.0662781	-0.105211	2
ENSMUST00000108023:ENSMUSG00000002068:242:1466:2000	-0.211079	0.0420536	0.857554	1.39242	0.128893	0.5844	-1.30385	-1.49039	1
ENSMUST00000108112:ENSMUSG00000027722:445:3124:3295	1.31601	0.70365	-0.950359	-0.902605	-1.14214	-0.650307	0.757265	0.868495	5
ENSMUST00000044795:ENSMUSG00000039509:89:3554:5808	1.02922	1.87341	-1.08719	-0.983317	0.0582285	-0.247308	-0.39514	-0.2479	6
ENSMUST00000020099:ENSMUSG00000019942:129:1020:4375	1.20993	1.29495	-1.32383	-0.886224	-0.63385	-0.64544	0.396568	0.587895	5
ENSMUST00000005600:ENSMUSG00000031706:254:3143:4172	0.0932298	-0.301251	0.710702	0.201812	1.29482	0.796013	-1.65998	-1.13534	1
ENSMUST00000031160:ENSMUSG00000029247:513:1788:2482	1.30599	1.44789	-0.34147	-0.00223412	0.0755518	-0.0127595	-1.33062	-1.14235	6
ENSMUST00000094081:ENSMUSG00000020895:136:565:1263	0.952707	1.05074	-1.18621	-0.516587	1.22981	0.311464	-0.855505	-0.986421	4
ENSMUST00000113502:ENSMUSG00000024947:90:1941:2652	0.663663	1.56314	0.535169	0.751027	-0.716315	-1.05369	-0.623162	-1.11982	6
ENSMUST00000177592:ENSMUSG00000078515:1502:3248:3539	1.23023	1.50072	-0.615721	-0.975691	-0.564153	-1.04865	0.6687	-0.195441	5
ENSMUST00000205002:ENSMUSG00000000399:13:1144:1445	-0.280157	0.582988	-0.31607	0.171635	1.42252	1.01605	-1.18838	-1.40859	4
ENSMUST00000074945:ENSMUSG00000055013:511:3679:10065	-0.0131034	0.206623	-0.260716	-0.444165	0.446078	2.10201	-1.00573	-1.031	4
ENSMUST00000113853:ENSMUSG00000026806:393:2454:3271	0.436789	0.704017	-1.42728	-1.26957	-0.0323707	-0.445884	1.4619	0.572403	5
ENSMUST00000018212:ENSMUSG00000018068:358:3952:5906	0.961978	0.519273	-0.815504	-0.988027	-1.06331	-0.767082	1.32899	0.823685	5
ENSMUST00000026322:ENSMUSG00000025280:136:4306:4687	-1.57482	-1.19033	0.313585	0.204251	1.22864	1.18443	0.0528214	-0.218575	2
ENSMUST00000040865:ENSMUSG00000035413:338:1016:1633	-1.19889	-1.3159	0.271613	1.30817	-0.293272	-0.526086	0.608576	1.14579	2
ENSMUST00000003035:ENSMUSG00000030768:395:4958:4984	0.185866	0.143882	-0.353482	-0.0337399	1.7178	0.84204	-1.13317	-1.3692	4
ENSMUST00000069106:ENSMUSG00000055493:67:1057:3287	-0.575091	-0.626229	0.407606	-0.155181	1.53843	1.34735	-0.847999	-1.08888	4
ENSMUST00000189636:ENSMUSG00000076437:90:459:499	0.367243	0.243044	-1.22563	-0.963434	1.71874	0.922774	-0.583455	-0.479277	4
ENSMUST00000163147:ENSMUSG00000026383:152:2369:3370	-0.635047	-0.362154	0.245555	1.91244	0.726745	0.19429	-1.12722	-0.954613	1
ENSMUST00000056108:ENSMUSG00000047909:98:1181:1618	1.16737	1.3984	-0.565779	-1.01141	-0.701638	-1.12534	0.757207	0.081195	5
ENSMUST00000018644:ENSMUSG00000018500:118:1114:1845	-0.809522	-0.690493	-0.34623	0.110953	-0.709609	-0.621591	1.80167	1.26483	3
ENSMUST00000163100:ENSMUSG00000048922:387:3333:3841	0.989278	1.45167	-1.15731	-1.13194	0.598864	0.450202	-0.525934	-0.674833	6
ENSMUST00000049937:ENSMUSG00000001017:325:1072:2012	-1.10643	-0.486237	0.81576	0.789801	1.24049	0.78683	-0.946034	-1.09419	1
ENSMUST00000022656:ENSMUSG00000022070:319:1894:2726	1.05689	1.45566	-0.95835	-0.855787	-0.703181	-1.02961	0.626092	0.408285	5
ENSMUST00000021052:ENSMUSG00000078619:264:1857:2747	0.603721	0.211632	-0.166156	0.392713	0.532546	1.35301	-1.39425	-1.53321	4
ENSMUST00000017975:ENSMUSG00000017831:467:1112:2366	-1.29134	-1.18597	0.448154	0.064129	0.859304	1.60494	0.125969	-0.625186	2
ENSMUST00000043975:ENSMUSG00000036845:171:909:998	-0.784784	-1.00875	0.841795	0.891211	1.23805	0.703765	-1.12226	-0.759032	1
ENSMUST00000021554:ENSMUSG00000015143:280:2956:3734	-0.882693	-0.913658	0.072937	-0.0675478	-0.668951	-0.544108	1.25647	1.74755	3
ENSMUST00000028610:ENSMUSG00000027187:122:1703:2613	-0.0977098	0.0947449	0.0530996	0.35364	1.55572	0.794535	-1.30741	-1.44662	1
ENSMUST00000126610:ENSMUSG00000038900:244:739:1242	0.441986	0.2156	-0.773048	-0.640311	-0.994216	-0.991886	1.27266	1.46922	3
ENSMUST00000047226:ENSMUSG00000041168:14:2861:2951	-0.681563	-0.67903	0.773233	0.599469	1.32097	0.916872	-1.11124	-1.13871	1
ENSMUST00000194727:ENSMUSG00000057335:0:4764:6784	-1.46943	-1.06402	1.01991	0.705423	0.690884	1.09883	-0.444524	-0.537079	2
ENSMUST00000066070:ENSMUSG00000053565:82:736:774	-0.0740404	-0.213414	-0.527154	0.146075	-1.26836	-0.943432	1.40263	1.4777	3
ENSMUST00000120495:ENSMUSG00000046516:79:268:3690	-1.08956	-0.578356	1.0828	0.385788	1.29886	0.805024	-1.0166	-0.887966	1
ENSMUST00000164843:ENSMUSG00000024942:163:2302:3122	-0.39985	-0.216804	1.11192	1.78116	-0.147325	0.00681118	-0.8662	-1.26971	1
ENSMUST00000078676:ENSMUSG00000063882:102:369:547	0.422404	1.05976	-0.0328149	0.512228	-1.5183	-1.45975	0.0171534	0.99932	3
ENSMUST00000102965:ENSMUSG00000069266:8:317:397	1.34353	1.85578	-0.529216	-0.426237	-0.702038	-0.511951	-0.559694	-0.470172	6
ENSMUST00000022053:ENSMUSG00000021569:203:1499:3399	1.54076	1.44993	-1.06873	-0.658651	-0.251096	-0.936348	-0.0882657	0.0123999	5
ENSMUST00000226145:ENSMUSG00000056069:61:1120:2950	1.07619	0.981921	-0.377509	-0.756579	0.647158	0.870267	-1.27646	-1.16499	6
ENSMUST00000108402:ENSMUSG00000020838:241:2131:2796	-1.35003	-1.21661	0.53688	0.225515	-0.246838	-0.433837	1.34639	1.13853	3
ENSMUST00000081650:ENSMUSG00000060036:80:1289:1351	0.171866	0.377577	-0.432633	-0.44101	-1.20014	-1.17142	1.35543	1.34033	3
ENSMUST00000029046:ENSMUSG00000027533:92:497:987	-0.765171	-0.810191	0.21321	-0.44634	1.14702	1.84467	-0.809525	-0.373675	4
ENSMUST00000078308:ENSMUSG00000070565:657:4515:10047	-1.14273	-0.847232	1.54659	1.27709	0.407436	-0.000412402	-0.714537	-0.526202	1
ENSMUST00000020289:ENSMUSG00000020092:268:2845:4282	0.25737	0.475377	0.153022	-0.454167	0.5899	1.62193	-1.37446	-1.26897	1
ENSMUST00000097694:ENSMUSG00000049339:77:1700:2561	-0.494045	-0.158559	0.693763	0.168337	1.23624	1.14971	-1.2601	-1.33534	1
ENSMUST00000005108:ENSMUSG00000030180:490:5560:10944	-0.886727	-0.823926	0.379563	0.28665	1.09831	1.58111	-0.452907	-1.18208	1
ENSMUST00000000608:ENSMUSG00000000594:49:628:4127	-0.0715374	-0.363674	-0.15146	0.269265	1.46145	1.28842	-1.13602	-1.29644	4
ENSMUST00000058839:ENSMUSG00000043008:34:1891:2389	-0.393882	-0.370316	1.25336	0.987586	0.795848	0.331382	-1.42022	-1.18376	1
ENSMUST00000030644:ENSMUSG00000028840:89:491:1994	-1.20901	-1.41586	-0.565098	0.607532	1.22949	1.05063	-0.152216	0.45453	2
ENSMUST00000066134:ENSMUSG00000053604:83:992:1829	-0.396402	-0.491563	1.17084	0.650277	0.827915	0.845651	-1.23471	-1.37201	1
ENSMUST00000209984:ENSMUSG00000063229:244:1327:1815	-0.756744	-0.612773	1.35165	1.6084	0.161097	0.0365593	-0.971059	-0.817129	1
ENSMUST00000040219:ENSMUSG00000039089:271:2920:4572	-0.247504	-0.307004	0.407917	1.19902	0.0288785	1.43685	-1.30647	-1.21169	1
ENSMUST00000119336:ENSMUSG00000054708:170:3125:3561	-0.685513	-0.51288	0.282068	0.91297	1.70216	0.430227	-1.01402	-1.11502	1
ENSMUST00000191668:ENSMUSG00000026773:401:2066:2216	-0.567343	-0.784804	0.115963	0.658679	1.70852	0.848585	-0.899314	-1.08028	4
ENSMUST00000051064:ENSMUSG00000043542:29:1001:3292	-0.336647	-0.548704	-0.0672875	0.632898	1.17392	1.45276	-1.02912	-1.27782	1
ENSMUST00000030642:ENSMUSG00000028837:125:728:859	0.0370156	-0.127787	-0.782394	-1.02763	-0.26317	-0.823632	1.72142	1.26618	3
ENSMUST00000161758:ENSMUSG00000040325:0:4536:5539	-0.77761	-0.951598	0.438959	0.845505	0.919766	1.39369	-0.779695	-1.08902	1
ENSMUST00000164056:ENSMUSG00000048897:201:2199:5871	0.463566	1.58356	-0.368727	0.16932	-1.1885	-1.5139	0.574196	0.280488	5
ENSMUST00000120509:ENSMUSG00000019970:455:2027:3096	-0.670397	-0.546572	-0.739724	-0.632514	-0.156996	-0.433231	1.72724	1.4522	3
ENSMUST00000070117:ENSMUSG00000056167:134:2366:2853	0.905648	1.36276	-0.916776	-0.113118	0.171752	0.887485	-1.2278	-1.06995	6
ENSMUST00000000642:ENSMUSG00000000628:474:3225:5513	-1.68721	-1.50664	0.389879	0.609595	0.859427	0.358429	0.577252	0.399273	2
ENSMUST00000110674:ENSMUSG00000074890:53:2111:3056	1.36641	1.27983	-0.519894	-0.200611	-1.36233	-1.08919	0.218582	0.307201	5
ENSMUST00000030367:ENSMUSG00000061887:387:1551:3195	0.263463	0.0413303	1.25081	1.0552	0.373453	-0.123408	-1.47522	-1.38563	1
ENSMUST00000040010:ENSMUSG00000031167:75:537:2792	0.383811	0.674029	-0.378215	-0.132691	-1.36475	-1.37592	0.90219	1.29154	3
ENSMUST00000088737:ENSMUSG00000024858:208:2275:3376	-0.500952	0.0754507	0.392669	0.704886	0.96944	1.1147	-1.14187	-1.61432	1
ENSMUST00000074259:ENSMUSG00000059791:67:853:1466	0.0190863	1.41238	0.509914	-0.0206592	0.0203919	0.877855	-1.41212	-1.40685	6
ENSMUST00000161861:ENSMUSG00000022788:395:2693:8342	1.57743	1.41839	-0.807783	-0.907519	-0.656873	-0.746594	0.178395	-0.0554453	5
ENSMUST00000035112:ENSMUSG00000032525:149:4508:7022	0.633983	0.825624	-0.127437	-0.575473	-1.39515	-1.30727	0.871159	1.07456	5
ENSMUST00000162645:ENSMUSG00000007817:567:3783:7482	1.27836	0.748894	-0.650292	0.0697428	-1.08253	-1.57049	0.678354	0.527961	5
ENSMUST00000029490:ENSMUSG00000027893:283:1873:3863	-0.743522	-0.644	0.161895	0.0857927	1.74218	1.17461	-0.83775	-0.939213	4
ENSMUST00000025582:ENSMUSG00000024679:192:933:1418	-0.656677	-0.95691	0.484886	1.13844	-1.03353	-1.00093	0.979832	1.0449	3
ENSMUST00000021201:ENSMUSG00000020841:52:4183:7946	-1.52868	-1.50237	0.0941714	0.0186572	0.734555	0.81727	1.04084	0.325548	2
ENSMUST00000075420:ENSMUSG00000058057:1:733:1652	-0.623385	-0.712102	-0.454174	0.0474057	1.51357	1.62111	-0.757426	-0.634992	4
ENSMUST00000034787:ENSMUSG00000032253:225:5688:10756	-0.309347	0.323965	1.19055	0.214248	0.700626	0.779593	-1.57916	-1.32047	1
ENSMUST00000106050:ENSMUSG00000025481:181:604:719	-0.891999	-0.891999	1.68309	1.1146	0.439665	0.0516724	-0.702443	-0.802587	1
ENSMUST00000101151:ENSMUSG00000034312:333:3630:6490	0.534649	0.342777	-0.151791	0.405767	1.09651	0.795829	-1.48198	-1.54176	1
ENSMUST00000027974:ENSMUSG00000026663:70:2038:7246	-0.274498	0.177881	-0.412522	-0.412395	1.40523	1.57006	-1.07189	-0.981863	4
ENSMUST00000025209:ENSMUSG00000024352:58:673:702	-0.576399	-0.273384	1.14242	-0.0104421	1.56823	0.441774	-1.20175	-1.09045	1
ENSMUST00000032992:ENSMUSG00000030738:104:2837:3383	-0.672451	-0.0764644	-0.784061	-0.601582	-0.661101	-0.35782	1.69508	1.4584	3
ENSMUST00000001179:ENSMUSG00000001151:108:8856:9331	0.497759	0.767853	-1.03098	-0.30242	0.975364	1.28256	-1.17761	-1.01253	4
ENSMUST00000043336:ENSMUSG00000040710:310:1387:5390	1.52756	1.50661	-0.530897	-0.572453	0.041523	-0.0970754	-0.843658	-1.03161	6
ENSMUST00000119567:ENSMUSG00000020070:87:1905:4130	1.04496	1.21553	0.0181846	0.41617	-1.14999	-1.70252	-0.029629	0.187295	5
ENSMUST00000019143:ENSMUSG00000018999:257:1250:6253	0.4709	0.73702	-1.69133	-1.32772	0.831163	0.953467	0.0885261	-0.0620246	5
ENSMUST00000108322:ENSMUSG00000002059:558:1335:1685	-0.0557062	-0.36199	1.36422	1.24341	0.36608	0.0224091	-1.28698	-1.29145	1
ENSMUST00000036044:ENSMUSG00000034163:239:6215:6957	0.112108	-0.55044	-0.176673	-0.40255	1.07534	1.84785	-0.724205	-1.18144	4
ENSMUST00000045097:ENSMUSG00000040253:122:2036:5614	-1.02416	-0.896476	-0.395689	-0.361893	-0.0858084	-0.300801	1.7133	1.35153	3
ENSMUST00000018470:ENSMUSG00000018326:409:1147:3013	0.661452	1.57525	-0.0477209	0.457636	-1.2365	-1.52027	-0.0525527	0.162696	5
ENSMUST00000111535:ENSMUSG00000068250:69:843:1457	-0.812461	-1.26645	0.601025	0.22602	0.987419	1.57695	-0.638882	-0.673616	1
ENSMUST00000034460:ENSMUSG00000031979:113:2306:2825	1.53219	1.24269	-0.553605	-0.524638	-0.720526	-1.30126	0.523891	-0.198744	5
ENSMUST00000109353:ENSMUSG00000051786:270:5577:7635	0.734393	0.511195	-0.0340611	-0.707697	0.944023	1.16484	-1.17173	-1.44096	4
ENSMUST00000043848:ENSMUSG00000038252:223:4399:4629	1.24252	1.50463	-1.04311	-0.866382	0.539795	0.0426546	-0.548803	-0.871304	6
ENSMUST00000058762:ENSMUSG00000026335:439:3376:4095	-0.611436	-0.224663	0.821928	0.158097	1.121	1.22748	-1.19269	-1.29971	1
ENSMUST00000107094:ENSMUSG00000052684:951:1953:3189	-1.38081	-1.61208	0.535862	0.809283	0.929085	-0.344716	0.481383	0.581993	2
ENSMUST00000052727:ENSMUSG00000038451:204:996:1219	-0.350022	-0.51953	0.388692	0.437387	1.96798	0.233945	-1.14275	-1.0157	1
ENSMUST00000043305:ENSMUSG00000037622:428:2459:4191	-0.604006	-0.414296	0.799235	1.39802	0.313573	0.923343	-1.1836	-1.23227	1
ENSMUST00000121334:ENSMUSG00000018398:240:1692:2801	-0.85608	-0.533213	1.08607	0.63343	1.26235	0.611022	-1.04148	-1.16209	1
ENSMUST00000129523:ENSMUSG00000036820:0:1359:1526	-0.862933	-0.641767	0.67544	0.461451	1.38002	1.05071	-1.1694	-0.89352	1
ENSMUST00000047131:ENSMUSG00000002319:86:3332:3846	-1.26363	-1.078	0.95954	1.02178	-0.480093	-0.789022	1.03362	0.59581	2
ENSMUST00000224905:ENSMUSG00000037089:184:1477:1906	-0.771391	-0.568472	0.844559	0.294116	1.26952	1.12454	-1.0699	-1.12297	1
ENSMUST00000026986:ENSMUSG00000025868:59:377:648	-0.763241	-0.516316	0.198784	0.0959124	1.91859	0.87983	-0.942722	-0.870836	4
ENSMUST00000071718:ENSMUSG00000026701:103:775:2387	-0.425529	0.0405123	0.219918	1.35756	0.46014	1.04158	-1.35057	-1.34361	1
ENSMUST00000039541:ENSMUSG00000027263:179:2180:4206	-0.085446	0.277473	1.13053	0.418879	0.138362	1.05722	-1.39014	-1.54687	1
ENSMUST00000179273:ENSMUSG00000079043:0:2421:2424	0.569561	0.667447	0.134595	-0.441108	-1.4035	-1.45859	1.13104	0.800551	5
ENSMUST00000036031:ENSMUSG00000039934:74:2648:3745	-0.698681	-0.79352	-0.126371	-0.379253	-0.535568	-0.596204	1.86719	1.2624	3
ENSMUST00000102567:ENSMUSG00000066042:219:843:1675	-0.482083	-0.109793	1.00978	1.39656	0.137744	0.624781	-1.45542	-1.12158	1
ENSMUST00000007708:ENSMUSG00000007564:195:1962:2410	-0.867998	-1.18618	0.930639	1.78092	0.395476	0.0778746	-0.568882	-0.561853	1
ENSMUST00000088652:ENSMUSG00000067873:207:2478:2810	-0.288634	0.373071	0.761591	0.497434	0.283137	1.27778	-1.35362	-1.55076	1
ENSMUST00000111230:ENSMUSG00000026547:314:911:1586	1.13243	0.71201	-1.26882	-0.661957	-0.900428	-0.771482	0.554409	1.20384	5
ENSMUST00000095517:ENSMUSG00000031916:34:1954:4476	0.629678	0.429905	0.750758	0.716132	-1.72508	-1.44823	0.496244	0.150592	3
ENSMUST00000042281:ENSMUSG00000042569:81:1050:1553	1.39576	0.873452	-1.09261	-1.13195	0.595964	0.719701	-0.592269	-0.768053	6
ENSMUST00000037115:ENSMUSG00000038622:68:602:1007	1.38885	0.72297	-1.24654	-1.38271	-0.548295	-0.156673	0.683158	0.539236	5
ENSMUST00000044200:ENSMUSG00000038279:100:2482:2597	-0.249691	0.0362528	0.0780199	0.426413	-1.43391	-1.30181	1.15425	1.29048	3
ENSMUST00000027343:ENSMUSG00000026158:124:1516:4844	0.674738	1.07618	0.955195	0.945	-0.819227	-0.718033	-0.773844	-1.34	6
ENSMUST00000200401:ENSMUSG00000019866:94:6289:7525	0.028535	0.612247	0.40758	0.500864	0.851479	0.734751	-1.68378	-1.45168	1
ENSMUST00000183309:ENSMUSG00000038510:61:979:1296	-0.136153	-0.278121	-0.835027	-0.506581	-0.789977	-0.596288	1.4406	1.70155	3
ENSMUST00000106202:ENSMUSG00000028647:159:597:1536	1.52225	1.56193	-0.89898	-0.666457	-0.860966	-0.479368	-0.0455056	-0.132907	5
ENSMUST00000043414:ENSMUSG00000036661:186:4008:5299	-0.135274	-0.620247	0.561513	1.07273	0.731261	1.04047	-1.30062	-1.34982	1
ENSMUST00000102476:ENSMUSG00000060802:52:409:860	-1.00459	-0.967006	0.747935	0.835259	1.18615	0.937989	-0.92019	-0.815544	1
ENSMUST00000023100:ENSMUSG00000022463:222:3612:5077	-0.173224	0.013061	0.0281771	0.616821	1.21301	1.09618	-1.31869	-1.47533	4
ENSMUST00000031080:ENSMUSG00000029185:82:1789:2938	-0.737047	-0.653126	1.85164	1.05335	0.128122	0.0694108	-0.904844	-0.807512	1
ENSMUST00000029142:ENSMUSG00000027613:492:1227:1500	-1.18932	-0.926914	1.21791	1.57223	0.286227	0.184516	-0.567157	-0.577497	1
ENSMUST00000072896:ENSMUSG00000038525:224:1142:2221	1.46803	1.45483	0.0898184	-0.167836	-0.775005	-1.29119	-0.143185	-0.635458	5
ENSMUST00000020647:ENSMUSG00000020381:37:1042:1142	0.173166	-0.197445	0.384019	0.460917	0.862234	1.23285	-1.28913	-1.62662	1
ENSMUST00000112940:ENSMUSG00000009030:907:1810:3056	-0.225534	0.0127909	1.10245	0.822699	0.564064	0.652636	-1.35771	-1.57139	1
ENSMUST00000060049:ENSMUSG00000079555:268:1978:2073	1.26199	1.3398	-1.00278	-0.998429	-0.985079	-0.49906	0.448595	0.434961	5
ENSMUST00000033053:ENSMUSG00000030789:73:3580:4046	-0.996127	-1.00188	1.24592	1.15118	-0.71517	-0.911395	0.738216	0.489264	2
ENSMUST00000110294:ENSMUSG00000042507:762:4029:7156	-0.354736	-0.204407	-0.149335	0.262325	1.35976	1.44282	-1.0475	-1.30893	4
ENSMUST00000036742:ENSMUSG00000039208:215:1148:1401	-1.64611	-1.3193	0.1236	1.13843	0.282945	0.995876	0.0166637	0.407891	2
ENSMUST00000005067:ENSMUSG00000004937:87:1032:1969	-0.695791	-0.336553	0.517671	1.37403	0.35107	1.15277	-1.14859	-1.21461	1
ENSMUST00000239041:ENSMUSG00000040711:74:2882:7497	-1.17414	-0.963036	1.86523	0.998423	-0.389415	-0.15855	0.0232787	-0.201791	1
ENSMUST00000164044:ENSMUSG00000059498:50:851:1347	-0.113134	-0.0167614	-0.304369	1.52883	0.338884	1.10447	-1.29834	-1.23958	1
ENSMUST00000109608:ENSMUSG00000074643:207:1815:3492	-0.795192	-0.407184	1.06762	0.872313	0.493528	1.11495	-1.34981	-0.996225	1
ENSMUST00000026833:ENSMUSG00000025737:579:2949:3099	-0.539244	-0.572321	1.83283	1.11319	0.045361	-0.0296516	-0.739743	-1.11042	1
ENSMUST00000068156:ENSMUSG00000046230:158:9656:10838	1.53476	1.05263	-0.342883	-0.854921	0.178166	0.541203	-0.790339	-1.31862	6
ENSMUST00000028735:ENSMUSG00000027276:387:4041:5612	-0.804574	-0.607141	0.154745	-0.347703	1.6183	1.46045	-0.715357	-0.75872	4
ENSMUST00000032824:ENSMUSG00000030603:83:1337:1440	0.382502	0.369843	-0.385266	0.0146546	-1.55559	-1.17201	1.0651	1.28077	3
ENSMUST00000084727:ENSMUSG00000061079:73:1987:3003	-0.932698	-0.835097	0.637747	0.536297	0.635262	1.68531	-0.905804	-0.821012	1
ENSMUST00000088237:ENSMUSG00000072437:279:1080:3928	-0.949256	-0.423972	-0.600451	-0.944152	1.28871	1.71104	-0.235131	0.153209	4
ENSMUST00000067443:ENSMUSG00000054404:188:2840:5979	-1.11213	-1.09441	0.397308	0.13283	-0.539135	-0.539075	1.29156	1.46306	3
ENSMUST00000027931:ENSMUSG00000026622:202:1531:3227	0.647603	1.34009	-1.08378	-0.949652	0.640826	0.996683	-0.932713	-0.659063	6
ENSMUST00000089287:ENSMUSG00000030061:95:1481:2257	-0.733484	-0.881479	0.349848	0.436606	1.52252	1.13909	-0.721266	-1.11183	1
ENSMUST00000041640:ENSMUSG00000036188:243:1563:2456	0.354829	-0.278793	0.915403	0.415696	0.946047	0.604238	-1.20273	-1.75469	1
ENSMUST00000034437:ENSMUSG00000031959:89:3068:4896	-0.904947	-0.732274	0.421058	1.15416	1.26174	0.771158	-1.04284	-0.928053	1
ENSMUST00000227191:ENSMUSG00000048424:424:1897:4230	1.5029	1.69318	-0.364925	-0.375279	-0.435967	-0.490133	-0.761481	-0.768295	6
ENSMUST00000044051:ENSMUSG00000039016:46:295:518	-0.783513	-0.772007	0.386247	0.0437886	1.1458	1.69035	-0.908659	-0.802006	1
ENSMUST00000022517:ENSMUSG00000021947:81:1038:1497	1.47982	1.42439	-0.816355	-0.736282	0.293624	-0.0172765	-0.530158	-1.09777	6
ENSMUST00000000348:ENSMUSG00000000339:219:1317:1594	1.06282	0.854076	0.189124	1.04393	0.0809291	-0.514688	-1.52415	-1.19203	6
ENSMUST00000021049:ENSMUSG00000020708:37:1255:1316	-0.0684272	-0.0643645	0.347607	-0.320118	-1.27907	-1.25105	1.10086	1.53455	3
ENSMUST00000219558:ENSMUSG00000039910:713:1520:2411	-0.330093	-1.02056	0.253255	0.698897	-0.868201	-1.21242	1.24876	1.23036	3
ENSMUST00000037315:ENSMUSG00000039202:247:1522:6877	-0.262302	-0.152562	0.541673	0.339503	0.504963	1.66217	-1.23322	-1.40022	1
ENSMUST00000025403:ENSMUSG00000024525:219:1089:5054	-0.589486	0.224396	0.284232	0.726781	1.14597	0.950111	-1.2764	-1.46561	1
ENSMUST00000116563:ENSMUSG00000024862:450:2307:3169	-0.84559	-0.622275	0.619677	0.729123	1.67703	0.421123	-1.11989	-0.859195	1
ENSMUST00000031984:ENSMUSG00000029920:403:3466:5168	0.262636	1.31087	-0.759407	-0.377165	-1.31973	-0.991441	0.857595	1.01664	5
ENSMUST00000106259:ENSMUSG00000025579:381:3240:3633	-0.836854	-0.63513	0.344178	0.300915	1.90904	0.683189	-0.788041	-0.977293	4
ENSMUST00000020681:ENSMUSG00000020409:77:1832:3625	0.126276	-0.19696	0.443523	0.302783	0.754496	1.41936	-1.50615	-1.34333	1
ENSMUST00000041138:ENSMUSG00000036941:86:1172:4971	-1.07731	-1.08869	0.605488	0.482444	1.33454	1.13608	-0.614094	-0.778455	1
ENSMUST00000063888:ENSMUSG00000052160:102:1611:1982	-0.571858	-0.476058	0.33572	0.424265	1.71975	0.816779	-1.10349	-1.14511	1
ENSMUST00000033326:ENSMUSG00000031016:304:2242:3419	1.41423	1.73956	-0.854578	-0.764578	-0.219359	-0.464591	-0.296528	-0.554162	5
ENSMUST00000007747:ENSMUSG00000007603:78:1989:2025	0.644374	1.11272	-0.393981	-1.09823	-0.887076	-1.19366	1.15782	0.658046	5
ENSMUST00000110073:ENSMUSG00000021185:339:2280:3184	0.167412	0.760912	0.169626	0.51213	0.602354	0.916572	-1.52174	-1.60727	1
ENSMUST00000110473:ENSMUSG00000069308:54:468:621	-0.090521	-0.160483	-0.434932	-0.797476	0.862323	2.07892	-0.649019	-0.808813	4
ENSMUST00000034000:ENSMUSG00000031591:189:1371:2773	0.0382962	0.728668	0.37449	0.126421	1.34273	0.347575	-1.40089	-1.55728	6
ENSMUST00000088102:ENSMUSG00000079509:437:2834:7002	1.57637	1.10346	-1.04869	-0.717797	-0.973535	-0.643163	0.159761	0.543584	5
ENSMUST00000034369:ENSMUSG00000031897:434:1253:1311	-1.00062	-1.03752	1.4579	1.27378	0.667691	-0.228567	-0.698246	-0.434411	1
ENSMUST00000060417:ENSMUSG00000044328:139:1294:1463	-0.243515	-0.228068	1.63617	0.340343	0.829106	0.251982	-1.317	-1.26902	1
ENSMUST00000102501:ENSMUSG00000027291:150:2808:4384	-0.822052	-0.627168	0.111471	0.167838	1.45937	1.48096	-0.877732	-0.892685	4
ENSMUST00000222517:ENSMUSG00000021477:402:1404:6168	-1.00452	-0.882797	0.542348	0.142581	1.23853	1.48497	-0.736408	-0.784701	1
ENSMUST00000000349:ENSMUSG00000000340:71:1517:3301	-0.938733	-0.828712	-0.491775	-0.467877	1.997	0.888054	0.222798	-0.380755	4
ENSMUST00000170837:ENSMUSG00000091955:65:197:485	-0.923544	-0.903494	1.95775	0.430347	0.272965	0.528728	-0.80416	-0.558597	1
ENSMUST00000016279:ENSMUSG00000041132:89:803:1905	-0.70557	-0.497705	0.373202	0.10877	1.46765	1.33133	-0.942649	-1.13504	4
ENSMUST00000109619:ENSMUSG00000038241:200:7505:7977	-1.36879	-1.06624	0.780315	0.610622	0.873334	1.26765	-0.683647	-0.413248	2
ENSMUST00000044833:ENSMUSG00000032661:37:3451:4720	-1.6024	-1.5461	0.633771	0.982995	0.615179	0.40706	0.252541	0.256953	2
ENSMUST00000043584:ENSMUSG00000036752:112:1447:1598	1.19523	1.33225	-0.616524	-0.489061	-1.14158	-1.2011	0.399248	0.521535	5
ENSMUST00000080859:ENSMUSG00000099517:24:432:530	1.75059	1.43927	-0.595674	-0.684774	-0.588086	-0.703178	-0.242705	-0.37545	5
ENSMUST00000031739:ENSMUSG00000029725:90:870:956	-0.561803	-0.466172	0.38526	1.21419	1.01854	0.869237	-1.34674	-1.11251	1
ENSMUST00000093893:ENSMUSG00000050730:322:2845:6116	-0.868303	-0.731815	-0.273306	-0.160527	1.64027	1.49568	-0.356957	-0.745038	4
ENSMUST00000229028:ENSMUSG00000013846:936:1947:5732	-0.98707	-1.28433	0.507892	0.781867	0.963548	1.22988	-0.198665	-1.01312	2
ENSMUST00000028926:ENSMUSG00000027438:104:998:4412	-0.895059	-0.904974	0.482641	0.0959449	1.68448	1.06403	-0.796574	-0.730481	1
ENSMUST00000051145:ENSMUSG00000040389:328:3088:4222	-0.768004	-0.809702	1.48033	1.55124	0.226843	-0.309516	-0.87198	-0.499214	1
ENSMUST00000034136:ENSMUSG00000031700:136:1702:3639	-0.578674	-0.54389	-0.0878936	0.0390999	0.877292	2.02344	-0.845658	-0.883721	4
ENSMUST00000165743:ENSMUSG00000036046:170:1511:5032	-0.644989	-0.508393	0.873938	0.298817	1.57571	0.663157	-1.13306	-1.12518	1
ENSMUST00000040700:ENSMUSG00000025558:104:6443:7803	-0.647162	-0.328141	0.0912122	0.121066	1.95328	0.798425	-0.893566	-1.09512	4
ENSMUST00000091701:ENSMUSG00000069265:33:441:534	1.18236	1.94026	-0.569687	-0.489494	-0.126232	-0.673711	-0.580476	-0.683014	6
ENSMUST00000042901:ENSMUSG00000034349:358:4216:4316	1.03679	1.54355	-0.953104	-1.21173	0.0645911	0.69003	-0.56378	-0.606349	6
ENSMUST00000044524:ENSMUSG00000039168:215:521:1555	-0.31821	0.054343	0.136809	0.500977	1.43269	0.922162	-1.36689	-1.36188	1
ENSMUST00000030154:ENSMUSG00000028443:37:478:845	-0.548232	-0.756141	0.25553	0.343187	1.25098	1.47835	-1.2825	-0.741178	1
ENSMUST00000236586:ENSMUSG00000024588:133:1399:6571	0.542369	1.17072	-0.293495	0.643437	0.681144	0.18359	-1.62443	-1.30333	6
ENSMUST00000041683:ENSMUSG00000042506:170:1745:4434	-0.710203	-0.709201	0.248534	0.590227	1.32516	1.30722	-1.10599	-0.945741	1
ENSMUST00000041388:ENSMUSG00000037411:132:1338:3011	-1.26762	-1.25867	1.44308	0.974913	0.570378	0.337211	-0.306157	-0.493139	2
ENSMUST00000037618:ENSMUSG00000039191:136:1714:5459	-1.45361	-1.22214	1.24386	1.21485	0.361537	0.307693	-0.0799389	-0.372256	2
ENSMUST00000129948:ENSMUSG00000029915:169:739:858	0.703299	0.30513	-0.511769	-0.556861	-1.22001	-1.16564	1.25461	1.19125	3
ENSMUST00000050970:ENSMUSG00000029642:618:1017:1196	-0.890041	-0.967925	0.113275	0.552787	1.6643	0.981682	-1.01146	-0.442613	4
ENSMUST00000208441:ENSMUSG00000074218:104:371:485	-0.465161	-0.643649	0.576835	0.913567	1.35523	0.652239	-0.98703	-1.40203	1
ENSMUST00000053918:ENSMUSG00000022571:94:916:1339	1.16775	1.00663	-0.835135	-0.246779	-1.2322	-1.19058	0.813589	0.516717	5
ENSMUST00000113030:ENSMUSG00000042498:125:2675:3736	-0.547938	-0.544042	0.734899	0.367021	1.17574	1.2066	-1.31708	-1.0752	1
ENSMUST00000115513:ENSMUSG00000040363:775:6052:6941	0.168914	1.50135	-0.173919	-0.511402	0.864948	0.683398	-1.23775	-1.29554	6
ENSMUST00000239402:ENSMUSG00000020571:23:1358:2125	-0.774961	-0.362076	1.49343	0.389841	0.645233	0.90784	-1.11701	-1.18229	1
ENSMUST00000108857:ENSMUSG00000018585:146:350:541	-0.55366	0.287194	-0.199395	0.375851	1.47087	1.08297	-1.40284	-1.06099	4
ENSMUST00000112696:ENSMUSG00000049606:316:4285:5785	0.915562	1.30135	-0.756749	-0.765839	-1.1215	-0.996122	0.863562	0.559729	5
ENSMUST00000074267:ENSMUSG00000061477:107:689:954	0.110137	0.0867673	-0.538113	-0.436334	-1.13378	-0.987564	1.3118	1.58709	3
ENSMUST00000022875:ENSMUSG00000022265:327:1803:3498	0.188075	0.507816	0.555784	0.875159	-1.21507	-1.90935	0.577407	0.420177	3
ENSMUST00000120087:ENSMUSG00000047735:327:5064:5330	-0.695064	-0.673337	-0.296226	-0.641489	-0.405921	-0.497764	1.61713	1.59267	3
ENSMUST00000041551:ENSMUSG00000037257:39:987:5294	1.41827	0.577293	-0.0655636	-0.125597	0.713798	0.318322	-1.39197	-1.44455	6
ENSMUST00000038131:ENSMUSG00000033970:90:1158:1317	1.58063	1.47388	-0.00903875	-0.00958556	-0.731255	-0.887138	-0.67183	-0.745661	6
ENSMUST00000175866:ENSMUSG00000025255:448:11266:11287	1.56274	1.37335	-0.398434	0.0908197	-0.711868	-1.34269	-0.410429	-0.163485	6
ENSMUST00000094381:ENSMUSG00000027506:66:807:1074	-0.947932	-0.340213	1.38389	0.926444	0.733737	0.437995	-0.902854	-1.29107	1
ENSMUST00000165335:ENSMUSG00000029064:309:1329:3143	-1.01937	-0.608041	0.638565	0.0994662	1.22204	1.43398	-0.705348	-1.06129	1
ENSMUST00000045766:ENSMUSG00000039828:48:2019:2126	-0.97977	-0.592609	0.651087	1.33188	0.762895	0.880493	-0.916673	-1.13731	1
ENSMUST00000037739:ENSMUSG00000042354:211:1825:1947	0.967195	1.10756	-0.982188	-1.04082	-0.694686	-0.951364	1.05334	0.540959	5
ENSMUST00000103201:ENSMUSG00000020532:507:7542:9513	0.43295	0.452354	-0.376159	-0.3119	1.1963	1.19781	-1.02575	-1.5656	4
ENSMUST00000026661:ENSMUSG00000025574:313:1012:1440	1.41853	1.36024	-0.452954	-0.319911	0.307874	0.0237907	-1.20426	-1.13332	6
ENSMUST00000033012:ENSMUSG00000030754:165:3024:3346	-0.892905	-0.665305	1.63652	0.733265	0.668857	0.433597	-0.760723	-1.15331	1
ENSMUST00000029303:ENSMUSG00000063273:307:2902:6090	0.360983	0.58451	-0.72684	-0.514993	-1.47411	-0.681279	1.44019	1.01154	3
ENSMUST00000071095:ENSMUSG00000056770:169:1951:2755	-0.377014	0.189761	1.00678	0.15703	0.791966	1.06193	-1.30814	-1.52232	1
ENSMUST00000068408:ENSMUSG00000063457:28:463:500	0.352284	0.015788	-0.912985	-0.317494	-0.921362	-1.02206	1.16685	1.63898	3
ENSMUST00000035105:ENSMUSG00000032518:175:1060:1938	0.00423293	0.0147333	-0.297673	-0.245771	-1.22531	-1.11523	1.45943	1.40559	3
ENSMUST00000047923:ENSMUSG00000039234:124:3220:3903	0.301475	0.65177	0.800398	0.968741	-1.7409	-1.33866	0.0819029	0.27527	3
ENSMUST00000091291:ENSMUSG00000005534:489:4605:9355	-0.99066	-0.323937	0.616863	0.54062	1.2732	1.08661	-1.02012	-1.18257	1
ENSMUST00000004968:ENSMUSG00000004846:667:2890:3280	-1.26168	-0.842751	1.05464	0.974741	0.889354	0.747684	-0.59978	-0.962199	1
ENSMUST00000017821:ENSMUSG00000017677:279:1542:2476	0.275659	0.422755	-0.982133	-0.780476	-0.777873	-0.873154	1.60036	1.11486	5
ENSMUST00000084715:ENSMUSG00000025241:461:4772:7949	-1.01848	-1.05531	1.03975	0.77212	0.873704	1.02849	-0.768451	-0.871828	1
ENSMUST00000025924:ENSMUSG00000024970:193:1336:3152	-1.07742	-0.511961	0.206081	0.168155	1.68011	1.15952	-0.911188	-0.713299	4
ENSMUST00000162827:ENSMUSG00000032425:789:2598:3472	-0.613199	-0.200175	0.295924	0.857911	0.608412	1.52164	-1.12783	-1.34268	1
ENSMUST00000111238:ENSMUSG00000027194:24:3618:4590	0.0499962	0.109926	-0.563516	-0.489868	1.71037	1.19897	-0.87933	-1.13656	4
ENSMUST00000023510:ENSMUSG00000022814:57:1500:3484	1.53512	1.55413	-0.799858	-0.882947	-0.735481	-0.446364	-0.259487	0.0348874	5
ENSMUST00000065896:ENSMUSG00000028678:148:2311:2842	0.758773	1.56939	-1.46096	-1.01462	0.723572	0.137277	-0.340577	-0.372847	6
ENSMUST00000032196:ENSMUSG00000030105:156:714:4443	-0.788055	-0.475251	0.861224	1.26036	0.480514	0.966525	-1.13532	-1.17	1
ENSMUST00000000193:ENSMUSG00000035385:91:535:813	-0.834669	-0.78834	-0.0347616	-0.110201	-0.612634	-0.708274	1.64676	1.44212	3
ENSMUST00000021090:ENSMUSG00000059923:331:982:2709	-0.963867	-0.441616	0.646013	0.548055	1.3052	1.06072	-1.01175	-1.14277	1
ENSMUST00000033809:ENSMUSG00000031432:129:1083:1965	-0.264247	-0.838969	0.00745304	-0.33389	1.19971	1.82968	-0.955028	-0.644709	4
ENSMUST00000033372:ENSMUSG00000060090:255:1296:4417	1.24525	1.5615	-0.049486	-0.829465	0.0750948	0.109156	-0.865403	-1.24665	6
ENSMUST00000021413:ENSMUSG00000021025:121:1063:1578	-1.38	-1.25153	0.863567	1.12899	-0.491147	-0.344887	0.912004	0.563005	2
ENSMUST00000089559:ENSMUSG00000068290:94:1039:1238	0.903208	1.95819	-0.467261	-0.243098	-1.12638	-0.888218	-0.0166965	-0.11974	6
ENSMUST00000081506:ENSMUSG00000063253:10:385:1791	0.86681	0.94325	-0.942147	-1.41528	-0.581868	-0.590341	0.470747	1.24883	5
ENSMUST00000119211:ENSMUSG00000035293:161:2378:2926	1.53719	1.59889	-0.869266	-0.881896	-0.492841	-0.194999	-0.240481	-0.456599	5
ENSMUST00000189702:ENSMUSG00000033124:524:3041:4110	-0.745927	-0.500256	0.118726	0.583831	1.5749	1.04639	-0.809941	-1.26773	1
ENSMUST00000228050:ENSMUSG00000026781:200:1760:4804	-0.152527	-0.304312	0.759349	-0.129142	1.11026	1.30552	-1.32554	-1.26361	1
ENSMUST00000028619:ENSMUSG00000027195:95:1031:1902	0.849587	0.569007	-1.20419	-1.69646	-0.129138	-0.078172	1.14186	0.547507	5
ENSMUST00000163441:ENSMUSG00000040813:685:1612:1896	-0.672508	-0.666485	0.408047	1.53836	1.10693	0.380256	-1.10593	-0.988676	1
ENSMUST00000171010:ENSMUSG00000031585:181:1057:1664	-1.03482	-1.35095	1.36288	1.32374	0.342434	-0.105581	0.0638503	-0.601555	1
ENSMUST00000023087:ENSMUSG00000022451:103:1153:3025	0.226473	-0.257984	1.04627	0.637926	-1.67324	-1.29999	0.7574	0.56315	3
ENSMUST00000036088:ENSMUSG00000038811:1251:1458:1587	-0.311304	-0.565145	0.463278	0.493468	0.711435	1.61464	-1.44512	-0.96125	1
ENSMUST00000059983:ENSMUSG00000050732:227:530:820	1.13993	0.914915	-0.439881	0.146746	-1.36082	-1.39302	0.0694918	0.92265	5
ENSMUST00000035157:ENSMUSG00000032553:78:885:3064	0.43746	0.868347	0.0838247	-0.29191	-1.40466	-1.49758	1.14557	0.658944	5
ENSMUST00000031617:ENSMUSG00000029614:72:960:1270	0.411017	0.0967127	-0.700622	-0.502892	-1.07435	-1.0155	1.31346	1.47217	3
ENSMUST00000061331:ENSMUSG00000024095:342:2115:3116	-1.00729	-0.770613	1.02346	0.810787	0.98471	0.905907	-0.950919	-0.996044	1
ENSMUST00000100022:ENSMUSG00000024851:563:4292:4512	-0.988671	-0.926796	1.33097	1.10059	0.805771	0.3542	-0.810977	-0.865091	1
ENSMUST00000077175:ENSMUSG00000034453:175:3574:4975	1.41978	1.17509	-1.21356	-1.27355	0.355841	-0.481276	0.283001	-0.26532	6
ENSMUST00000035092:ENSMUSG00000032508:82:970:1960	-0.0633044	0.000951214	-0.311188	-0.746615	-0.788947	-1.09228	1.60569	1.39569	3
ENSMUST00000041377:ENSMUSG00000042228:255:1791:3463	-1.36275	-1.09097	0.740496	0.144212	-0.394114	-0.483901	1.21611	1.23092	3
ENSMUST00000042990:ENSMUSG00000036371:473:1694:15474	0.357696	1.19456	-0.402269	-1.07337	-1.07656	-0.99299	0.98535	1.00758	5
ENSMUST00000132158:ENSMUSG00000026696:319:742:2752	1.98917	1.07878	-0.244936	-0.270681	-0.805362	-0.369388	-0.767036	-0.610548	6
ENSMUST00000027961:ENSMUSG00000109865:124:1651:1795	-0.0304632	0.120086	1.46189	0.448006	0.315111	0.582669	-1.52236	-1.37493	1
ENSMUST00000040090:ENSMUSG00000035142:47:1004:2987	0.569298	0.389772	-1.07158	-0.804387	0.907089	1.56491	-0.425589	-1.12951	4
ENSMUST00000113237:ENSMUSG00000023992:68:815:1056	1.90077	1.24444	-0.657462	-0.615006	-0.431827	-0.174053	-0.699473	-0.567388	6
ENSMUST00000166427:ENSMUSG00000058586:1316:2279:2577	-0.660396	-0.532602	0.3404	0.602178	1.71183	0.680235	-1.31094	-0.83071	1
ENSMUST00000025668:ENSMUSG00000024759:178:1801:4368	0.605834	1.23444	0.175784	-0.303135	0.866122	0.300499	-1.44003	-1.43951	6
ENSMUST00000168907:ENSMUSG00000025915:333:1821:3779	1.37861	1.54466	-0.479412	-0.568077	-1.05528	-0.956121	0.316724	-0.181102	5
ENSMUST00000227723:ENSMUSG00000022892:208:2518:8167	-1.13831	-0.681012	0.369091	-0.0516233	1.59293	1.27453	-0.622419	-0.743181	4
ENSMUST00000107809:ENSMUSG00000078713:5:317:738	-0.439069	-0.981858	-0.0188934	-0.0723541	1.75965	1.22007	-1.03025	-0.437291	4
ENSMUST00000026613:ENSMUSG00000025534:233:2177:2687	-0.577015	0.0690046	0.367675	0.695916	1.5212	0.529109	-1.13942	-1.46647	1
ENSMUST00000029183:ENSMUSG00000027654:21:1776:2266	1.38437	1.40656	-1.02708	-1.00539	-0.22777	-0.926023	0.358714	0.0366186	5
ENSMUST00000037913:ENSMUSG00000037991:31:478:3742	-0.585728	-0.332836	-0.137502	-0.10338	1.73909	1.3079	-0.93735	-0.950197	4
ENSMUST00000030183:ENSMUSG00000028463:90:1401:2023	-0.494794	-0.934247	0.976247	0.892623	1.00541	0.754245	-1.35853	-0.840957	1
ENSMUST00000020004:ENSMUSG00000019857:238:850:2201	1.57023	1.45499	-0.486878	-0.0688852	-0.806215	0.0399772	-1.04334	-0.659881	6
ENSMUST00000066469:ENSMUSG00000055681:289:1213:1300	-0.905655	-0.665074	0.635728	0.802304	1.35411	0.846784	-1.02275	-1.04544	1
ENSMUST00000103028:ENSMUSG00000020806:521:3002:3855	-1.58146	-1.56461	0.075018	0.899815	0.593317	0.428109	0.715127	0.43469	2
ENSMUST00000108709:ENSMUSG00000042331:0:3201:6843	-0.801085	-0.0671848	0.460173	0.264216	0.745743	1.69355	-1.22982	-1.0656	1
ENSMUST00000216211:ENSMUSG00000091618:88:766:1074	-0.404775	-0.522863	-1.19524	-1.23101	1.49974	0.529525	0.987767	0.336859	4
ENSMUST00000028938:ENSMUSG00000027447:199:619:860	1.14296	1.96668	-0.650025	-0.100991	-0.580379	-0.563035	-0.586907	-0.628305	6
ENSMUST00000025831:ENSMUSG00000052085:117:6417:7805	-1.02035	-0.694453	1.17307	0.819718	1.14811	0.49888	-1.02889	-0.896082	1
ENSMUST00000035777:ENSMUSG00000078908:287:1946:4998	-0.872414	-0.882317	1.51456	1.32751	0.471522	-0.0217437	-0.763348	-0.773771	1
ENSMUST00000171845:ENSMUSG00000051154:46:631:938	-0.471938	-0.324715	0.57075	0.424172	0.972667	1.3906	-1.22805	-1.33348	1
ENSMUST00000030795:ENSMUSG00000028953:161:2045:2569	0.56084	0.470796	0.00382763	-0.364927	-1.45959	-1.30424	1.43923	0.654062	5
ENSMUST00000047704:ENSMUSG00000041491:109:2479:2548	0.574837	1.37548	0.647281	0.088871	-0.186621	0.376845	-1.57295	-1.30374	6
ENSMUST00000201948:ENSMUSG00000029202:459:4455:8934	1.12099	1.60415	-0.0520336	-0.55825	0.332524	-0.223839	-0.777858	-1.44568	6
ENSMUST00000081591:ENSMUSG00000027091:218:1496:2111	0.825642	1.1901	-1.05493	-1.14068	-1.03316	-0.322586	1.02992	0.505699	5
ENSMUST00000034457:ENSMUSG00000031976:79:4651:5853	0.469829	0.454462	-1.13075	-1.18272	-0.50121	-0.647012	1.3247	1.2127	5
ENSMUST00000017629:ENSMUSG00000017485:500:5336:10335	-0.188856	-0.0705484	0.55855	-0.165333	1.31893	1.18185	-1.23618	-1.39841	1
ENSMUST00000016033:ENSMUSG00000015889:99:1932:2029	0.790677	1.41781	-0.615353	-0.317243	0.154459	0.951807	-0.94797	-1.43419	6
ENSMUST00000033098:ENSMUSG00000030826:223:1402:1772	0.421397	0.557122	0.14239	1.42385	-0.0380833	0.418542	-1.53096	-1.39426	6
ENSMUST00000074371:ENSMUSG00000024975:290:1697:2408	-0.046951	-0.37571	-0.383466	-0.393239	1.52456	1.55841	-1.06023	-0.823372	4
ENSMUST00000166990:ENSMUSG00000024576:433:1555:1860	0.988311	0.794464	-0.786944	-0.303761	-1.16651	-1.27496	1.1611	0.588296	5
ENSMUST00000215016:ENSMUSG00000052336:841:1903:4493	0.946412	0.540252	-0.233807	-0.352123	-1.42661	-1.31115	1.22846	0.608563	5
ENSMUST00000032146:ENSMUSG00000030064:51:3156:3159	1.4678	1.36861	-0.439299	-0.666107	0.494209	-0.204164	-0.949111	-1.07194	6
ENSMUST00000002790:ENSMUSG00000002718:129:3042:3641	1.46999	1.25732	-0.96138	-0.806339	-0.806129	-0.859029	0.50635	0.199221	5
ENSMUST00000082429:ENSMUSG00000063856:259:862:1072	1.67209	0.649268	-1.37844	-1.18765	0.185236	0.542548	-0.356887	-0.126167	6
ENSMUST00000022591:ENSMUSG00000022014:247:1189:1870	-1.46293	-1.31902	0.814208	0.70503	-0.281761	-0.313007	1.09839	0.759086	3
ENSMUST00000207477:ENSMUSG00000039057:317:6074:7169	-0.828315	-0.59026	0.127964	-0.0409987	1.71478	1.2734	-0.909852	-0.746718	4
ENSMUST00000056228:ENSMUSG00000044408:90:303:1346	1.53263	1.56515	-0.614489	-0.270114	0.00912384	-0.476804	-0.872292	-0.873202	6
ENSMUST00000196456:ENSMUSG00000038374:22:544:2604	-0.456122	-0.091037	-0.611967	-0.684393	1.61574	1.55772	-0.763154	-0.566789	4
ENSMUST00000035218:ENSMUSG00000032598:116:2258:3360	0.274582	0.172736	1.60552	1.17444	-0.771003	-1.16312	-0.924381	-0.368776	2
ENSMUST00000075759:ENSMUSG00000026842:1256:4682:6327	0.405115	0.876987	0.219761	-0.132655	1.25024	0.305873	-1.28172	-1.6436	6
ENSMUST00000029639:ENSMUSG00000028007:31:1366:2021	0.895596	0.380481	0.552422	1.19058	0.126531	-0.277591	-1.18435	-1.68367	1
ENSMUST00000044011:ENSMUSG00000032966:225:549:1658	-1.05618	-0.406746	0.533019	0.573605	1.56178	0.803219	-1.05001	-0.958683	1
ENSMUST00000034285:ENSMUSG00000031827:144:570:1596	-1.68387	-1.12632	0.942734	0.911962	0.211213	-0.516284	0.443301	0.817257	2
ENSMUST00000021130:ENSMUSG00000020778:175:658:902	0.384647	0.60551	0.34359	-0.0130998	0.769101	0.999582	-1.49715	-1.59218	6
ENSMUST00000024829:ENSMUSG00000024030:128:2126:5832	0.468771	1.36401	-0.124712	-0.56279	0.457746	0.992833	-1.40513	-1.19073	6
ENSMUST00000186017:ENSMUSG00000026393:224:1130:5258	0.703247	1.07497	0.112414	-0.253171	-0.036127	1.16966	-1.20586	-1.56513	6
ENSMUST00000174586:ENSMUSG00000028382:140:1802:6640	1.15442	0.527267	-0.707823	-0.127858	-1.0266	-1.48966	1.15458	0.515664	5
ENSMUST00000033821:ENSMUSG00000031444:403:1882:1903	-0.822437	-0.86405	-0.174634	1.44874	1.12535	0.917362	-0.888411	-0.741917	1
ENSMUST00000022586:ENSMUSG00000022009:42:1494:3974	-0.970023	-0.881146	1.06065	0.252787	1.15717	1.11677	-0.881439	-0.854763	1
ENSMUST00000238916:ENSMUSG00000020321:461:1526:2122	0.533992	0.712666	-0.231737	-0.140388	0.708172	1.25999	-1.4662	-1.37649	6
ENSMUST00000046514:ENSMUSG00000026615:154:4690:4906	-0.506365	0.185335	-1.08485	-1.25749	1.19045	1.57119	0.124673	-0.222951	4
ENSMUST00000018002:ENSMUSG00000017858:186:1464:2248	-0.0411219	0.375117	-0.785436	-0.923454	1.3828	1.50352	-0.564661	-0.946765	4
ENSMUST00000069345:ENSMUSG00000022817:284:2732:3056	0.36559	0.40236	-0.0841896	-0.421064	1.32997	1.07932	-1.24504	-1.42695	4
ENSMUST00000089581:ENSMUSG00000037773:743:2090:3496	-0.619767	-0.0133756	0.877816	0.921522	-1.09274	-1.58448	1.02908	0.481943	3
ENSMUST00000062831:ENSMUSG00000030400:45:2325:3578	0.188985	1.29511	0.503115	0.661822	0.485646	-0.198489	-1.3975	-1.53869	6
ENSMUST00000170356:ENSMUSG00000043067:10:2248:4715	0.687223	1.11735	-0.103289	-0.222216	0.794344	0.608749	-1.26191	-1.62026	6
ENSMUST00000027966:ENSMUSG00000026656:124:1144:3544	-1.54102	-1.5746	0.504226	0.740415	0.944375	0.538989	0.401123	-0.0135091	2
ENSMUST00000150727:ENSMUSG00000058317:200:803:1523	-1.02759	-1.4634	0.513888	0.486073	1.32488	0.947506	0.0239589	-0.805315	2
ENSMUST00000032172:ENSMUSG00000030086:107:926:1121	-0.968632	-0.601674	0.0102525	1.01422	0.730336	1.59493	-0.816914	-0.96252	1
ENSMUST00000028650:ENSMUSG00000027222:258:1266:1392	-0.912169	-0.383205	0.730052	0.0580785	1.16221	1.40656	-1.15457	-0.906956	1
ENSMUST00000149248:ENSMUSG00000000738:348:2691:2896	0.00677625	0.517916	-0.331364	-0.617555	1.57956	1.09776	-1.15977	-1.09333	4
ENSMUST00000025739:ENSMUSG00000024817:266:2675:3536	-0.858454	-0.840941	-0.159447	1.0666	1.22977	1.22027	-0.735998	-0.921805	1
ENSMUST00000028592:ENSMUSG00000027170:93:1215:1283	0.365167	-0.25381	-0.792806	-0.60096	-0.804822	-0.851783	1.22418	1.71483	3
ENSMUST00000050785:ENSMUSG00000026822:80:680:915	-1.07396	-1.09851	1.36613	1.5431	0.240708	-0.222667	-0.376463	-0.378344	1
ENSMUST00000034097:ENSMUSG00000031672:242:1532:2530	-0.772843	-0.244541	-0.0442109	-0.153172	1.08291	1.89204	-0.96916	-0.791023	4
ENSMUST00000020049:ENSMUSG00000019897:435:1155:1813	-0.810368	-0.608453	1.1198	0.959813	0.538521	0.953518	-1.45148	-0.701349	1
ENSMUST00000229203:ENSMUSG00000022434:252:1323:2605	-0.503999	-0.533947	-0.241533	0.655337	1.04773	1.64257	-0.886843	-1.17932	1
ENSMUST00000075164:ENSMUSG00000041642:333:5205:9115	-0.639439	-0.570674	0.992961	0.338448	0.868565	1.31876	-1.21151	-1.09711	1
ENSMUST00000033335:ENSMUSG00000031023:93:729:1028	-0.699962	-0.302573	-0.183331	0.77136	1.42242	1.16562	-0.935352	-1.23818	1
ENSMUST00000150844:ENSMUSG00000030929:118:2182:3564	1.33272	1.65039	-0.694427	0.338663	-0.469748	-0.434118	-0.928302	-0.795173	6
ENSMUST00000025779:ENSMUSG00000024856:244:625:1080	-0.987589	-1.10061	0.435591	1.62618	1.05466	0.242438	-0.616134	-0.654535	1
ENSMUST00000020931:ENSMUSG00000020608:408:3699:5603	1.39041	1.76033	-0.541834	-0.340023	-0.893061	-0.509396	-0.181817	-0.684611	5
ENSMUST00000167926:ENSMUSG00000028937:67:1219:1505	-1.54476	-1.29033	0.929541	1.38504	0.347201	-0.0811191	0.0685548	0.185868	2
ENSMUST00000031859:ENSMUSG00000029833:300:3453:4042	-0.273896	-0.526152	-0.00850167	0.650116	0.530118	1.85908	-1.11016	-1.12061	1
ENSMUST00000047611:ENSMUSG00000041429:70:970:1079	-0.887054	-0.656311	0.772049	0.978517	0.847596	1.09408	-1.12214	-1.02675	1
ENSMUST00000035780:ENSMUSG00000035069:91:1654:1915	-0.185435	-0.407996	1.45001	1.57234	0.0635966	-0.518095	-0.95023	-1.02419	2
ENSMUST00000026846:ENSMUSG00000025747:70:991:3163	1.50846	1.63179	-0.937079	-0.764009	-0.431602	-0.55965	-0.232996	-0.21492	5
ENSMUST00000076372:ENSMUSG00000068856:242:1514:1915	0.495088	0.418973	-0.769071	-0.170511	-1.1011	-1.32084	1.28182	1.16564	3
ENSMUST00000025270:ENSMUSG00000024404:170:1727:3790	-1.07144	-1.07826	1.04906	1.8057	-0.396064	-0.0665295	0.141066	-0.383538	2
ENSMUST00000099071:ENSMUSG00000074576:13:1393:1973	0.0975246	0.884258	0.64535	0.760488	-1.4485	-1.67338	0.518483	0.215782	3
ENSMUST00000035164:ENSMUSG00000032555:164:4709:5224	0.907321	1.48381	-0.53546	-0.385252	0.552212	0.442644	-1.22144	-1.24384	6
ENSMUST00000119878:ENSMUSG00000022897:601:2890:5759	0.0168482	-0.435199	-0.45215	0.0679409	0.985089	1.87368	-1.0838	-0.972408	4
ENSMUST00000166123:ENSMUSG00000021282:626:1913:4050	0.708461	0.528394	-0.883478	-1.00486	-1.01771	-0.723989	1.24682	1.14637	5
ENSMUST00000043526:ENSMUSG00000036712:222:3087:8022	-0.0442265	0.114815	1.02777	0.486993	-0.107403	1.32329	-1.45184	-1.34941	1
ENSMUST00000159816:ENSMUSG00000043336:376:3769:4452	-1.07593	-0.662099	0.346188	0.142365	-1.06303	-0.459018	1.58886	1.18267	3
ENSMUST00000023682:ENSMUSG00000022960:58:1738:2365	0.81886	1.88708	-0.00797139	-0.143982	-0.183211	-0.0489995	-1.25112	-1.07066	6
ENSMUST00000110132:ENSMUSG00000044991:450:1068:1471	1.13819	1.06037	0.0197433	0.354905	-1.25589	-1.63509	-0.117273	0.435044	5
ENSMUST00000039144:ENSMUSG00000039953:44:2981:3319	-0.467376	0.168438	0.374926	-0.194269	1.31558	1.30672	-1.2243	-1.27972	4
ENSMUST00000171127:ENSMUSG00000069270:31:421:2482	1.40287	1.53801	-0.672766	-0.719628	0.260219	-0.00452339	-0.921119	-0.883064	6
ENSMUST00000016094:ENSMUSG00000015950:58:1270:2763	-0.801868	-0.315231	1.12424	1.12856	0.885087	0.343095	-1.07008	-1.2938	1
ENSMUST00000070203:ENSMUSG00000036553:377:4415:4549	0.081008	0.373293	-0.130286	-0.726278	-1.06578	-1.21625	1.55635	1.12795	3
ENSMUST00000038551:ENSMUSG00000034709:144:2484:3141	-0.392381	0.0230096	1.75823	1.16281	-0.0282016	-0.434719	-1.16845	-0.920295	1
ENSMUST00000115229:ENSMUSG00000024163:123:4158:5603	-0.87795	-0.8471	0.331429	0.281242	1.35213	1.44212	-0.854717	-0.827152	4
ENSMUST00000186469:ENSMUSG00000029449:24:657:4241	-0.962351	-0.870464	1.54652	1.31345	0.34103	0.097114	-0.734165	-0.731136	1
ENSMUST00000140485:ENSMUSG00000026014:215:4013:10024	1.78029	1.04919	-0.270568	0.0143177	-1.32088	-0.844424	-0.444163	0.036235	5
ENSMUST00000212375:ENSMUSG00000044162:20:857:1543	-1.04314	-1.00556	1.23065	0.244806	-0.508949	-0.975067	1.0155	1.04175	2
ENSMUST00000055131:ENSMUSG00000043411:176:3332:5722	1.01038	1.9449	-0.63633	-0.407204	-0.287918	0.117549	-0.790562	-0.950817	6
ENSMUST00000238954:ENSMUSG00000053799:211:2644:3728	-0.820745	-0.41461	0.960626	1.87953	-0.22239	0.321954	-0.635983	-1.06838	1
ENSMUST00000020284:ENSMUSG00000020087:57:1761:2286	1.38082	1.33873	0.0206468	0.14303	-1.41064	-1.06191	-0.403297	-0.00738023	5
ENSMUST00000022971:ENSMUSG00000022346:531:1893:2338	-1.21138	-1.1944	0.152866	0.0332948	-0.0530752	-0.488646	1.49777	1.26356	3
ENSMUST00000061578:ENSMUSG00000043535:683:8621:10970	0.235482	0.59469	0.540823	0.063987	0.835421	0.823914	-1.29206	-1.80225	1
ENSMUST00000105851:ENSMUSG00000028669:129:762:1700	1.2836	1.12576	-0.963467	-0.924518	0.70252	0.525475	-0.907993	-0.84138	6
ENSMUST00000025215:ENSMUSG00000024357:148:1543:1703	-0.880308	-0.681132	0.288782	0.0878828	1.60784	1.27858	-0.817042	-0.884603	4
ENSMUST00000031447:ENSMUSG00000029484:217:1186:1595	-1.35601	-1.25292	1.50482	1.04947	-0.0765097	-0.32781	0.170737	0.288224	2
ENSMUST00000114573:ENSMUSG00000034908:71:2630:4012	-0.853811	-0.556893	0.825038	1.12169	0.277011	1.28268	-0.819818	-1.27589	1
ENSMUST00000065887:ENSMUSG00000036955:80:1931:2472	-0.674194	-0.125798	1.01709	0.403878	1.34538	0.564053	-1.2996	-1.2308	1
ENSMUST00000095228:ENSMUSG00000079003:171:1728:2265	0.233998	0.966652	1.24359	0.430084	0.072653	-0.0438073	-1.28134	-1.62183	6
ENSMUST00000021173:ENSMUSG00000020818:258:1605:3298	-0.611866	-0.846728	0.163769	0.612607	0.750437	1.79234	-0.923047	-0.937509	1
ENSMUST00000179265:ENSMUSG00000035247:356:8210:9012	-1.55838	-1.57247	0.802037	0.709978	0.62359	0.279624	0.695715	0.0199035	2
ENSMUST00000067931:ENSMUSG00000054723:153:675:2226	-0.596434	-0.695125	-0.437681	0.0251327	1.93569	1.1346	-0.656559	-0.709629	4
ENSMUST00000179784:ENSMUSG00000078517:33:3024:6232	-0.456266	0.138286	-0.444076	-0.400425	1.64874	1.38171	-0.787373	-1.0806	4
ENSMUST00000220238:ENSMUSG00000021133:403:1372:2127	-1.05341	-0.942637	-0.237691	-0.671808	1.43663	1.55738	-0.0259382	-0.0625369	4
ENSMUST00000034343:ENSMUSG00000031875:155:707:1616	0.292944	0.2179	-0.456113	-0.375851	-1.38705	-0.965027	1.12538	1.54782	3
ENSMUST00000032151:ENSMUSG00000093661:19:640:2515	-0.0850435	-0.381582	0.541652	1.02677	1.0236	0.692791	-1.39024	-1.42795	1
ENSMUST00000117780:ENSMUSG00000020894:116:605:1113	0.768598	0.775618	-0.757572	-0.368912	-1.14074	-1.28793	1.24599	0.764942	5
ENSMUST00000048653:ENSMUSG00000034361:242:1886:2342	-0.904331	-0.622065	0.134842	0.377313	1.82622	0.906783	-0.870426	-0.848339	4
ENSMUST00000208013:ENSMUSG00000029461:186:966:1129	-0.707908	-0.512051	-0.0856177	1.16498	0.864696	1.38016	-1.10525	-0.999011	1
ENSMUST00000063042:ENSMUSG00000045594:116:2057:2396	0.0606274	0.578812	-0.224222	-0.718136	1.35131	1.24303	-0.923423	-1.368	4
ENSMUST00000057373:ENSMUSG00000077450:268:922:6109	1.74485	0.927486	-1.31012	-0.834739	0.155656	0.311803	-0.316296	-0.67864	6
ENSMUST00000062601:ENSMUSG00000062006:226:577:624	0.110373	-0.29001	-0.640821	-0.379133	-0.800853	-1.03052	1.35331	1.67766	3
ENSMUST00000043870:ENSMUSG00000038489:10:211:1650	1.44451	1.13187	-0.913256	-0.42985	-0.973742	-1.08125	0.1293	0.692422	5
ENSMUST00000032240:ENSMUSG00000030144:218:875:1323	-1.43032	-1.65692	0.194974	0.886336	0.930205	0.123461	0.316002	0.63626	2
ENSMUST00000174172:ENSMUSG00000038943:76:1936:3008	0.647078	1.29556	-1.34761	-1.31327	0.686727	0.764524	-0.229879	-0.503124	6
ENSMUST00000102742:ENSMUSG00000028568:119:593:3141	-0.337508	0.645837	1.0141	0.213269	-1.30317	-1.30317	1.37955	-0.308907	3
ENSMUST00000120537:ENSMUSG00000053175:93:1437:1850	-1.16682	-1.04477	0.903655	1.54497	0.908188	-0.440621	-0.15702	-0.547588	1
ENSMUST00000028259:ENSMUSG00000026896:281:3356:5470	-1.03385	-1.03265	-0.0899866	-0.124053	-0.383079	-0.353639	1.6023	1.41496	3
ENSMUST00000103213:ENSMUSG00000020692:55:1510:1783	-0.148192	0.199221	-0.450234	-0.389061	-1.08572	-1.03546	1.67931	1.23014	3
ENSMUST00000001520:ENSMUSG00000031967:7:2374:4227	-0.380358	-0.327111	-0.232044	0.907321	1.274	1.16365	-1.22486	-1.18059	1
ENSMUST00000035938:ENSMUSG00000035042:57:330:532	-0.960868	-0.961413	0.480196	0.272354	-0.758357	-0.775886	1.43804	1.26594	3
ENSMUST00000058011:ENSMUSG00000002870:130:2842:3371	1.29032	1.69724	-0.301961	0.242501	-0.400221	-0.85937	-0.751172	-0.917338	6
ENSMUST00000164773:ENSMUSG00000020205:119:1334:1949	-1.41675	-1.38588	0.550952	0.368351	-0.40977	0.0774457	1.15498	1.06067	3
ENSMUST00000066078:ENSMUSG00000038517:126:1959:3338	-1.25589	-1.13041	0.55373	1.26677	0.706149	1.0232	-0.656269	-0.507274	2
ENSMUST00000019074:ENSMUSG00000018930:79:355:660	-1.03572	-1.03236	0.234729	0.609087	-0.63484	-0.765737	1.28831	1.33653	3
ENSMUST00000063417:ENSMUSG00000024097:103:817:2288	0.935412	0.724242	-0.118669	-0.234694	-1.45363	-1.45062	0.662543	0.935419	5
ENSMUST00000139049:ENSMUSG00000079104:263:1217:1720	1.19386	0.913644	0.723415	0.697973	-1.41128	-1.07976	-0.389894	-0.647958	6
ENSMUST00000005817:ENSMUSG00000005674:275:1199:4712	-0.542242	-0.262452	-0.153828	0.658907	1.04474	1.5595	-1.14588	-1.15875	1
ENSMUST00000018315:ENSMUSG00000018171:123:1341:2787	-1.54385	-1.36657	-0.0316476	-0.00512518	0.918553	0.681266	0.157733	1.18964	2
ENSMUST00000031587:ENSMUSG00000029591:117:1035:1985	0.917741	0.918127	-0.0377583	1.05436	0.440923	-0.587284	-1.33214	-1.37397	6
ENSMUST00000103198:ENSMUSG00000027405:44:1784:1877	-0.0909636	0.238194	-0.512998	0.0717713	-1.1762	-1.24205	1.53274	1.17951	3
ENSMUST00000033468:ENSMUSG00000031133:155:2540:4569	1.19819	1.79162	-0.0380409	-0.584159	-0.530041	0.022178	-0.952153	-0.907593	6
ENSMUST00000109309:ENSMUSG00000022623:234:5424:7365	-0.425481	-0.417025	-0.671886	-0.865652	2.17613	0.741941	-0.35124	-0.186785	4
ENSMUST00000116403:ENSMUSG00000021546:274:1666:2970	0.446989	0.600321	-0.262299	-0.50899	-1.27606	-1.32671	1.25441	1.07233	3
ENSMUST00000097961:ENSMUSG00000073792:163:1684:3079	1.5911	1.52181	-0.28047	-0.601133	-0.934888	-0.862816	-0.2155	-0.218101	5
ENSMUST00000025745:ENSMUSG00000024829:171:819:1138	1.17722	0.937416	-1.27034	-0.710317	-0.795449	-0.88551	0.730642	0.816338	5
ENSMUST00000047281:ENSMUSG00000041203:76:595:902	0.903302	0.999964	-0.0291222	-0.219375	-1.20239	-1.7044	0.644087	0.607933	5
ENSMUST00000033875:ENSMUSG00000031485:60:882:3603	0.812076	0.862712	-0.163771	-0.613291	-1.68271	-0.937194	0.844653	0.877521	5
ENSMUST00000030895:ENSMUSG00000029029:73:1459:1598	0.816091	1.70648	-0.201453	-0.364973	0.259505	0.233543	-0.972649	-1.47655	6
ENSMUST00000217518:ENSMUSG00000032329:112:1249:2468	-0.437641	-0.0128348	-0.290558	-0.41488	1.29849	1.75212	-0.927491	-0.967211	4
ENSMUST00000105421:ENSMUSG00000033444:360:3765:6632	-0.294349	0.0083953	-0.0682344	0.129313	1.36027	1.37441	-1.21637	-1.29345	4
ENSMUST00000044155:ENSMUSG00000032020:636:2550:6354	-0.958076	-1.00093	0.0950754	0.998535	-0.952712	-0.566752	1.16528	1.21958	3
ENSMUST00000106069:ENSMUSG00000025473:91:2569:3117	-0.91132	-0.789436	1.70605	1.33318	0.107907	-0.198627	-0.50402	-0.743741	1
ENSMUST00000116349:ENSMUSG00000020868:108:2703:3442	-1.25597	-1.27997	1.07537	1.51754	0.440522	-0.130753	-0.0309432	-0.335785	1
ENSMUST00000010506:ENSMUSG00000010362:27:870:1124	1.21989	1.65232	-1.17939	-0.92017	-0.568957	-0.438341	0.135433	0.0992088	5
ENSMUST00000086353:ENSMUSG00000040528:44:782:1348	-0.935433	-1.36372	0.914893	-0.122345	-0.454457	-0.458889	1.02549	1.39445	3
ENSMUST00000034717:ENSMUSG00000032194:341:2870:5040	0.910732	1.21081	0.910357	-0.0316787	0.135431	-0.426817	-1.30269	-1.40615	6
ENSMUST00000049474:ENSMUSG00000032867:83:1877:5000	-0.661235	-0.264501	-0.312142	0.706338	1.57562	1.07664	-1.11512	-1.0056	1
ENSMUST00000022977:ENSMUSG00000022351:764:2480:2758	0.857858	0.368298	-0.220439	-0.333892	0.920827	1.15514	-1.30011	-1.44768	4
ENSMUST00000037907:ENSMUSG00000040296:132:2910:3874	-1.42715	-1.41955	0.439314	0.449356	-0.127232	-0.150091	1.02801	1.20734	3
ENSMUST00000002298:ENSMUSG00000002228:31:1552:1721	-0.9458	-0.861924	0.677467	1.15792	0.631708	1.19721	-0.987464	-0.869116	1
ENSMUST00000064883:ENSMUSG00000031557:366:1641:5176	-0.880775	-0.625106	0.872163	1.38853	0.381301	0.899961	-1.25957	-0.776502	1
ENSMUST00000079824:ENSMUSG00000063234:311:1499:1725	-0.337311	-0.351708	-0.593019	-0.569084	-0.666891	-0.666037	1.84654	1.33751	3
ENSMUST00000060005:ENSMUSG00000022951:68:821:2324	-0.404833	-0.3619	1.08424	0.178141	-0.984508	-1.54182	0.803739	1.22694	3
ENSMUST00000202447:ENSMUSG00000032898:71:1952:3959	-0.294679	0.0282897	0.709623	0.918234	1.19068	0.297027	-1.40439	-1.44478	1
ENSMUST00000032888:ENSMUSG00000030654:158:767:2171	0.183997	0.872853	-0.781186	-0.714339	1.27358	1.18866	-0.985199	-1.03837	4
ENSMUST00000068133:ENSMUSG00000037992:690:2076:3384	-1.22032	-1.12519	1.23566	1.45657	0.200994	-0.376906	0.36141	-0.53221	1
ENSMUST00000027601:ENSMUSG00000026355:99:2562:2910	1.03014	1.34113	0.0967091	0.367218	-0.215393	0.177723	-1.34918	-1.44835	6
ENSMUST00000079461:ENSMUSG00000073434:15:5691:5991	-0.479492	-0.0630262	-0.00300174	0.13261	1.60374	1.17442	-1.1761	-1.18915	4
ENSMUST00000019708:ENSMUSG00000019564:473:2276:5361	-1.13595	-0.95849	1.1714	1.5014	0.694882	-0.124407	-0.518313	-0.630525	1
ENSMUST00000163785:ENSMUSG00000032773:616:1996:6271	-0.682997	-0.360481	-0.708829	-0.767037	1.40498	1.75966	-0.453463	-0.191829	4
ENSMUST00000135636:ENSMUSG00000068747:59:2633:6836	-0.301643	-0.0207398	-0.0598563	-0.144535	1.09057	1.74154	-1.20018	-1.10516	4
ENSMUST00000027797:ENSMUSG00000026516:97:2662:9392	-0.0758684	0.848973	-1.19882	-1.72613	1.22919	0.507179	0.242168	0.173307	5
ENSMUST00000073388:ENSMUSG00000017718:26:941:2327	0.760695	0.475601	0.788192	1.32246	-0.291261	-0.372505	-1.37046	-1.31273	1
ENSMUST00000038237:ENSMUSG00000034274:56:2105:2235	1.00307	0.598921	-0.477408	-0.296969	-1.02304	-1.61981	0.930699	0.884541	5
ENSMUST00000239432:ENSMUSG00000023456:24:921:1601	-0.810725	-0.11809	1.14269	0.939008	0.800958	0.566249	-1.30314	-1.21694	1
ENSMUST00000055770:ENSMUSG00000049539:51:690:741	1.58104	1.55376	-0.6197	-0.364763	-0.158595	-0.279838	-0.867965	-0.84394	6
ENSMUST00000022925:ENSMUSG00000022312:66:1122:1295	0.295228	-0.135235	-0.721654	-0.237669	-0.97982	-1.09909	1.49879	1.37945	3
ENSMUST00000032065:ENSMUSG00000029998:70:1585:4295	-0.374311	-0.193044	0.187243	0.894576	1.16772	1.00532	-1.31469	-1.37282	1
ENSMUST00000114239:ENSMUSG00000022876:124:1240:1890	-1.25658	-1.1047	0.924418	0.660905	1.55854	0.166884	-0.503533	-0.445932	1
ENSMUST00000233136:ENSMUSG00000023971:65:797:1289	0.134206	-0.306371	0.0388192	0.229164	1.60318	0.916743	-1.34293	-1.27281	1
ENSMUST00000023072:ENSMUSG00000022438:29:1124:3784	-0.966347	-1.38006	1.22265	1.30616	0.66814	-0.00927251	-0.703731	-0.137543	1
ENSMUST00000038377:ENSMUSG00000036478:319:832:5001	-1.1546	-0.857337	0.39011	0.734692	1.00663	1.42569	-0.762582	-0.782607	1
ENSMUST00000059672:ENSMUSG00000025017:127:2560:4482	-1.46522	-1.31254	0.426918	1.33491	0.740432	0.71571	-0.286275	-0.153935	2
ENSMUST00000023873:ENSMUSG00000023110:169:2080:2691	1.05976	0.855779	-0.823388	-0.323555	-1.47802	-0.89613	1.00942	0.596135	5
ENSMUST00000027532:ENSMUSG00000026307:58:1354:2202	0.090911	-0.0118575	0.90257	1.58534	0.0424268	0.092972	-1.32114	-1.38123	1
ENSMUST00000098333:ENSMUSG00000035569:0:7992:7995	-0.819821	-0.423144	-0.36054	-0.662611	1.53548	1.63148	-0.172389	-0.728457	4
ENSMUST00000171260:ENSMUSG00000023572:38:1184:1187	-0.628903	-0.406014	0.181128	0.223991	1.18991	1.60861	-1.11101	-1.05773	1
ENSMUST00000067426:ENSMUSG00000037628:99:732:917	1.24679	1.35549	-1.30784	-1.17417	-0.181571	0.587787	-0.294711	-0.231775	6
ENSMUST00000169064:ENSMUSG00000027778:184:2515:4064	0.278428	0.85545	0.0522909	-0.822986	1.05153	1.09601	-1.4164	-1.09431	4
ENSMUST00000137784:ENSMUSG00000068036:75:5556:5684	-0.658279	-0.254371	0.202477	-0.0231964	1.52355	1.35139	-0.971292	-1.17028	4
ENSMUST00000024270:ENSMUSG00000023505:614:1412:1976	0.567554	1.36186	-0.829456	-0.866954	0.813897	0.903555	-0.939061	-1.0114	4
ENSMUST00000159364:ENSMUSG00000089665:0:318:392	-0.667688	-0.416821	1.94764	0.944082	-1.00583	-0.77998	-0.205091	0.183689	2
ENSMUST00000040833:ENSMUSG00000038312:138:1869:2290	-0.697379	-0.791794	0.74192	0.64798	1.01815	1.19438	-1.38852	-0.72474	1
ENSMUST00000203581:ENSMUSG00000029191:38:3473:4689	1.17209	1.16083	0.0351418	-0.0092022	0.0288432	0.459469	-1.50168	-1.34549	6
ENSMUST00000169547:ENSMUSG00000038178:344:2048:7145	0.0852723	0.875756	0.700294	0.802247	0.556252	0.064382	-1.4371	-1.64711	6
ENSMUST00000130325:ENSMUSG00000031683:203:443:3792	1.15135	0.759313	-1.05152	-0.68319	-0.722892	-1.20144	0.749813	0.998572	5
ENSMUST00000021018:ENSMUSG00000020680:108:1779:2068	-1.13467	-0.19411	0.470685	0.601107	0.987833	1.37402	-1.13308	-0.971783	1
ENSMUST00000025263:ENSMUSG00000024401:167:872:1639	-1.18326	-1.18034	0.232852	0.317341	-0.35955	-0.524342	1.41878	1.27852	3
ENSMUST00000065938:ENSMUSG00000027531:121:952:4185	-0.826573	-0.722891	1.04126	1.03875	0.727948	0.88935	-1.03184	-1.116	1
ENSMUST00000037190:ENSMUSG00000038005:38:1076:1191	-0.17701	0.218117	-0.137587	-0.373697	1.77082	0.994644	-1.10762	-1.18767	4
ENSMUST00000078976:ENSMUSG00000062397:277:505:4417	1.25229	1.29103	-1.23587	-0.916817	-0.707458	-0.615729	0.66956	0.262994	5
ENSMUST00000238880:ENSMUSG00000049811:315:1740:1935	-1.01707	-0.666487	2.02706	0.86716	0.0962184	-0.224671	-0.454267	-0.627945	1
ENSMUST00000130216:ENSMUSG00000071172:161:653:2618	0.988994	1.15861	-0.589406	-0.450896	-1.13885	-1.36071	0.621619	0.770635	5
ENSMUST00000180242:ENSMUSG00000039781:193:3373:3581	0.267698	-0.0465087	0.0752985	0.454953	1.48374	0.608059	-1.64557	-1.19767	6
ENSMUST00000153137:ENSMUSG00000047022:293:1550:2158	-0.812505	-0.528595	0.0227833	0.00164083	1.83022	1.15086	-0.814963	-0.84944	4
ENSMUST00000029666:ENSMUSG00000028032:156:2028:2600	-0.348194	-0.206013	1.17112	1.13598	0.717574	0.216852	-1.37184	-1.31547	1
ENSMUST00000236085:ENSMUSG00000024425:207:870:1796	0.163646	0.712949	0.397688	0.996851	0.749323	0.0600671	-1.50059	-1.57994	6
ENSMUST00000112507:ENSMUSG00000002017:153:1698:2817	-1.26553	-0.697013	1.43177	1.48283	0.210272	-0.396146	-0.0922515	-0.673931	1
ENSMUST00000015800:ENSMUSG00000015656:370:2308:2394	-0.0100315	0.0401517	-0.56222	-0.5235	-0.951514	-0.994771	1.56234	1.43955	3
ENSMUST00000078074:ENSMUSG00000064289:55:1399:2018	0.984589	0.150945	-1.29434	-0.850324	-0.92841	-0.323757	1.33793	0.923373	5
ENSMUST00000166117:ENSMUSG00000051235:206:2930:5268	1.41108	1.35022	-1.08913	-0.767318	-0.632119	-0.828419	0.569828	-0.0141504	5
ENSMUST00000027856:ENSMUSG00000026571:238:2866:4110	-0.305218	-0.092848	0.494324	-0.3254	1.4805	1.18138	-1.24189	-1.19085	1
ENSMUST00000020980:ENSMUSG00000020649:106:1276:2193	1.03451	1.76825	-0.14249	0.249359	-0.435289	-0.253508	-1.13011	-1.09073	6
ENSMUST00000107920:ENSMUSG00000018379:36:795:1209	0.472879	1.67747	-0.255349	0.342082	-1.39484	-1.31297	0.238251	0.232475	5
ENSMUST00000112479:ENSMUSG00000023249:184:1783:2030	-0.784768	-0.766639	1.41801	1.26515	0.537855	0.24608	-0.945665	-0.970018	1
ENSMUST00000038196:ENSMUSG00000034121:35:1718:2499	-0.636007	-0.451809	1.70515	0.866464	0.23718	0.478153	-1.22218	-0.976957	1
ENSMUST00000004389:ENSMUSG00000072772:403:781:863	1.32426	0.504743	-1.069	-0.679028	-0.741321	-0.992484	1.31999	0.332847	5
ENSMUST00000015841:ENSMUSG00000015697:183:4107:4658	1.28776	1.36168	0.177717	0.380291	-0.485025	-0.285262	-1.10723	-1.32993	6
ENSMUST00000102696:ENSMUSG00000047675:182:806:860	0.345827	0.482537	-0.683978	-0.681792	-1.05263	-1.05132	1.23943	1.40192	3
ENSMUST00000039881:ENSMUSG00000038563:53:3434:3610	-1.40515	-1.56799	0.552744	0.861411	1.17669	0.225567	0.267631	-0.110902	2
ENSMUST00000066460:ENSMUSG00000053820:21:405:444	-0.044222	0.0443074	-0.584838	0.414313	-1.2025	-1.2025	1.65779	0.917651	3
ENSMUST00000070064:ENSMUSG00000056131:100:1726:2666	-0.655133	-0.870096	1.14628	1.0652	0.894873	0.538254	-0.939837	-1.17954	1
ENSMUST00000040381:ENSMUSG00000039804:214:1951:3179	0.687417	0.889844	0.138215	-0.0916138	-1.521	-1.53568	0.786693	0.64613	5
ENSMUST00000004222:ENSMUSG00000022702:417:3462:4218	1.35807	1.4102	-0.090803	-0.159397	-1.20557	-1.26495	0.174581	-0.22214	5
ENSMUST00000180792:ENSMUSG00000071669:64:2518:2667	-0.457112	-0.199467	0.671553	0.298374	1.29524	1.00824	-1.52426	-1.09256	1
ENSMUST00000060642:ENSMUSG00000036273:106:7687:8275	-0.467586	-0.370549	0.696828	0.604791	1.29782	0.84113	-1.21594	-1.38649	1
ENSMUST00000032892:ENSMUSG00000030657:200:3059:9020	-1.40084	-1.27288	0.936941	1.08468	0.685064	0.740341	-0.233983	-0.539317	2
ENSMUST00000100489:ENSMUSG00000001847:196:829:2325	-0.143251	0.0434742	1.19808	0.97155	0.659891	0.129794	-1.26018	-1.59936	1
ENSMUST00000142087:ENSMUSG00000026939:18:342:795	0.431127	-0.298461	-0.27668	-0.264247	1.05497	1.66719	-1.22438	-1.08952	4
ENSMUST00000024470:ENSMUSG00000023707:41:1088:1596	-0.840058	-0.574843	0.588732	1.03605	0.757151	1.23945	-1.10798	-1.0985	1
ENSMUST00000091703:ENSMUSG00000069267:113:521:620	0.52159	2.26937	-0.404628	-0.338386	-0.212814	-0.316179	-0.779256	-0.7397	6
ENSMUST00000110690:ENSMUSG00000022186:389:1949:3527	1.10527	1.19466	-0.227693	-0.415546	0.391702	0.621945	-1.23256	-1.43777	6
ENSMUST00000040873:ENSMUSG00000037364:269:2894:3024	0.671909	0.707262	-0.589775	-0.528899	-1.25919	-1.19239	1.17612	1.01496	3
ENSMUST00000112538:ENSMUSG00000036086:1234:4441:4741	0.996632	1.33639	-0.770706	0.0887261	0.516578	0.36796	-1.30023	-1.23535	6
ENSMUST00000029388:ENSMUSG00000027811:98:431:1970	1.72609	1.23101	-0.510688	-0.332306	-0.14612	0.0378785	-1.22592	-0.779951	6
ENSMUST00000035822:ENSMUSG00000033033:552:1521:2458	1.37129	1.7963	-0.402072	-0.231901	-0.433443	-0.767077	-0.745807	-0.587293	6
ENSMUST00000043610:ENSMUSG00000038658:241:4507:7190	-0.727433	-0.679224	0.865773	0.422719	1.50252	0.722867	-0.852417	-1.2548	1
ENSMUST00000024786:ENSMUSG00000023990:90:1692:2296	0.293836	0.801824	1.10068	0.0697588	0.435361	0.360958	-1.68182	-1.38059	6
ENSMUST00000046288:ENSMUSG00000024038:96:1500:1582	-0.505914	-0.235847	0.127416	-0.0589773	0.969246	1.8498	-1.12511	-1.02062	4
ENSMUST00000111803:ENSMUSG00000030243:98:2042:3389	1.34313	1.77962	-0.289397	-0.340034	-0.750477	-0.960092	-0.253084	-0.529664	6
ENSMUST00000098362:ENSMUSG00000031835:554:3710:4336	0.493425	1.36702	-0.748212	-0.213265	1.11754	0.375652	-1.07108	-1.32108	6
ENSMUST00000090726:ENSMUSG00000027074:349:1855:2583	-0.353935	-0.233313	0.140079	0.572972	1.20606	1.27173	-1.22714	-1.37646	4
ENSMUST00000027493:ENSMUSG00000026274:313:4462:5779	0.293987	1.35484	-0.0500479	1.32765	-0.202446	-0.181502	-1.21298	-1.3295	6
ENSMUST00000030763:ENSMUSG00000028926:72:1479:4851	-0.926225	-0.725388	1.93028	1.06251	-0.0118141	-0.117388	-0.526528	-0.685452	1
ENSMUST00000034411:ENSMUSG00000031935:138:2085:3964	0.733677	1.09158	-0.607177	-0.887477	-1.0072	-1.16907	0.801414	1.04425	5
ENSMUST00000171376:ENSMUSG00000015474:161:1067:1750	-0.646046	-0.448324	0.229696	0.125001	1.00927	1.78033	-0.915552	-1.13438	1
ENSMUST00000088610:ENSMUSG00000067847:242:479:569	-0.552362	-0.321235	0.321139	0.88243	1.47132	0.68093	-1.26014	-1.22208	1
ENSMUST00000072726:ENSMUSG00000040560:248:4715:7135	-0.786038	-1.02118	1.06005	0.161409	1.08995	1.22641	-0.86309	-0.867514	1
ENSMUST00000006565:ENSMUSG00000006398:231:1728:1793	1.05169	1.43591	-1.39345	-1.18385	0.125504	0.544763	-0.352927	-0.227645	6
ENSMUST00000027780:ENSMUSG00000026499:59:1634:3471	-1.19701	-0.385403	0.762771	0.326718	1.45102	0.92282	-0.985539	-0.895386	1
ENSMUST00000028382:ENSMUSG00000026999:77:1052:1559	0.970689	0.950225	-0.594748	-0.679693	-0.938984	-1.41042	0.756194	0.94674	5
ENSMUST00000228002:ENSMUSG00000009035:130:1372:3315	-0.815771	-1.23039	0.804261	0.404254	0.977999	1.37844	-0.744604	-0.774189	1
ENSMUST00000195008:ENSMUSG00000039286:133:3754:6886	-1.32042	-1.02258	1.33747	1.41422	-0.0980169	0.302694	-0.0491815	-0.564185	1
ENSMUST00000162538:ENSMUSG00000031781:136:1063:4359	-0.737428	-0.643814	0.534407	1.11851	1.17004	0.795678	-1.1184	-1.11899	1
ENSMUST00000110168:ENSMUSG00000022361:804:3423:5212	1.64531	1.36002	-0.89918	-0.782306	0.327	-0.543545	-0.614196	-0.493107	6
ENSMUST00000110813:ENSMUSG00000051978:39:1035:1557	-1.20968	-0.725557	1.01969	0.411378	1.20927	0.9677	-0.795544	-0.877253	1
ENSMUST00000028549:ENSMUSG00000027130:3:3453:6105	-0.830546	-1.05892	-0.445436	-0.0916673	1.5994	1.47517	-0.18632	-0.461684	4
ENSMUST00000033910:ENSMUSG00000031513:333:726:2879	-0.743277	-0.875177	-0.161011	-0.173824	1.9488	1.10394	-0.501838	-0.597608	4
ENSMUST00000059270:ENSMUSG00000050244:132:6561:6780	-0.180169	-0.0440255	-0.625881	-0.833662	-0.589202	-0.831798	1.65271	1.45203	3
ENSMUST00000087143:ENSMUSG00000067194:222:654:5172	0.517751	-0.16271	-0.145742	-0.889696	-0.944049	-1.11614	1.38177	1.35882	3
ENSMUST00000125172:ENSMUSG00000038845:113:929:1799	0.577921	1.11654	-1.14057	-1.30088	-0.713357	-0.203851	0.336653	1.32755	5
ENSMUST00000149261:ENSMUSG00000024953:17:656:755	-1.17684	-1.14607	0.982502	0.723135	1.09826	0.849477	-0.680718	-0.649745	2
ENSMUST00000033292:ENSMUSG00000030990:204:966:1201	-1.12659	-1.38883	1.1229	1.37122	-0.622752	0.292089	-0.074773	0.426731	2
ENSMUST00000067298:ENSMUSG00000054312:106:367:488	1.71449	1.05444	-0.225584	-0.240152	-0.980726	-1.23732	-0.457116	0.371972	5
ENSMUST00000077290:ENSMUSG00000025823:126:2049:2399	-0.61241	-0.414924	1.10972	0.902093	1.01563	0.499472	-1.21369	-1.28589	1
ENSMUST00000082122:ENSMUSG00000027203:82:682:1020	0.614685	1.2064	-0.149739	-0.308895	0.058217	1.23383	-1.32218	-1.33231	6
ENSMUST00000036004:ENSMUSG00000046434:82:1201:1918	0.495815	0.54478	-0.848987	-0.707314	-1.02541	-0.987214	1.18036	1.34797	3
ENSMUST00000028279:ENSMUSG00000026915:167:2183:16348	-0.434209	0.236426	0.502354	0.707036	0.752408	1.12429	-1.41252	-1.47579	1
ENSMUST00000015011:ENSMUSG00000014867:606:1413:3281	0.974232	1.49206	0.377295	0.527029	-1.18657	-0.808894	-0.24218	-1.13297	6
ENSMUST00000103040:ENSMUSG00000015542:284:1007:1204	-0.882683	-0.538512	1.22677	1.18532	0.530798	0.63131	-1.18354	-0.969466	1
ENSMUST00000156585:ENSMUSG00000025223:356:1589:3133	-0.271377	0.296769	0.441162	0.243475	1.20163	0.976009	-1.34747	-1.54019	1
ENSMUST00000179297:ENSMUSG00000024735:36:1605:6035	1.29792	1.38752	-0.837338	-0.547141	-0.606448	-1.32279	0.507484	0.120782	5
ENSMUST00000029402:ENSMUSG00000027822:578:2228:3150	0.426087	1.06875	-0.643924	-0.637291	-1.31025	-0.82665	1.51202	0.411252	5
ENSMUST00000154111:ENSMUSG00000078919:26:806:2293	-0.503438	-9.26616e-05	0.0454699	0.0903856	1.20702	1.54834	-1.06834	-1.31936	4
ENSMUST00000105682:ENSMUSG00000039852:574:5248:7728	0.493949	0.749487	-0.513249	0.330123	0.821913	0.998486	-1.43262	-1.44809	6
ENSMUST00000027384:ENSMUSG00000026192:106:1882:2845	1.09405	1.22315	-0.86367	-0.721404	-1.12374	-0.904648	0.892362	0.403896	5
ENSMUST00000224209:ENSMUSG00000037824:53:863:2477	0.200623	0.477859	-0.335553	-0.507971	1.7087	0.784779	-0.925034	-1.4034	4
ENSMUST00000128304:ENSMUSG00000014633:41:338:394	0.85442	1.07307	-0.91207	-0.171117	0.230699	1.2371	-1.17579	-1.13631	6
ENSMUST00000062069:ENSMUSG00000047250:137:1943:2867	0.315573	0.244007	0.280901	0.142332	0.901584	1.1491	-1.57752	-1.45598	1
ENSMUST00000110388:ENSMUSG00000047454:125:2441:3300	-0.773054	-0.859995	1.3418	1.1205	0.869691	0.198292	-0.872972	-1.02426	1
ENSMUST00000215906:ENSMUSG00000032324:20:788:842	-0.876378	-0.7602	0.60153	0.486625	1.59112	0.799614	-0.615128	-1.22718	1
ENSMUST00000025408:ENSMUSG00000024527:171:2577:3094	-0.927406	-0.534706	0.423473	-0.475002	1.26374	1.6814	-0.727952	-0.703551	4
ENSMUST00000038498:ENSMUSG00000037316:116:1487:4876	0.772993	0.60957	0.627295	1.18726	-0.0819503	-0.232119	-1.51646	-1.36659	1
ENSMUST00000053819:ENSMUSG00000028911:147:1620:2257	-0.352395	0.365228	0.942288	0.535498	1.26785	0.054691	-1.4204	-1.39276	1
ENSMUST00000054234:ENSMUSG00000026749:180:1119:10338	-0.879562	-0.829692	0.292752	1.18373	1.26076	0.842596	-0.967354	-0.903225	1
ENSMUST00000025254:ENSMUSG00000024395:215:1238:1870	-1.05813	-1.18395	1.26238	1.38149	-0.0612375	0.641494	-0.29221	-0.689824	1
ENSMUST00000041859:ENSMUSG00000038372:257:1373:1713	-0.334565	0.351802	-0.19953	0.162429	1.32761	1.24718	-1.03631	-1.51861	4
ENSMUST00000040677:ENSMUSG00000036611:511:2218:2723	-0.0774723	-0.131066	-0.214622	-0.609575	1.93734	0.996965	-0.906318	-0.995253	4
ENSMUST00000163483:ENSMUSG00000020149:28:643:2657	-0.997412	-0.524203	1.10995	0.336138	0.941109	1.17231	-0.862524	-1.17536	1
ENSMUST00000188750:ENSMUSG00000032411:372:1710:1713	1.41668	1.37124	-0.655819	-1.00127	0.133142	0.419271	-1.02858	-0.654664	6
ENSMUST00000112221:ENSMUSG00000030346:77:1088:1871	1.29066	1.67071	-1.02983	-0.7197	0.00692659	0.135078	-0.555146	-0.798699	6
ENSMUST00000020149:ENSMUSG00000019975:70:1189:3232	1.38536	0.667544	0.775922	0.246468	-0.11605	-0.177648	-1.21947	-1.56212	6
ENSMUST00000046212:ENSMUSG00000032902:204:1683:4426	1.38187	1.15923	-1.01761	-1.31867	-0.0293835	-0.803783	0.567034	0.0613123	5
ENSMUST00000032915:ENSMUSG00000030677:70:2050:2115	1.06341	1.14934	-1.38323	-1.01431	0.569779	0.776777	-0.620545	-0.541219	6
ENSMUST00000001631:ENSMUSG00000001588:201:2421:2482	-0.925571	-1.18089	0.707003	0.795041	1.64882	0.214755	-0.801924	-0.457228	1
ENSMUST00000059331:ENSMUSG00000048481:388:1567:2173	-0.847288	-0.776118	-0.222119	0.32996	1.68849	1.27384	-0.748626	-0.698145	4
ENSMUST00000162003:ENSMUSG00000026150:458:1406:2087	-0.494943	-0.41415	0.931608	0.125011	1.11578	1.18971	-1.10208	-1.35094	1
ENSMUST00000007253:ENSMUSG00000007038:154:1381:2474	-0.737134	-0.813493	0.392035	0.427534	1.51267	1.14534	-0.994024	-0.932923	4
ENSMUST00000050063:ENSMUSG00000044147:544:1069:1534	-0.750182	-0.27775	0.760578	1.2382	0.353041	1.09451	-1.18165	-1.23675	1
ENSMUST00000012580:ENSMUSG00000027615:50:3056:4016	-0.0625553	-0.315325	-0.256318	-0.171572	1.66137	1.27519	-0.796021	-1.33477	4
ENSMUST00000030187:ENSMUSG00000028465:326:7949:8393	-1.51665	-1.06689	1.22079	1.07681	-0.240658	-0.533916	0.586506	0.474017	2
ENSMUST00000129829:ENSMUSG00000039997:122:2735:3054	-1.05964	-1.07999	0.363674	0.505706	-0.947853	-0.35128	1.2916	1.27778	3
ENSMUST00000169597:ENSMUSG00000021275:136:4405:7780	-0.468435	-0.776343	0.5357	0.443034	1.69103	0.724414	-1.0623	-1.08709	1
ENSMUST00000126215:ENSMUSG00000022774:44:539:574	0.654608	0.680941	-1.50501	-1.63004	0.224457	0.208667	0.401858	0.964522	5
ENSMUST00000119307:ENSMUSG00000042198:619:874:889	-0.503015	-0.0990895	0.921108	0.0949418	0.748369	1.41421	-1.30286	-1.27367	1
ENSMUST00000002327:ENSMUSG00000002257:65:1955:2277	-0.983047	-0.872566	0.673598	0.757903	0.929256	1.30382	-0.755382	-1.05358	1
ENSMUST00000033775:ENSMUSG00000031402:190:1588:2525	-0.466553	-0.159245	0.924152	0.728384	1.17008	0.521104	-1.22077	-1.49715	1
ENSMUST00000043616:ENSMUSG00000034636:176:2408:8691	-0.0215226	-0.570174	0.396889	0.300733	1.45464	1.00679	-1.30796	-1.25941	1
ENSMUST00000043907:ENSMUSG00000038880:52:706:918	-0.683072	-0.424762	0.767326	1.46305	0.489265	0.753187	-1.28348	-1.08152	1
ENSMUST00000008445:ENSMUSG00000008301:218:1373:1942	0.960106	0.823872	-0.444368	-1.17002	-1.2595	-0.733493	0.759562	1.06384	5
ENSMUST00000165649:ENSMUSG00000041028:97:1135:3188	-0.456221	-0.651194	-0.388237	-0.155289	1.56857	1.60424	-0.782368	-0.739503	4
ENSMUST00000191642:ENSMUSG00000026121:490:2992:3892	-1.15622	-1.05738	0.998394	1.82679	-0.0841881	-0.446859	-0.0163104	-0.0642184	2
ENSMUST00000022341:ENSMUSG00000021807:95:827:1562	1.30454	0.958351	-0.37746	-0.748264	-1.10815	-1.23519	0.289814	0.916353	5
ENSMUST00000030125:ENSMUSG00000028416:41:1106:1295	-0.421026	-0.295523	0.467038	0.950056	0.516454	1.38884	-1.41219	-1.19365	1
ENSMUST00000065797:ENSMUSG00000027221:614:1847:2680	0.55478	1.17525	0.516229	0.871318	0.121864	-0.371884	-1.33193	-1.53563	6
ENSMUST00000215916:ENSMUSG00000032515:129:1878:2956	-1.43296	-1.16407	1.25122	1.14941	0.677579	0.174383	-0.312307	-0.343256	2
ENSMUST00000110109:ENSMUSG00000039943:130:3655:5217	1.09249	1.60866	-0.0347227	-0.431625	-0.0745699	0.269859	-1.22302	-1.20707	6
ENSMUST00000033058:ENSMUSG00000038371:159:5775:7154	-0.152581	-0.178529	0.611621	1.04508	0.899743	0.661012	-1.26068	-1.62567	1
ENSMUST00000066330:ENSMUSG00000005417:319:7126:7765	0.89114	0.742189	-0.0154891	0.115231	1.09023	0.150465	-1.55247	-1.4213	6
ENSMUST00000045840:ENSMUSG00000040125:468:1479:11571	-0.375239	-0.468396	-0.858731	-0.858731	1.90922	0.892594	-0.709487	0.468769	4
ENSMUST00000001081:ENSMUSG00000001054:354:1533:1946	1.28549	1.34802	0.322751	0.318778	-0.836289	-1.45709	-0.591504	-0.390152	6
ENSMUST00000025241:ENSMUSG00000024382:94:2443:2708	-0.790896	0.0905659	0.73136	-0.0279816	1.17154	1.24024	-1.25333	-1.16149	1
ENSMUST00000045887:ENSMUSG00000037710:200:524:1084	0.254595	0.0441779	-0.513529	-1.02269	1.59163	1.28441	-1.04083	-0.597761	4
ENSMUST00000121638:ENSMUSG00000020415:293:890:948	1.34759	0.707224	-1.5469	-1.17388	0.632169	0.595951	-0.289315	-0.272831	6
ENSMUST00000024832:ENSMUSG00000024033:128:1031:1191	-0.981357	-0.493699	0.838105	0.79584	1.28135	0.708067	-1.01678	-1.13153	1
ENSMUST00000025999:ENSMUSG00000025026:104:2222:4334	1.40641	1.30848	0.147957	0.231382	-0.328419	-0.306596	-1.29559	-1.16363	6
ENSMUST00000122091:ENSMUSG00000032400:213:2001:2957	1.42488	1.51244	-1.04384	-1.17389	-0.337136	-0.263988	0.0508749	-0.169355	5
ENSMUST00000233988:ENSMUSG00000059409:252:2037:3038	1.21232	1.23447	-0.824408	0.309066	0.198272	0.347382	-1.19863	-1.27848	6
ENSMUST00000041272:ENSMUSG00000034247:136:3358:5968	0.249763	0.582816	-0.850593	-0.0922346	1.05011	1.41269	-1.16497	-1.18758	4
ENSMUST00000138502:ENSMUSG00000028234:179:536:3706	0.258038	0.000543598	-0.695477	-0.469889	-1.02788	-0.972462	1.43113	1.476	3
ENSMUST00000087605:ENSMUSG00000024300:147:3441:3831	0.956663	1.39178	0.360804	0.848754	-0.767372	-1.129	-0.99386	-0.667775	6
ENSMUST00000082402:ENSMUSG00000064351:0:1542:1545	-0.349315	-0.393571	-0.104674	-0.0036826	1.08238	1.84173	-1.0269	-1.04598	4
ENSMUST00000030003:ENSMUSG00000028322:38:860:1077	-0.0939029	1.06674	-0.19338	0.175602	-1.37329	-1.44731	1.11198	0.753568	3
ENSMUST00000077353:ENSMUSG00000032126:186:1269:1605	0.0949443	0.250054	-0.0827252	0.937121	1.35047	0.319769	-1.43571	-1.43393	1
ENSMUST00000050183:ENSMUSG00000034485:61:4300:4428	-0.904887	-0.321629	1.51752	0.783732	0.521999	0.615135	-0.927646	-1.28422	1
ENSMUST00000237400:ENSMUSG00000024587:194:1871:2745	-1.40786	-1.00791	-0.184791	-0.365416	0.114299	0.103303	1.50429	1.24409	3
ENSMUST00000166591:ENSMUSG00000042992:117:705:792	-0.686816	-0.543065	0.686488	0.0579699	0.657428	1.81942	-0.866559	-1.12486	1
ENSMUST00000114914:ENSMUSG00000031109:343:2137:3936	-0.674223	-0.904343	-0.0960261	0.448401	1.89652	0.841782	-0.941396	-0.57071	4
ENSMUST00000062883:ENSMUSG00000043259:88:1891:3262	1.00714	1.21856	-0.118862	0.243771	0.20046	0.363053	-1.38933	-1.52479	6
ENSMUST00000185852:ENSMUSG00000014850:95:3380:3946	1.4638	1.34372	-0.177901	0.613811	-0.781561	-0.844256	-0.884213	-0.733395	6
ENSMUST00000043214:ENSMUSG00000033220:138:714:3038	-1.26387	-1.32333	0.601116	1.70605	0.22837	-0.420904	0.0975066	0.375065	2
ENSMUST00000115812:ENSMUSG00000033628:204:2865:3257	1.15835	1.82602	-0.965141	-1.03001	-0.386423	-0.000650082	-0.280423	-0.321723	6
ENSMUST00000030491:ENSMUSG00000028719:108:789:3170	-0.838989	-0.26886	0.895433	0.298655	0.960028	1.29292	-1.12695	-1.21224	1
ENSMUST00000039784:ENSMUSG00000036138:221:1493:1762	1.49305	1.53514	-0.149413	0.129773	-0.47735	-0.783769	-0.928887	-0.81854	6
ENSMUST00000110001:ENSMUSG00000041645:122:2831:3063	-1.44594	-1.15478	0.330113	0.399256	-0.553634	-0.0224453	1.27542	1.17202	3
ENSMUST00000027629:ENSMUSG00000026380:95:1532:9269	-0.76277	-0.708776	-0.329326	-0.188552	2.23066	0.632211	-0.522825	-0.350621	4
ENSMUST00000093350:ENSMUSG00000020456:52:3154:4075	-0.717809	-0.472463	0.4468	0.802289	1.36957	0.905242	-1.17507	-1.15856	1
ENSMUST00000034311:ENSMUSG00000031848:207:621:925	-0.831335	-0.408074	-0.129119	0.311179	1.95937	0.819759	-0.993993	-0.727791	4
ENSMUST00000042610:ENSMUSG00000073490:180:3114:3422	-1.0171	-1.05907	-0.0712007	-0.0606102	-0.433184	-0.363818	1.49402	1.51097	3
ENSMUST00000042953:ENSMUSG00000020576:18:7086:7234	-0.507215	-0.156026	0.905416	0.570142	1.04189	0.83502	-1.04899	-1.64024	1
ENSMUST00000032924:ENSMUSG00000030685:176:1163:1676	-1.05348	-0.984143	1.10802	0.607651	1.17821	0.770656	-0.715502	-0.911408	1
ENSMUST00000064225:ENSMUSG00000019775:208:898:8191	-0.376034	-0.409502	-1.04309	-1.28119	0.814349	1.52142	-0.197753	0.971808	4
ENSMUST00000071664:ENSMUSG00000005625:19:1156:1276	-0.812788	-0.18185	1.79442	1.34171	-0.855259	-0.475052	-0.403184	-0.408003	2
ENSMUST00000112121:ENSMUSG00000048578:145:1018:5955	-0.0937358	0.47943	1.5856	0.660423	-0.251212	0.319153	-1.38152	-1.31814	1
ENSMUST00000096350:ENSMUSG00000042622:266:734:1958	-1.24854	-1.15381	0.0272177	0.275554	1.94295	0.460057	-0.166816	-0.136616	2
ENSMUST00000032264:ENSMUSG00000030161:287:638:1820	-1.31166	-0.886993	0.178697	0.244335	1.54544	1.22776	-0.561213	-0.436366	1
ENSMUST00000075406:ENSMUSG00000033253:84:10377:10965	0.835416	1.74078	0.693758	-0.0376933	-0.453262	-1.00453	-0.896504	-0.877965	6
ENSMUST00000052441:ENSMUSG00000049624:74:1559:3236	-0.0519853	-0.446269	0.923388	0.550094	0.598975	1.19894	-1.41388	-1.35926	1
ENSMUST00000038341:ENSMUSG00000040084:237:3393:3668	0.397283	0.767216	-0.840049	-1.13086	1.43168	0.969238	-0.731492	-0.863017	4
ENSMUST00000014642:ENSMUSG00000014498:104:3332:6620	0.189954	0.224389	-0.480351	-0.349564	-1.16066	-1.15677	1.63179	1.1012	3
ENSMUST00000238975:ENSMUSG00000031540:412:6571:9191	0.791953	1.81559	-0.0714422	0.36437	-1.28042	-1.02926	-0.114811	-0.47597	6
ENSMUST00000173984:ENSMUSG00000015461:3:2130:2315	-0.497733	-0.398846	-0.239402	0.45129	1.80924	0.950273	-0.996073	-1.07875	4
ENSMUST00000029423:ENSMUSG00000027834:114:1344:4091	-0.916932	-0.848216	0.841531	0.973691	1.08809	0.821924	-0.941022	-1.01907	1
ENSMUST00000086851:ENSMUSG00000067071:85:757:1335	-0.210487	-0.296166	0.673649	2.12209	0.00323125	-0.438695	-0.911048	-0.942573	1
ENSMUST00000016124:ENSMUSG00000015980:328:1897:2113	-0.446122	-0.304447	0.949966	0.06638	1.70673	0.372031	-1.14349	-1.20106	1
ENSMUST00000046290:ENSMUSG00000033192:116:1748:2811	-1.49015	-1.26018	1.02028	0.714294	0.539555	1.08008	-0.310898	-0.29298	2
ENSMUST00000075410:ENSMUSG00000062098:415:2005:4940	1.63229	0.255916	-0.596206	-0.0841874	0.712434	0.561351	-1.29447	-1.18712	4
ENSMUST00000027785:ENSMUSG00000026504:329:2480:2776	-0.39266	-0.220432	0.199866	-0.314235	1.41202	1.47439	-0.796319	-1.36263	4
ENSMUST00000107717:ENSMUSG00000075595:312:2136:10433	0.768803	1.36337	-0.628625	0.364061	0.427603	0.385259	-1.56243	-1.11804	6
ENSMUST00000025915:ENSMUSG00000024963:202:985:1074	-0.769393	-0.726944	0.0398199	1.12481	1.24752	1.05524	-0.970369	-1.00068	1
ENSMUST00000166395:ENSMUSG00000047407:310:1225:1714	-1.18531	-1.49989	0.425214	1.15425	1.05813	0.704642	-0.340435	-0.316607	2
ENSMUST00000106677:ENSMUSG00000020612:313:1456:3513	-1.19059	-0.676371	1.20091	1.18287	0.692416	0.529937	-0.943757	-0.795419	1
ENSMUST00000091064:ENSMUSG00000070934:251:1190:1618	-1.22134	-0.680597	1.83364	1.08564	0.173025	-0.361657	-0.405878	-0.42284	1
ENSMUST00000095350:ENSMUSG00000030232:6:1518:2575	-0.554471	0.128307	1.12579	0.658366	0.7405	0.702496	-1.32753	-1.47345	1
ENSMUST00000186057:ENSMUSG00000026104:297:2562:3998	-1.32338	-1.24577	0.082699	0.215743	-0.25683	-0.137649	1.39096	1.27423	3
ENSMUST00000239351:ENSMUSG00000038127:220:1660:1779	-0.642043	-0.221057	0.290634	-0.196999	1.57083	1.30966	-1.00687	-1.10415	4
ENSMUST00000212221:ENSMUSG00000025893:229:2050:2313	-0.638521	0.290508	-0.209903	0.188094	1.10386	1.57751	-1.31353	-0.998017	4
ENSMUST00000113560:ENSMUSG00000075415:206:2054:4726	-0.439542	0.43053	1.0846	0.775899	0.487525	0.564948	-1.26524	-1.63872	1
ENSMUST00000097336:ENSMUSG00000073412:49:328:415	-0.917403	-0.985296	1.24182	1.63308	0.12101	0.249598	-0.671408	-0.671398	1
ENSMUST00000108576:ENSMUSG00000020831:0:573:576	-0.666089	-0.532071	-0.380713	-0.11827	1.80276	1.33986	-0.612248	-0.83323	4
ENSMUST00000041968:ENSMUSG00000039428:199:1573:3700	-0.774306	-0.578852	0.38394	0.0112566	1.21763	1.6272	-0.883146	-1.00373	1
ENSMUST00000039803:ENSMUSG00000041765:124:1159:2139	0.210895	0.529898	0.109988	0.354968	1.52679	0.131828	-1.22496	-1.63941	6
ENSMUST00000077680:ENSMUSG00000000134:287:2003:3277	-1.33413	-0.731263	-0.210297	-0.370626	-0.222831	-0.0850457	1.27309	1.6811	3
ENSMUST00000231716:ENSMUSG00000075122:356:1274:3173	-1.48593	-1.60489	1.01258	0.710293	0.424771	-0.0405232	0.593331	0.390365	2
ENSMUST00000085065:ENSMUSG00000064215:126:906:977	-1.2052	-1.40753	0.437458	1.05207	0.786345	1.13839	-0.52848	-0.273057	2
ENSMUST00000030340:ENSMUSG00000028603:85:1726:2640	0.141162	0.475614	0.510462	-0.216977	0.710771	1.29577	-1.5221	-1.3947	1
ENSMUST00000215007:ENSMUSG00000038412:123:420:1980	-0.607537	-0.320727	0.359735	0.546286	1.46822	0.98923	-1.23777	-1.19744	1
ENSMUST00000023269:ENSMUSG00000098274:159:630:677	0.206786	0.196608	-0.569619	-0.612103	-1.00025	-1.06813	1.30898	1.53773	3
ENSMUST00000238930:ENSMUSG00000040883:258:825:862	-0.214078	0.242688	1.33426	0.485411	-0.0855101	0.999327	-1.20953	-1.55257	1
ENSMUST00000046426:ENSMUSG00000032741:303:2754:4712	1.31699	1.2369	-0.672428	-0.382054	0.810291	-0.0873369	-1.15504	-1.06733	6
ENSMUST00000076859:ENSMUSG00000028680:99:2043:2378	-1.31384	-1.15893	0.724279	1.32103	-0.15964	-0.570553	0.0131725	1.14448	2
ENSMUST00000097715:ENSMUSG00000025208:48:525:1398	-0.435238	-0.0697536	0.0824433	1.35757	1.12574	0.541496	-1.37001	-1.23225	1
ENSMUST00000038403:ENSMUSG00000062995:489:1923:2075	-0.111369	-0.074782	0.868605	1.26579	0.0698243	0.777858	-1.62899	-1.16694	1
ENSMUST00000233057:ENSMUSG00000024053:130:3352:3939	-0.744172	-0.540695	-0.0227063	0.212156	1.72933	1.19667	-0.843824	-0.986758	4
ENSMUST00000071564:ENSMUSG00000058594:150:3276:3567	-0.910037	-0.693415	0.822145	1.1264	0.845833	0.886086	-0.827888	-1.24913	1
ENSMUST00000120488:ENSMUSG00000022750:100:2002:2596	-0.151934	0.191626	1.66277	1.08225	0.107541	-0.595139	-1.14864	-1.14848	1
ENSMUST00000059555:ENSMUSG00000032307:781:1915:3456	-0.772981	0.0474991	0.283772	0.627814	1.54518	0.722072	-1.16692	-1.28643	1
ENSMUST00000042662:ENSMUSG00000033186:57:291:2240	0.913401	0.836083	-0.824456	-1.09883	1.20657	0.718859	-1.06665	-0.684979	4
ENSMUST00000048188:ENSMUSG00000072501:305:3347:6665	0.991534	1.39394	-0.718365	-0.932166	-1.12725	-0.692254	0.961067	0.123498	5
ENSMUST00000046916:ENSMUSG00000037725:27:2019:2593	1.34484	1.60799	-1.03746	-0.813711	-0.621055	-0.674931	0.157193	0.037132	5
ENSMUST00000156291:ENSMUSG00000024742:426:1566:2373	0.90252	1.90415	0.061842	0.00384436	-0.179427	-0.658892	-1.11917	-0.914866	6
ENSMUST00000105046:ENSMUSG00000078249:95:416:1626	-1.11984	-1.01139	0.926833	1.34655	0.795699	0.550571	-0.685523	-0.802905	1
ENSMUST00000015239:ENSMUSG00000015095:160:1879:2388	-0.28317	0.163651	1.55429	1.19073	-0.211418	0.0372466	-1.15942	-1.29191	1
ENSMUST00000102968:ENSMUSG00000061482:4:313:1138	1.45571	1.65908	-1.01584	-0.768483	-0.245976	-0.54526	-0.306003	-0.233232	5
ENSMUST00000002418:ENSMUSG00000002345:237:597:810	-1.01932	-0.0655696	0.623566	0.625594	1.34441	0.816219	-1.17361	-1.15129	1
ENSMUST00000020163:ENSMUSG00000019988:106:2086:3534	0.914886	0.895885	0.972751	0.812527	-0.601176	-0.503384	-1.11277	-1.37872	6
ENSMUST00000111760:ENSMUSG00000027002:415:3817:4597	-0.935231	-1.22694	1.25024	0.801705	1.27081	0.0956338	-0.606173	-0.650047	1
ENSMUST00000114786:ENSMUSG00000059447:119:1544:2048	1.70507	1.40982	-0.615458	0.0685263	-0.611681	-0.870873	-0.538049	-0.547353	6
ENSMUST00000112610:ENSMUSG00000007458:472:1306:2539	-1.21596	-1.09137	0.968332	0.399484	0.950379	1.23784	-0.529526	-0.719182	2
ENSMUST00000057934:ENSMUSG00000001472:49:2077:2738	-0.570509	-0.702978	1.39891	1.69374	0.0901586	-0.34062	-0.77958	-0.789127	1
ENSMUST00000161204:ENSMUSG00000066441:503:1451:3262	-0.666004	-0.53323	0.181931	0.0947965	1.63327	1.26472	-0.911324	-1.06416	4
ENSMUST00000068259:ENSMUSG00000029775:98:1415:5901	0.408276	-0.295024	0.163785	0.905779	0.904352	0.858815	-1.42725	-1.51873	1
ENSMUST00000117831:ENSMUSG00000024847:240:1230:1378	-0.709937	-0.520148	-0.00563428	0.298154	1.8984	0.892999	-1.01851	-0.835321	4
ENSMUST00000113600:ENSMUSG00000079477:206:827:2159	-0.307898	-0.359333	0.389763	0.970105	0.818003	1.09079	-0.831465	-1.76996	1
ENSMUST00000036362:ENSMUSG00000040751:128:737:1637	-0.632234	-0.52513	1.5335	1.0767	0.210097	0.55015	-1.20131	-1.01177	1
ENSMUST00000004379:ENSMUSG00000004268:135:867:1034	-0.462948	0.382727	1.50752	1.33119	-1.33102	-0.749606	-0.213929	-0.463928	2
ENSMUST00000180572:ENSMUSG00000041936:68:6170:6891	-1.10253	-0.971722	1.01303	0.713947	1.19054	0.709532	-0.478249	-1.07456	1
ENSMUST00000163238:ENSMUSG00000020212:86:2240:2461	0.340458	0.295102	-0.932427	-0.315233	1.86631	0.683638	-0.975617	-0.962234	4
ENSMUST00000113796:ENSMUSG00000006301:8962:9889:11011	-0.558478	-0.907368	-0.384803	-1.06664	1.61104	1.37152	0.191356	-0.256623	4
ENSMUST00000019441:ENSMUSG00000019297:81:1989:3694	1.24247	1.42027	-0.362565	0.580798	-0.928911	-1.39282	-0.205047	-0.354202	6
ENSMUST00000086969:ENSMUSG00000025227:180:1737:2278	-0.884284	-0.495778	0.332087	0.640329	1.46205	1.01812	-0.781223	-1.2913	1
ENSMUST00000103143:ENSMUSG00000020883:255:1563:8601	-0.0312228	-0.185241	-0.278009	0.161458	0.963211	1.75572	-1.14444	-1.24148	4
ENSMUST00000022701:ENSMUSG00000022105:181:2944:4656	0.249968	0.343008	0.428461	0.375834	0.833231	0.918242	-1.56223	-1.58652	1
ENSMUST00000038163:ENSMUSG00000041141:226:1516:4090	0.459927	0.726939	-1.00994	-0.911032	-0.928892	-0.763877	1.11632	1.31056	5
ENSMUST00000009120:ENSMUSG00000008976:446:1808:4987	1.17582	1.37915	-1.18555	-0.203129	-1.02583	-0.944677	0.386634	0.417581	5
ENSMUST00000030477:ENSMUSG00000028709:199:847:2884	-1.3385	-1.01696	1.03911	0.978273	-0.49328	-0.770974	0.890597	0.711733	2
ENSMUST00000033695:ENSMUSG00000031333:22:2278:5667	1.3452	1.12557	-0.866532	-0.920587	-1.28027	-0.397798	0.367994	0.626419	5
ENSMUST00000026565:ENSMUSG00000025492:125:536:678	-1.17122	-1.23941	1.68723	0.975234	0.102979	0.283147	-0.321162	-0.316791	1
ENSMUST00000026243:ENSMUSG00000025220:421:3169:5057	0.137702	0.144435	0.671305	-0.347759	1.12486	1.08012	-1.34736	-1.4633	1
ENSMUST00000010550:ENSMUSG00000010406:24:387:418	-0.962755	-1.11921	0.0728294	0.627278	-0.796628	-0.485989	1.35643	1.30805	3
ENSMUST00000069994:ENSMUSG00000056091:112:1354:2258	-0.55173	-0.307813	0.48568	0.523262	0.823154	1.51473	-1.12986	-1.35742	1
ENSMUST00000102849:ENSMUSG00000026854:235:2983:5088	-0.0663154	0.12489	0.722373	1.25695	0.540592	0.368703	-1.705	-1.24219	1
ENSMUST00000239299:ENSMUSG00000020747:212:4325:5014	-0.390957	-0.157475	0.0521196	0.0191394	1.75937	1.02735	-1.12787	-1.18168	4
ENSMUST00000055071:ENSMUSG00000079017:47:317:463	-0.549784	-0.674576	-0.214612	1.03514	1.513	0.899289	-1.07592	-0.932533	1
ENSMUST00000037035:ENSMUSG00000041135:251:1868:2692	-1.4675	-1.4561	0.489956	1.44794	0.0216863	0.504978	0.349507	0.109525	2
ENSMUST00000056157:ENSMUSG00000012519:356:1772:2003	-1.06137	-1.01328	1.04632	1.77296	0.228648	0.0678547	-0.590281	-0.450856	1
ENSMUST00000058196:ENSMUSG00000021384:162:969:1418	1.22468	1.07539	-0.522439	-0.318192	0.923896	0.108321	-1.247	-1.24466	6
ENSMUST00000048128:ENSMUSG00000035011:441:2148:5938	-0.939778	-0.901202	1.10909	1.40649	-0.547653	-1.04879	0.829418	0.0924366	2
ENSMUST00000097709:ENSMUSG00000025950:208:1450:2302	0.0644873	0.522547	0.39584	1.06508	0.403596	0.657397	-1.59836	-1.51059	1
ENSMUST00000006915:ENSMUSG00000006732:47:851:1791	0.293938	0.943222	-0.753813	-0.703786	-0.971352	-1.06828	1.53108	0.728986	5
ENSMUST00000026225:ENSMUSG00000025207:634:3145:4548	-0.224863	-0.596477	0.00207537	-0.171594	1.8902	1.03906	-1.09759	-0.840822	4
ENSMUST00000098799:ENSMUSG00000074364:204:1833:5119	-0.84565	-0.850902	1.25208	1.69571	-0.00468126	0.205568	-0.623397	-0.82873	1
ENSMUST00000041097:ENSMUSG00000041769:150:1509:2081	0.735079	1.55245	-1.55583	-1.21068	-0.0724417	0.126734	0.0515197	0.373169	5
ENSMUST00000166004:ENSMUSG00000031833:42:4005:5305	-0.726168	-0.62931	0.768873	1.1922	0.888268	0.800488	-1.18127	-1.11308	1
ENSMUST00000009099:ENSMUSG00000021144:140:2285:2826	0.595028	1.20182	0.800767	0.57508	-0.545231	0.112569	-1.08208	-1.65795	6
ENSMUST00000027302:ENSMUSG00000026126:59:1418:1559	1.06994	0.937703	0.216001	0.0294888	0.548757	0.212191	-1.64828	-1.3658	6
ENSMUST00000195708:ENSMUSG00000062232:24:4956:6964	-0.790825	-0.879567	-0.348219	-0.278983	-0.20191	-0.569058	1.94002	1.12855	3
ENSMUST00000027897:ENSMUSG00000026603:84:1383:1680	0.444692	1.32316	-0.576974	-0.222269	-1.1392	-1.33305	1.23344	0.270205	5
ENSMUST00000085671:ENSMUSG00000055991:733:3190:3794	-0.862401	-0.698101	0.596682	0.115717	1.5814	1.09551	-0.799776	-1.02903	1
ENSMUST00000044530:ENSMUSG00000018809:331:2728:3517	-0.478161	-0.21671	1.08878	0.87655	1.03673	0.356685	-1.43313	-1.23074	1
ENSMUST00000034085:ENSMUSG00000031660:240:2193:3625	1.04901	1.19084	-0.43524	-0.622401	-1.10098	-1.3526	0.470152	0.80122	5
ENSMUST00000045866:ENSMUSG00000020075:67:2620:4722	-0.00600547	0.491926	-0.0440167	-0.613614	-1.50476	-0.894997	1.34893	1.22254	3
ENSMUST00000088095:ENSMUSG00000027678:220:4429:7531	0.310228	0.486623	0.294215	0.753097	0.957601	0.34687	-1.4769	-1.67173	6
ENSMUST00000119953:ENSMUSG00000005846:76:1432:1945	0.333945	0.51616	-0.457101	-0.833319	-1.04296	-1.11201	1.18225	1.41303	3
ENSMUST00000227556:ENSMUSG00000039704:247:2329:8098	0.526645	0.995916	-0.880173	0.0466589	-1.40044	-1.11809	0.728952	1.10054	5
ENSMUST00000038141:ENSMUSG00000035208:357:3087:4011	-0.452333	-0.547694	-0.42775	-0.302111	-0.727838	-0.71822	1.33079	1.84515	3
ENSMUST00000037023:ENSMUSG00000034892:128:296:390	0.0319303	-0.461217	-0.852451	-0.228455	-0.64814	-0.907285	1.35234	1.71327	3
ENSMUST00000009321:ENSMUSG00000022718:424:2743:4320	1.49666	1.04659	-0.440142	-0.610656	-1.22117	-1.10963	0.528874	0.309472	5
ENSMUST00000029812:ENSMUSG00000028163:501:3414:4117	-0.747463	-0.738675	-0.232734	-0.227009	-0.583271	-0.608455	1.8492	1.2884	3
ENSMUST00000079510:ENSMUSG00000052488:37:2884:3713	1.43948	1.16948	-1.03148	-0.457574	-0.943049	-1.0123	0.526854	0.308585	5
ENSMUST00000172503:ENSMUSG00000073411:18:1158:1744	-0.853527	-0.81892	0.304835	0.280667	1.26597	1.53384	-0.797704	-0.915154	4
ENSMUST00000033310:ENSMUSG00000031004:222:9753:10061	1.07485	1.16405	-1.20437	-1.15084	0.854869	0.464185	-0.451058	-0.751693	6
ENSMUST00000102746:ENSMUSG00000052997:65:1979:2579	1.5119	1.68299	-0.803416	-0.495232	-0.507239	-0.688427	-0.435027	-0.265545	5
ENSMUST00000034947:ENSMUSG00000032383:35:683:892	-1.051	-0.238986	1.42554	0.56121	0.749993	0.734196	-1.16577	-1.01518	1
ENSMUST00000222098:ENSMUSG00000021149:87:1989:8783	-1.7565	-1.32326	0.935868	-0.0300939	0.575249	0.425604	0.794841	0.378294	2
ENSMUST00000076264:ENSMUSG00000062761:113:1799:3299	-0.390633	0.543628	1.10486	0.454988	0.315348	0.881844	-1.53533	-1.37471	1
ENSMUST00000118545:ENSMUSG00000054520:57:1902:3034	-0.818696	-0.38641	-0.208333	-0.10829	-0.510037	-1.0527	1.54365	1.54082	3
ENSMUST00000026572:ENSMUSG00000025499:162:729:2828	-0.79004	-0.0880008	1.09494	0.727206	0.608935	0.989329	-1.09947	-1.4429	1
ENSMUST00000020908:ENSMUSG00000057469:231:1047:2418	-0.164316	-0.435156	-0.200424	-0.44238	1.8463	1.20236	-0.727471	-1.07891	4
ENSMUST00000020649:ENSMUSG00000020380:264:4200:5153	0.436167	0.695362	-0.00414594	-0.451706	1.24607	0.850916	-1.41469	-1.35797	6
ENSMUST00000035430:ENSMUSG00000026709:542:2501:3619	0.177949	0.641736	-0.593348	-0.233778	1.24888	1.23293	-1.17109	-1.30328	4
ENSMUST00000022909:ENSMUSG00000022300:117:1452:1551	-1.04361	-0.656605	1.17902	0.985176	0.362928	1.08066	-0.962732	-0.944835	1
ENSMUST00000183032:ENSMUSG00000032582:240:3594:3716	0.333035	1.13479	0.182275	-0.353091	-1.42008	-1.4666	0.716186	0.873483	5
ENSMUST00000022115:ENSMUSG00000021615:122:1100:1540	-0.768789	-0.596258	0.403468	0.489552	1.14096	1.44981	-1.02257	-1.09617	1
ENSMUST00000041587:ENSMUSG00000033128:385:2290:3034	-0.930457	-0.434533	0.990698	1.49351	0.891433	-0.0515889	-0.887068	-1.07199	1
ENSMUST00000062893:ENSMUSG00000045328:122:7535:7910	0.583539	1.32097	-1.38622	-1.46077	-0.295671	0.00348686	0.548646	0.686024	5
ENSMUST00000164083:ENSMUSG00000044475:114:1182:1473	0.550208	0.423173	0.413213	0.224465	0.909095	0.651835	-1.67251	-1.49948	1
ENSMUST00000237265:ENSMUSG00000036775:177:1230:1993	-0.887181	-0.518746	0.910271	0.88275	1.11248	0.748511	-1.04933	-1.19875	1
ENSMUST00000020123:ENSMUSG00000019961:265:2344:3772	0.803488	1.48792	-0.905813	-0.204117	0.553591	0.558166	-1.27085	-1.02238	6
ENSMUST00000048781:ENSMUSG00000040618:138:2139:3400	-0.901612	-0.957393	0.00779045	0.641729	1.26112	1.45417	-0.653261	-0.852545	1
ENSMUST00000030412:ENSMUSG00000028657:14:932:2381	-0.30978	-0.146743	0.194246	0.757199	1.30167	0.928807	-1.34735	-1.37805	1
ENSMUST00000117338:ENSMUSG00000040811:193:2716:2765	-1.0741	-0.913497	1.17603	1.37029	0.441082	0.569407	-0.807665	-0.761556	1
ENSMUST00000102960:ENSMUSG00000026718:199:1843:5000	-0.942281	-0.912529	1.28204	0.983214	0.751023	0.52139	-0.38471	-1.29815	1
ENSMUST00000025439:ENSMUSG00000024556:145:1912:2638	0.758836	0.674138	-0.0172955	0.0441518	0.572055	1.00102	-1.37695	-1.65595	6
ENSMUST00000020673:ENSMUSG00000020402:0:888:891	0.980565	0.821523	0.154483	0.119215	-1.82218	-1.17598	0.774925	0.147447	5
ENSMUST00000172572:ENSMUSG00000092607:116:674:1054	-0.836643	-0.375258	0.30708	0.639335	1.38652	1.11288	-1.11825	-1.11567	1
ENSMUST00000020311:ENSMUSG00000020111:90:1539:2336	-0.398691	-0.126824	0.27094	0.632107	0.955888	1.35198	-1.3914	-1.294	1
ENSMUST00000167436:ENSMUSG00000060938:128:563:606	-0.320591	-0.176824	-0.0176057	0.424081	-1.46236	-0.985142	0.84792	1.69052	3
ENSMUST00000224667:ENSMUSG00000025006:162:4032:4313	1.37307	1.64288	-0.879621	-0.397159	0.00829109	-0.0258693	-0.833837	-0.88776	6
ENSMUST00000151698:ENSMUSG00000028581:223:1006:2600	1.82786	1.25729	-1.02622	-0.644513	-0.365451	-0.525367	-0.084336	-0.439268	5
ENSMUST00000051226:ENSMUSG00000033065:154:2494:2879	0.102853	0.593226	0.813113	0.542301	0.616036	0.498986	-1.72532	-1.4412	6
ENSMUST00000078084:ENSMUSG00000037266:228:1122:1749	-0.628606	-0.451461	-0.323047	-0.227484	1.76546	1.3976	-0.749147	-0.783313	4
ENSMUST00000102649:ENSMUSG00000028653:13:1414:2074	-0.901175	-0.583313	0.838769	0.308695	1.02049	1.36313	-1.18911	-0.857486	1
ENSMUST00000002397:ENSMUSG00000002326:159:1203:1993	0.522172	-0.122664	-0.163986	-0.226351	-1.3219	-1.25447	1.37794	1.18926	3
ENSMUST00000067924:ENSMUSG00000054720:318:2727:6976	1.28304	0.686922	0.873773	-0.04314	0.360878	-0.412571	-1.23674	-1.51216	6
ENSMUST00000108582:ENSMUSG00000059851:744:2148:2774	0.0542788	0.154457	0.37932	1.95147	-0.129771	0.0379324	-1.16374	-1.28394	1
ENSMUST00000113683:ENSMUSG00000001158:42:615:1005	-1.43065	-0.986665	0.886079	0.524647	1.36554	0.696496	-0.606928	-0.448521	2
ENSMUST00000024123:ENSMUSG00000023353:30:2760:3207	0.0776268	0.558565	-0.0999939	0.483911	1.30142	0.60855	-1.2637	-1.66638	6
ENSMUST00000003451:ENSMUSG00000054855:112:808:2203	-1.62494	-1.44314	0.814614	0.61114	1.05048	0.139557	0.311435	0.140855	2
ENSMUST00000075418:ENSMUSG00000046027:82:721:2483	-1.04245	-0.867449	0.453284	0.79568	1.04212	1.31568	-1.02947	-0.667391	1
ENSMUST00000112211:ENSMUSG00000021948:237:2337:2851	-1.26476	-0.772846	0.733418	0.400742	-0.804287	-0.60455	1.61381	0.698469	3
ENSMUST00000088373:ENSMUSG00000030257:770:4067:8887	0.374373	0.513752	0.985537	0.229306	0.849696	0.154166	-1.56033	-1.5465	6
ENSMUST00000029679:ENSMUSG00000028044:170:407:849	1.41586	1.26996	-1.32659	-0.934524	0.542666	-0.0879806	-0.613603	-0.265791	6
ENSMUST00000115383:ENSMUSG00000062980:895:3973:5690	0.338772	0.785789	-0.628597	0.838722	0.822316	0.677709	-1.32822	-1.50649	6
ENSMUST00000102536:ENSMUSG00000059291:40:574:833	0.551159	0.393783	-0.781445	-0.579249	-1.07433	-1.07257	1.22307	1.33958	3
ENSMUST00000171245:ENSMUSG00000023048:370:781:1353	-0.353201	-0.191932	1.24764	1.76326	-0.30801	-0.160196	-0.82987	-1.16769	1
ENSMUST00000060077:ENSMUSG00000022742:136:1465:3097	-0.396903	-0.316375	0.304403	0.768103	1.68979	0.409383	-1.14289	-1.31551	1
ENSMUST00000106972:ENSMUSG00000018412:650:3947:5427	1.64478	1.08743	-0.984245	-1.24894	-0.738565	-0.0241622	0.0945992	0.169107	5
ENSMUST00000032667:ENSMUSG00000030474:29:1430:1849	-0.432916	-0.487514	-0.472304	-0.237785	-0.926469	-0.60941	1.74527	1.42113	3
ENSMUST00000123605:ENSMUSG00000031730:251:1436:2039	-0.720858	-0.325209	0.475311	0.110962	1.17272	1.51134	-1.15233	-1.07194	1
ENSMUST00000102894:ENSMUSG00000112023:88:997:1836	-1.39649	-1.38239	0.478417	1.24125	0.576643	-0.616277	0.712456	0.386392	2
ENSMUST00000051950:ENSMUSG00000042605:27:3885:4472	-0.0929458	-0.629118	0.450026	-0.080921	1.64442	1.00613	-1.025	-1.27258	4
ENSMUST00000058437:ENSMUSG00000043716:284:1094:1163	0.0957525	-0.0149207	-0.552416	-0.254905	-1.16085	-1.01255	1.30338	1.59651	3
ENSMUST00000059286:ENSMUSG00000060477:81:1947:3196	-1.51292	-1.56111	0.257237	0.0922039	1.01575	0.216326	0.805249	0.687267	2
ENSMUST00000032597:ENSMUSG00000030432:133:544:1106	0.0301271	0.138823	-0.618338	-0.359545	-1.05793	-1.04033	1.31073	1.59647	3
ENSMUST00000034552:ENSMUSG00000032051:79:643:875	-0.27875	0.0665915	1.13815	1.09226	0.50713	0.317618	-1.29894	-1.54406	1
ENSMUST00000017946:ENSMUSG00000017802:114:1512:3165	-0.489667	-0.219129	-0.202218	0.347772	1.44407	1.37614	-1.0182	-1.23877	4
ENSMUST00000060067:ENSMUSG00000004069:64:1504:2648	-0.0794767	-0.171398	0.389792	-0.513889	1.12184	1.59502	-1.12934	-1.21254	4
ENSMUST00000030942:ENSMUSG00000029066:135:582:764	0.354231	0.568824	-0.981891	-0.610508	-0.725453	-1.17595	1.30302	1.26773	5
ENSMUST00000078369:ENSMUSG00000061615:7:397:473	1.4011	1.49174	-0.605391	-0.62323	0.113907	0.219086	-1.02412	-0.973099	6
ENSMUST00000051589:ENSMUSG00000025894:31:958:2843	-0.681208	-0.14387	-0.00470413	-0.247576	1.67324	1.30895	-0.700754	-1.20408	4
ENSMUST00000032570:ENSMUSG00000030410:43:2038:2494	-1.01791	-0.898268	1.25026	1.42919	-0.283275	0.796519	-0.533855	-0.742659	1
ENSMUST00000034510:ENSMUSG00000032012:660:2205:5653	1.36259	1.78129	-0.648606	-0.352332	-0.34865	-0.424114	-0.38061	-0.989565	6
ENSMUST00000163661:ENSMUSG00000059994:108:1197:1649	1.21386	1.34453	-1.0668	-1.0378	-0.723239	-0.610888	0.771775	0.108571	5
ENSMUST00000171031:ENSMUSG00000034165:327:1203:2113	-0.880043	-0.230615	1.26165	1.70802	0.0387947	-0.0801545	-0.867545	-0.950103	1
ENSMUST00000025490:ENSMUSG00000024594:171:1500:5030	0.207971	0.803137	1.3542	1.05209	-0.984048	-0.344838	-0.817596	-1.27092	6
ENSMUST00000044384:ENSMUSG00000035561:157:1714:2298	-0.920665	-1.00003	0.77615	1.34111	1.26143	0.0102775	-0.531534	-0.936739	1
ENSMUST00000071230:ENSMUSG00000021116:363:1308:3405	-1.62215	-0.800554	1.28498	1.09227	0.401555	0.552185	-0.404767	-0.503519	2
ENSMUST00000019917:ENSMUSG00000019782:186:915:1090	1.27626	0.764707	-0.340158	-1.17122	-0.943769	-1.08252	0.989506	0.5072	5
ENSMUST00000163717:ENSMUSG00000034681:292:1207:1920	-0.38282	0.00495132	0.0584258	0.64703	0.739619	1.55932	-1.27133	-1.3552	1
ENSMUST00000049411:ENSMUSG00000035960:119:1070:1239	1.24241	1.85222	-0.998924	-0.480315	-0.367289	-0.613885	-0.522397	-0.111818	5
ENSMUST00000061973:ENSMUSG00000049734:95:1037:1084	-0.993806	-0.877739	-0.116937	1.09428	-0.549884	-0.938284	1.11974	1.26263	3
ENSMUST00000114878:ENSMUSG00000022906:679:3169:3548	-0.99323	-0.968918	0.0945604	-0.137703	-0.480507	-0.487657	1.20621	1.76724	3
ENSMUST00000009789:ENSMUSG00000019916:208:1810:4043	-1.17068	-0.83024	0.35536	-0.257601	1.51706	1.33843	-0.15897	-0.793366	1
ENSMUST00000037246:ENSMUSG00000034108:97:919:1067	-0.338348	0.232915	0.331991	0.756867	1.42956	0.383064	-1.55437	-1.24168	1
ENSMUST00000194361:ENSMUSG00000026080:304:1372:2996	-0.306848	-0.277814	1.29792	0.676953	0.818297	0.525937	-1.34472	-1.38972	1
ENSMUST00000025561:ENSMUSG00000024659:347:1385:1674	-1.83035	-1.23232	0.693412	0.955718	0.268291	-0.00528564	0.535749	0.614783	2
ENSMUST00000222821:ENSMUSG00000007867:0:618:783	-0.975077	-1.03021	0.912102	0.387068	1.48571	0.76892	-0.83993	-0.708581	1
ENSMUST00000022865:ENSMUSG00000022255:317:2054:6919	-1.14283	-0.851798	1.21241	-0.0212511	0.916995	1.2865	-0.595133	-0.804896	1
ENSMUST00000035266:ENSMUSG00000078853:435:1704:2022	-0.760349	-0.983612	-0.125222	0.334875	-0.507691	-0.878771	1.58512	1.33565	3
ENSMUST00000019962:ENSMUSG00000019818:121:712:2922	-1.09218	-0.85045	0.413952	0.63121	1.71994	0.658896	-0.629992	-0.851376	1
ENSMUST00000027464:ENSMUSG00000026248:115:1114:1424	-0.986362	-0.613469	1.47618	1.04216	0.621583	0.384235	-0.965498	-0.958829	1
ENSMUST00000108587:ENSMUSG00000064179:85:871:1059	-0.9222	-0.764632	0.0879688	1.63715	0.940941	0.729339	-0.852834	-0.855728	1
ENSMUST00000032183:ENSMUSG00000030095:184:1384:2903	0.319513	0.505047	0.0894061	0.450777	0.944004	0.796391	-1.34602	-1.75911	1
ENSMUST00000038398:ENSMUSG00000038507:190:2323:3231	-1.63901	-1.16188	0.39934	0.49106	-0.282492	-0.0311621	1.04555	1.1786	3
ENSMUST00000029482:ENSMUSG00000027883:517:2554:3498	0.71457	0.607847	-0.827506	-1.0405	1.07212	1.25748	-1.01544	-0.768565	4
ENSMUST00000054708:ENSMUSG00000032123:194:1424:2205	1.67415	0.532496	-1.01262	-1.58822	-0.116465	-0.223107	0.495901	0.237868	5
ENSMUST00000046174:ENSMUSG00000037625:230:851:1870	1.28041	1.41565	-0.767489	-0.515777	0.669451	-0.0576351	-1.02679	-0.997821	6
ENSMUST00000039213:ENSMUSG00000035941:568:4624:5650	-0.803675	-0.569791	0.608785	0.347766	0.807898	1.66178	-1.1179	-0.934859	1
ENSMUST00000034868:ENSMUSG00000026034:147:1596:1796	-0.863545	-0.953752	0.360358	0.225768	1.03498	1.71454	-0.771013	-0.74734	1
ENSMUST00000170051:ENSMUSG00000002944:320:1736:3399	-0.992898	-0.983352	0.253545	0.112271	1.49162	1.39097	-0.662176	-0.60998	4
ENSMUST00000086461:ENSMUSG00000029363:69:1086:2796	1.64627	1.41738	-1.11367	-0.741544	-0.413863	-0.514598	-0.052205	-0.227772	5
ENSMUST00000038845:ENSMUSG00000040747:199:856:1742	-0.85458	-1.22793	0.874531	1.50589	0.691996	0.453826	-0.687327	-0.756398	1
ENSMUST00000080622:ENSMUSG00000063480:109:493:2077	0.942367	0.508851	-1.21405	-0.602083	-0.751381	-1.04909	1.14182	1.02357	5
ENSMUST00000028644:ENSMUSG00000027215:269:1067:1824	-1.01072	-1.31672	-0.575789	-0.286316	0.930441	-0.068573	1.5186	0.80908	3
ENSMUST00000029770:ENSMUSG00000028127:184:2161:3489	0.464013	0.738709	1.45352	0.664553	-0.246623	-0.626669	-0.880271	-1.56724	6
ENSMUST00000234686:ENSMUSG00000024142:595:1573:3855	1.33943	0.914933	-1.06074	-0.783889	-1.1551	-0.523779	0.30655	0.962595	5
ENSMUST00000094815:ENSMUSG00000052833:35:1085:1875	1.25104	1.25993	-1.32399	-0.669909	0.473155	0.521242	-0.692742	-0.818717	6
ENSMUST00000139526:ENSMUSG00000021830:339:2799:5045	-0.515312	-0.336573	0.194	-0.224719	1.42376	1.52165	-1.20881	-0.853996	4
ENSMUST00000224047:ENSMUSG00000024561:169:2101:2838	0.39296	1.11243	-0.314282	0.662424	-1.61174	-1.34715	0.706102	0.399254	5
ENSMUST00000084434:ENSMUSG00000025508:339:684:964	0.152523	0.202192	-0.466738	-0.53987	-1.05872	-1.12863	1.39514	1.4441	3
ENSMUST00000053729:ENSMUSG00000026784:109:1336:1642	1.18882	1.2054	-0.862025	-0.682063	-1.09041	-0.964446	0.40163	0.803089	5
ENSMUST00000090839:ENSMUSG00000068874:103:1519:1712	-0.654448	-0.573337	0.516015	1.06978	1.39659	0.527341	-1.133	-1.14893	1
ENSMUST00000111343:ENSMUSG00000029430:267:915:2423	0.9009	1.37269	-0.780999	-0.416762	-1.24184	-1.08473	0.526747	0.723995	5
ENSMUST00000114459:ENSMUSG00000004980:150:1209:1728	0.258077	1.48463	-0.11472	-0.328457	-1.20224	-1.47831	0.581308	0.799713	5
ENSMUST00000025101:ENSMUSG00000024253:73:1126:1354	-0.271615	-0.127613	-0.352239	-0.648968	1.86173	1.21924	-0.838091	-0.842447	4
ENSMUST00000186213:ENSMUSG00000026202:99:1443:2840	-0.0138917	0.539163	1.57561	0.968579	-1.14301	-1.34679	-0.296501	-0.283163	2
ENSMUST00000084013:ENSMUSG00000065947:0:294:297	1.51271	0.629606	-0.743358	-0.862763	-1.01043	-0.969463	0.634059	0.809643	5
ENSMUST00000017981:ENSMUSG00000017837:147:720:2097	-0.861024	-0.580985	0.819604	1.2773	0.522962	0.99323	-1.10863	-1.06245	1
ENSMUST00000071152:ENSMUSG00000020696:250:1444:3633	-1.46431	-1.38031	1.29554	0.467505	0.268648	0.9734	0.0222484	-0.182726	2
ENSMUST00000042658:ENSMUSG00000039063:73:973:1851	-0.743008	-0.800914	0.595769	1.19562	0.957523	0.910274	-0.917234	-1.19803	1
ENSMUST00000170810:ENSMUSG00000061904:92:1166:1341	0.759934	0.670704	-0.728271	-0.239764	-1.08832	-1.43289	1.14819	0.910409	5
ENSMUST00000025639:ENSMUSG00000024732:33:1311:3003	-0.15709	0.0706974	-0.604316	-0.356412	-0.849263	-1.10797	1.41226	1.5921	3
ENSMUST00000015950:ENSMUSG00000015806:134:857:1380	-0.340536	-0.256928	0.233365	0.355534	1.1042	1.46362	-1.29977	-1.25949	4
ENSMUST00000107462:ENSMUSG00000042737:483:759:827	-0.650247	-0.66377	-0.301214	0.0485597	1.79965	1.28316	-0.691343	-0.824798	4
ENSMUST00000021607:ENSMUSG00000021190:210:1515:1990	0.0114986	0.509527	-0.137263	-0.152402	1.40203	1.05489	-1.28823	-1.40006	4
ENSMUST00000017332:ENSMUSG00000017188:187:511:886	1.15191	1.49128	-0.0537431	0.56063	-1.42591	-0.822421	-0.539845	-0.361893	6
ENSMUST00000217841:ENSMUSG00000019873:25:826:2925	-1.67004	-1.3119	0.800644	-0.0205043	0.894142	0.616269	0.809455	-0.118064	2
ENSMUST00000031311:ENSMUSG00000029366:260:1040:3078	0.751449	1.13288	-0.41967	-0.144105	-1.64813	-1.08931	0.553054	0.863839	5
ENSMUST00000047973:ENSMUSG00000034926:129:1677:4028	1.09901	0.355862	-0.589142	-0.327409	1.24984	0.715449	-1.29222	-1.21139	4
ENSMUST00000101285:ENSMUSG00000073002:39:345:623	-0.410213	-0.691623	0.674525	0.491269	1.4295	0.88375	-1.24773	-1.12948	1
ENSMUST00000028948:ENSMUSG00000027454:125:713:1087	0.719675	0.437228	-0.453865	-0.462941	1.59187	0.605188	-1.20359	-1.23356	4
ENSMUST00000102724:ENSMUSG00000010517:440:2387:4468	1.15691	1.14317	0.340522	0.853918	-0.969326	-1.08248	-0.298538	-1.14417	6
ENSMUST00000191142:ENSMUSG00000026020:173:1781:9507	0.312572	0.930287	-0.383035	-0.971397	-1.14979	-0.976102	1.4091	0.828358	5
ENSMUST00000020223:ENSMUSG00000020034:538:2089:2725	-0.391842	-0.816546	0.110628	-0.0597823	1.52626	1.46247	-1.01295	-0.818245	4
ENSMUST00000080812:ENSMUSG00000039130:21:1524:1824	-0.735751	-0.904554	0.0651031	0.739166	1.14116	1.46156	-1.09649	-0.670195	1
ENSMUST00000205156:ENSMUSG00000030208:395:875:2911	0.710422	1.03733	-0.310899	0.0493828	0.560814	0.865229	-1.54654	-1.36573	6
ENSMUST00000180339:ENSMUSG00000031938:327:1272:2756	-0.849424	-0.0379656	0.754596	1.16729	0.555526	0.927499	-1.31886	-1.19867	1
ENSMUST00000038868:ENSMUSG00000034401:223:1687:2466	-0.739	-0.65482	1.38057	0.627724	1.06594	0.487172	-1.05004	-1.11755	1
ENSMUST00000113312:ENSMUSG00000035378:96:1803:6816	0.436125	-0.00627928	0.808799	0.002809	-1.48357	-1.49677	1.18759	0.551294	3
ENSMUST00000112346:ENSMUSG00000034780:230:1208:4977	-0.748949	0.0936104	-0.868068	-0.868068	0.495827	2.15228	-0.206215	-0.0504189	4
ENSMUST00000115206:ENSMUSG00000058440:251:1853:1879	-0.263336	-0.0945612	1.13922	0.98186	1.01224	-0.0892967	-1.24405	-1.44207	1
ENSMUST00000105525:ENSMUSG00000019986:364:3505:4851	-0.819437	-0.861452	0.72119	0.251842	1.00416	1.52712	-0.914796	-0.908627	1
ENSMUST00000163764:ENSMUSG00000025764:224:2726:5584	1.77884	1.16657	-0.632242	-0.545959	0.235956	-0.199728	-0.735426	-1.06801	6
ENSMUST00000048393:ENSMUSG00000037204:340:994:1270	-0.767378	-0.303032	0.605453	1.32167	1.26373	0.152939	-1.16268	-1.11071	1
ENSMUST00000033992:ENSMUSG00000031584:302:1802:2673	-0.813653	-0.201678	1.1562	0.914225	0.598203	0.822509	-1.12495	-1.35085	1
ENSMUST00000085519:ENSMUSG00000032249:172:913:2113	-0.817993	-0.387487	1.59211	0.753647	0.341592	0.72465	-1.13317	-1.07334	1
ENSMUST00000225633:ENSMUSG00000021978:703:3460:6013	-0.439931	-0.410088	-0.395517	-0.390937	1.71354	1.47742	-0.747249	-0.807242	4
ENSMUST00000016088:ENSMUSG00000015944:328:1315:7367	-0.499176	-0.482946	0.575814	1.17862	1.17082	0.55195	-1.31349	-1.18159	1
ENSMUST00000070326:ENSMUSG00000038379:60:2550:2871	1.48808	1.371	-1.2152	-1.11424	-0.196879	-0.342282	0.130813	-0.12129	5
ENSMUST00000097649:ENSMUSG00000026305:204:2391:3645	-1.53612	-1.0722	1.41846	0.22104	0.778925	0.795861	-0.358206	-0.247761	2
ENSMUST00000032497:ENSMUSG00000030347:78:1734:2501	-0.627054	-0.112403	-1.17635	-1.12399	0.570758	-0.0791676	0.844943	1.70325	3
ENSMUST00000160885:ENSMUSG00000050410:499:1288:1732	0.7187	1.01709	0.076592	0.507445	0.336072	0.460366	-1.50721	-1.60906	6
ENSMUST00000171929:ENSMUSG00000026605:143:9134:11130	1.26627	1.67813	-1.04572	-1.10211	-0.453816	-0.118002	0.00418025	-0.228931	5
ENSMUST00000020497:ENSMUSG00000020256:126:2895:6027	-0.926192	-0.972528	0.493262	0.480335	1.3687	1.20545	-0.689946	-0.959085	1
ENSMUST00000033283:ENSMUSG00000030978:330:2706:3997	0.257035	0.857508	-0.226529	-0.267963	1.0079	1.12572	-1.35383	-1.39984	6
ENSMUST00000091497:ENSMUSG00000026657:206:3332:6208	-0.566782	-0.549997	-0.369616	-0.25931	-0.381708	-0.995357	1.84433	1.27844	3
ENSMUST00000006254:ENSMUSG00000006095:579:1311:1416	-0.48351	0.19492	0.599889	1.86214	0.0642034	0.157743	-1.2354	-1.15999	1
ENSMUST00000167619:ENSMUSG00000034480:234:3540:8439	-1.43096	-1.44843	0.265535	0.451308	0.0920995	0.0888177	1.53873	0.442894	3
ENSMUST00000039373:ENSMUSG00000035898:65:3224:6590	-1.18339	-1.184	0.298899	-0.104673	-0.0441066	-0.530175	1.23196	1.51549	3
ENSMUST00000056904:ENSMUSG00000051220:116:3836:5302	1.69545	1.41596	-0.484799	-0.618595	-0.921656	-0.758781	-0.273301	-0.0542697	5
ENSMUST00000047511:ENSMUSG00000041362:588:2481:3974	1.54234	1.65937	-0.471774	-0.277706	-0.508242	-0.470132	-0.77248	-0.701376	6
ENSMUST00000081232:ENSMUSG00000034330:185:3980:4298	-0.517902	-0.224322	0.568675	0.393939	1.365	0.983618	-1.09446	-1.47455	1
ENSMUST00000154208:ENSMUSG00000066026:438:1344:2337	-1.5725	-1.50634	0.864752	0.644935	0.552391	0.876239	-0.00605219	0.146572	2
ENSMUST00000093040:ENSMUSG00000053291:154:793:1192	-0.381488	-0.460721	0.1992	-0.405257	1.65948	1.33365	-1.05783	-0.887023	4
ENSMUST00000038816:ENSMUSG00000034855:68:362:1094	-1.02041	-1.03361	-0.143285	-0.0277418	-0.202361	-0.57051	1.43214	1.56578	3
ENSMUST00000030588:ENSMUSG00000028796:169:2719:3949	-1.06318	-0.759005	0.754082	0.121748	1.00437	1.50571	-0.456598	-1.10712	1
ENSMUST00000112308:ENSMUSG00000024120:45:4221:4393	1.4276	1.36558	-0.897444	-0.564278	-0.85968	-1.01443	0.441598	0.101065	5
ENSMUST00000080067:ENSMUSG00000028962:267:3978:4179	0.536632	0.882576	-0.89618	-0.873331	-0.825699	-1.07392	1.14808	1.10185	5
ENSMUST00000006629:ENSMUSG00000020315:268:7357:8461	-0.461443	-0.00295011	-0.343777	-0.357657	1.57059	1.50206	-0.947365	-0.95945	4
ENSMUST00000047232:ENSMUSG00000042410:36:2049:7359	1.13819	0.998782	-0.728664	-1.26224	-0.910935	-0.71779	1.00458	0.478073	5
ENSMUST00000095214:ENSMUSG00000036810:76:451:1731	1.56166	1.07204	-0.447701	-0.384031	-1.02977	-1.26264	0.625413	-0.134967	5
ENSMUST00000013766:ENSMUSG00000013622:38:707:966	-0.355669	-0.296611	-0.132341	0.247059	1.98553	0.688153	-0.998887	-1.13724	4
ENSMUST00000056370:ENSMUSG00000028066:24:630:1007	0.650827	0.977962	-0.799283	-0.993043	1.11413	0.939805	-1.14976	-0.740638	4
ENSMUST00000164120:ENSMUSG00000027469:497:2732:4365	0.424038	0.985468	-1.25545	-1.29214	1.228	0.813179	-0.337049	-0.566041	4
ENSMUST00000044503:ENSMUSG00000039316:466:2128:4029	0.125319	0.606343	0.485122	0.1993	1.10259	0.576866	-1.57883	-1.51671	6
ENSMUST00000028342:ENSMUSG00000026966:67:424:862	1.34785	1.54036	0.132477	-0.645807	-0.217484	-0.0345817	-1.25415	-0.868669	6
ENSMUST00000239017:ENSMUSG00000021288:195:2106:4089	-0.399838	-0.0730265	1.02582	0.972588	0.963608	0.278076	-1.35257	-1.41465	1
ENSMUST00000165177:ENSMUSG00000032215:57:549:597	0.695649	0.694488	-0.548495	-0.664715	-1.12871	-1.2552	1.15884	1.04815	3
ENSMUST00000099374:ENSMUSG00000074802:316:2365:6748	-0.528303	-0.230797	-0.54034	-0.547871	2.17399	0.826817	-0.590412	-0.563081	4
ENSMUST00000019064:ENSMUSG00000018920:537:1275:2699	-1.31828	-1.08862	0.201544	0.144496	0.248897	-0.692592	1.66307	0.84149	3
ENSMUST00000001079:ENSMUSG00000001052:239:3992:5128	0.430306	0.2707	-0.854817	-0.227473	-0.938601	-1.29134	1.3312	1.28002	3
ENSMUST00000112693:ENSMUSG00000036202:48:7326:8509	1.32339	1.59402	-1.03742	-1.11496	-0.41364	-0.455305	0.0998784	0.00403037	5
ENSMUST00000112161:ENSMUSG00000044583:337:3487:3897	1.31071	1.06465	-0.805173	-0.67808	-0.934462	-1.18061	0.724605	0.498366	5
ENSMUST00000027975:ENSMUSG00000026664:51:1065:1438	1.67857	1.37676	-0.536867	-1.10336	-0.549559	0.0851913	-0.375147	-0.575587	6
ENSMUST00000093785:ENSMUSG00000079334:910:1852:2053	-0.711245	-0.990599	0.883876	1.07729	1.2262	0.446564	-0.994483	-0.937596	1
ENSMUST00000048490:ENSMUSG00000025762:316:1939:2497	-0.74032	-0.576569	0.937917	0.0267117	1.25919	1.18664	-0.882621	-1.21095	1
ENSMUST00000022344:ENSMUSG00000021810:334:2257:3132	-0.824507	-0.360806	1.25299	1.59968	0.176245	0.15609	-1.05564	-0.944053	1
ENSMUST00000028817:ENSMUSG00000027342:278:1061:1518	0.948214	1.37075	0.218028	0.491097	0.0966709	-0.379133	-1.4467	-1.29892	6
ENSMUST00000006614:ENSMUSG00000006445:113:3044:3913	-0.989129	-0.959335	0.387988	-0.154636	1.96857	0.739078	-0.416317	-0.576219	4
ENSMUST00000149565:ENSMUSG00000031467:283:1378:10779	0.592117	1.12137	-0.531246	-0.804351	-0.796607	-1.4336	1.09556	0.756753	5
ENSMUST00000084985:ENSMUSG00000017843:0:1572:1847	1.86942	1.12967	-0.985929	-0.699895	-0.610427	-0.494333	0.149219	-0.35772	5
ENSMUST00000032491:ENSMUSG00000030341:301:1663:2156	0.241538	0.312624	-0.0484001	0.0237527	-1.76894	-1.03337	1.3114	0.961392	3
ENSMUST00000173801:ENSMUSG00000032423:512:2381:2944	-0.0428873	0.545793	-0.749621	-0.681605	-0.888134	-0.946089	1.67628	1.08626	5
ENSMUST00000111920:ENSMUSG00000002733:314:1205:2534	-0.602015	-0.809458	-0.149656	-0.308784	1.77866	1.35847	-0.471466	-0.79576	4
ENSMUST00000000304:ENSMUSG00000000295:32:629:858	-0.788518	-0.42081	0.40531	0.792983	1.04619	1.27716	-1.08906	-1.22326	1
ENSMUST00000030814:ENSMUSG00000028969:45:921:2059	-0.193188	-0.0860105	-0.88837	-0.244941	1.15255	1.86651	-0.762336	-0.844214	4
ENSMUST00000036805:ENSMUSG00000035278:452:944:1260	-0.725619	-0.307093	0.0589762	0.278417	1.95837	0.71018	-0.909821	-1.06341	4
ENSMUST00000019354:ENSMUSG00000019210:173:851:1312	-1.73282	-1.15583	1.1134	0.855301	0.705692	0.0680841	-0.224303	0.370471	2
ENSMUST00000022197:ENSMUSG00000021687:553:1567:4259	-0.604391	-0.172905	0.545603	0.927366	0.650223	1.26633	-1.37281	-1.23941	1
ENSMUST00000007257:ENSMUSG00000007041:482:1205:1466	-0.968413	-0.754007	1.0354	1.78081	0.289708	0.130518	-0.797369	-0.716638	1
ENSMUST00000236352:ENSMUSG00000034445:838:1627:2323	0.815946	0.211401	-1.22651	-0.768862	1.27084	1.19121	-0.895312	-0.598714	4
ENSMUST00000003720:ENSMUSG00000003623:338:2174:2996	0.712996	0.372635	0.696124	0.722505	0.746479	-0.16482	-1.55597	-1.52994	6
ENSMUST00000000804:ENSMUSG00000000787:143:2129:4692	0.00489788	0.417082	-0.389016	-0.511867	-1.12737	-1.14976	1.48269	1.27334	3
ENSMUST00000233027:ENSMUSG00000024812:175:3745:4668	0.511111	0.891643	0.881991	1.09646	-0.076677	-0.695057	-1.11768	-1.49179	6
ENSMUST00000032410:ENSMUSG00000048930:586:1882:2848	0.824288	-0.161304	0.465652	1.45459	-0.0706184	0.273709	-1.38332	-1.40299	1
ENSMUST00000026222:ENSMUSG00000025204:39:597:680	0.491904	0.092504	-0.941407	-0.981838	1.59186	1.16507	-0.674773	-0.743314	4
ENSMUST00000112487:ENSMUSG00000056121:69:1194:2041	-0.68647	-0.434814	1.40804	1.59651	0.318189	-0.493845	-0.802783	-0.904822	1
ENSMUST00000047903:ENSMUSG00000034807:202:2053:3207	-0.252154	-0.0286146	-0.620787	-0.156911	1.64386	1.36819	-0.829937	-1.12365	4
ENSMUST00000048010:ENSMUSG00000039497:689:3563:4389	-0.769329	-0.261798	1.29311	0.725298	1.06413	0.326355	-1.38334	-0.994431	1
ENSMUST00000045779:ENSMUSG00000034714:113:1709:3486	0.301026	0.36444	0.167165	-0.0336344	0.663592	1.44363	-1.45355	-1.45268	1
ENSMUST00000074352:ENSMUSG00000044252:212:3062:3956	-0.165214	-0.218859	0.113675	0.204892	1.26703	1.36706	-1.0642	-1.50438	4
ENSMUST00000033054:ENSMUSG00000030790:183:735:1390	-0.807455	-0.710991	1.23565	0.458328	0.828841	1.09852	-1.03104	-1.07184	1
ENSMUST00000164375:ENSMUSG00000029860:93:1785:3188	-0.83514	-1.12481	0.0583859	-0.101659	-0.625498	-0.369391	1.52702	1.47109	3
ENSMUST00000102774:ENSMUSG00000015837:70:1396:2037	-1.23194	-1.07724	0.911074	0.621146	1.10016	1.00504	-0.622784	-0.705459	2
ENSMUST00000034470:ENSMUSG00000031988:444:1452:3575	-0.969367	-0.154562	0.920864	0.561712	0.847513	1.1595	-1.10522	-1.26044	1
ENSMUST00000041769:ENSMUSG00000035770:246:1722:4627	-1.26182	-0.728744	0.406149	0.559664	1.58751	0.873059	-0.511335	-0.924482	1
ENSMUST00000005711:ENSMUSG00000033916:219:885:949	-1.10627	-0.704457	0.605282	1.0195	0.66576	1.314	-1.11536	-0.67846	1
ENSMUST00000036665:ENSMUSG00000027742:39:2010:3182	-0.415906	-0.419089	1.82413	1.23621	-0.236394	-0.135512	-0.882725	-0.970711	1
ENSMUST00000048718:ENSMUSG00000037022:72:1317:5650	-0.783884	-0.891658	0.356375	0.0361963	1.84812	0.935237	-0.902454	-0.597931	1
ENSMUST00000102731:ENSMUSG00000020400:279:2220:2973	-1.51718	-1.46899	0.099503	0.0698121	0.346903	0.364786	1.22018	0.884989	2
ENSMUST00000004327:ENSMUSG00000031400:380:1925:2652	-0.534102	-0.313065	0.562538	1.36345	0.913194	0.567904	-1.21577	-1.34415	1
ENSMUST00000022099:ENSMUSG00000021608:186:1788:3675	0.476123	0.734723	-0.889744	-0.791489	0.930921	1.38653	-0.523221	-1.32384	4
ENSMUST00000004565:ENSMUSG00000004451:267:885:2289	-1.32607	-0.537109	0.851329	1.39149	0.916425	0.334711	-0.887765	-0.743012	1
ENSMUST00000058943:ENSMUSG00000049097:289:1774:2583	1.58382	1.55446	-0.449139	-0.394492	-0.779322	-0.0327311	-0.669355	-0.813243	6
ENSMUST00000171877:ENSMUSG00000028716:237:780:1129	-1.2113	-1.2113	0.860788	1.50068	0.27172	0.665358	-0.731525	-0.144422	2
ENSMUST00000112862:ENSMUSG00000026755:120:579:1339	-0.320117	0.277831	0.0340135	-0.37121	0.912577	1.76324	-1.3751	-0.921235	4
ENSMUST00000115268:ENSMUSG00000024621:98:3029:4701	1.34781	1.59422	-0.518486	-0.426206	0.165509	-0.14094	-0.787282	-1.23463	6
ENSMUST00000037391:ENSMUSG00000035776:261:972:3600	0.108309	0.622712	0.16884	0.493769	0.993859	0.698979	-1.75384	-1.33263	1
ENSMUST00000014698:ENSMUSG00000014554:80:911:1107	-0.243099	-0.403716	1.33643	1.19306	-0.424488	0.84868	-1.21352	-1.09334	1
ENSMUST00000028846:ENSMUSG00000027368:79:1033:1617	-1.03502	-1.02276	0.461965	0.590136	-0.798756	-0.712608	1.19757	1.31948	3
ENSMUST00000030296:ENSMUSG00000028567:165:675:1359	-0.710849	-0.671208	0.0510671	0.612218	1.22633	1.4785	-0.944674	-1.04139	1
ENSMUST00000111027:ENSMUSG00000029713:115:1261:1610	-0.840831	-0.804918	0.20413	0.699304	1.71843	0.781531	-0.824202	-0.933444	4
ENSMUST00000113102:ENSMUSG00000029413:38:1124:2414	1.37469	1.78464	-0.565669	-0.0850444	-0.5081	-0.639472	-0.729137	-0.631915	6
ENSMUST00000051955:ENSMUSG00000049517:238:667:937	0.555793	-0.144364	-0.69112	-0.703238	-0.873322	-0.969848	1.38705	1.43905	3
ENSMUST00000120129:ENSMUSG00000054280:331:6244:9959	0.138281	0.145188	-0.20235	-1.04906	-0.862722	-1.01383	1.40465	1.43984	3
ENSMUST00000221422:ENSMUSG00000113902:603:774:861	-0.732512	-0.439675	-0.32621	0.04288	1.22703	1.8346	-0.784264	-0.821849	4
ENSMUST00000126980:ENSMUSG00000003344:9:1533:2449	0.310207	-0.043747	0.185631	0.128477	1.76171	0.336576	-1.49084	-1.18802	6
ENSMUST00000102983:ENSMUSG00000064288:0:309:312	0.0497377	1.08027	-0.417149	-0.10486	0.78204	1.24652	-1.36537	-1.27118	6
ENSMUST00000222570:ENSMUSG00000021482:26:704:3011	0.453127	0.872979	0.888473	0.917286	0.148262	-0.400558	-1.24821	-1.63136	6
ENSMUST00000114575:ENSMUSG00000073131:126:528:4290	0.861575	0.0650698	-1.07632	-0.866417	-0.770995	-0.701473	1.52831	0.960251	5
ENSMUST00000030901:ENSMUSG00000029034:147:1947:2368	-0.892363	-0.383532	0.885173	0.426442	1.06684	1.13467	-0.833166	-1.40407	1
ENSMUST00000203487:ENSMUSG00000053007:390:1914:2648	-1.27473	-0.983452	1.22212	1.54313	-0.0997107	0.306867	-0.0622543	-0.651971	1
ENSMUST00000037321:ENSMUSG00000039710:100:1495:1741	-0.775122	-0.523941	-0.209301	0.444204	1.07905	1.76846	-0.863673	-0.91968	1
ENSMUST00000075448:ENSMUSG00000028565:360:1887:9526	0.464977	0.234186	-0.344284	-0.364982	1.80281	0.600814	-1.22552	-1.168	4
ENSMUST00000033154:ENSMUSG00000030867:104:1913:2199	1.35047	1.52194	-1.30343	-1.00643	-0.0495322	-0.367472	-0.0705399	-0.0750079	5
ENSMUST00000038574:ENSMUSG00000042426:339:4434:4682	-1.3245	-1.02393	0.956094	1.05687	-0.633683	-0.513062	1.18995	0.292261	2
ENSMUST00000045694:ENSMUSG00000041396:381:1467:1513	0.70015	0.274285	0.99914	0.15485	-1.75858	-1.27743	0.825293	0.0822877	3
ENSMUST00000034856:ENSMUSG00000032306:44:1313:1780	0.00955398	0.356803	0.280813	0.182584	0.951903	1.18488	-1.64165	-1.32489	1
ENSMUST00000073208:ENSMUSG00000079507:4:1108:2024	-1.01841	-0.720383	0.346677	0.150575	0.957831	1.79781	-0.705934	-0.808166	1
ENSMUST00000172239:ENSMUSG00000025041:397:2155:3148	1.49275	1.3686	-0.293763	-0.770391	-1.0092	-1.07621	0.126923	0.161291	5
ENSMUST00000102818:ENSMUSG00000079442:222:1128:3626	-1.27755	-0.795298	1.3663	0.92045	0.525572	0.748965	-0.548693	-0.939745	1
ENSMUST00000114246:ENSMUSG00000041075:536:2252:4532	0.759608	0.904639	-0.149805	-0.0129596	0.584567	0.892947	-1.54304	-1.43596	6
ENSMUST00000232937:ENSMUSG00000092043:38:506:663	-0.938864	-0.651543	0.140924	0.609322	1.82401	0.717715	-0.931654	-0.769916	4
ENSMUST00000176172:ENSMUSG00000029705:23:4574:4882	0.550152	0.979161	-0.281594	-0.555833	0.659686	1.23407	-1.13561	-1.45003	6
ENSMUST00000019734:ENSMUSG00000019590:315:1065:2741	0.0816637	-0.117262	-0.0242962	-0.6743	1.52254	1.36837	-1.015	-1.14171	4
ENSMUST00000081946:ENSMUSG00000003438:40:1099:1515	1.25685	1.21647	-1.33063	-0.919362	-0.678339	-0.507552	0.749349	0.213207	5
ENSMUST00000035009:ENSMUSG00000032436:47:548:993	1.30324	1.00389	-0.4619	-0.376896	-1.40504	-1.07837	0.885809	0.129267	5
ENSMUST00000001565:ENSMUSG00000001524:187:1576:1679	-1.11669	-0.390409	1.17281	1.5253	0.501057	0.0728817	-1.08823	-0.676716	1
ENSMUST00000220297:ENSMUSG00000004931:436:2149:2268	-0.898349	-1.03904	0.454836	1.3832	1.35463	0.201275	-0.896992	-0.559558	1
ENSMUST00000100167:ENSMUSG00000023088:36:4620:6792	-1.29536	-1.13549	0.682921	0.70225	1.08552	1.08062	-0.337357	-0.783117	2
ENSMUST00000231165:ENSMUSG00000058099:76:868:7634	0.584681	0.609023	-0.601465	-0.488632	-1.09893	-1.32784	1.06846	1.25471	3
ENSMUST00000166032:ENSMUSG00000041912:116:1796:5692	1.19077	1.49095	-0.4769	-0.484742	-0.0961603	0.614452	-1.07037	-1.168	6
ENSMUST00000086199:ENSMUSG00000026473:129:1248:2792	-0.14292	-0.0784997	0.699903	0.750264	0.791096	0.943941	-1.4051	-1.55868	1
ENSMUST00000058845:ENSMUSG00000045763:222:900:1855	-1.04847	-1.04243	0.882635	1.12961	1.1272	0.514969	-0.802961	-0.760561	1
ENSMUST00000207107:ENSMUSG00000055670:43:8902:11306	-0.671091	-0.648966	0.0204269	0.065041	1.31059	1.685	-0.789918	-0.971081	4
ENSMUST00000066652:ENSMUSG00000036333:171:5550:7409	-0.984415	-0.521304	0.309714	0.465946	1.49617	1.13756	-0.726426	-1.17724	1
ENSMUST00000043843:ENSMUSG00000038366:229:1018:3540	-1.16621	-1.14025	1.32992	1.37266	-0.390698	-0.583441	0.173275	0.404749	2
ENSMUST00000023294:ENSMUSG00000022621:151:820:1640	1.07329	0.943775	-0.181287	-0.421062	-1.3145	-1.35259	0.175891	1.07648	5
ENSMUST00000106479:ENSMUSG00000028696:152:1904:2118	-0.381562	-0.209232	1.77085	0.364274	0.132457	0.754217	-1.23451	-1.1965	1
ENSMUST00000037418:ENSMUSG00000034111:251:1229:7409	-0.770186	-0.0761427	1.36803	0.973147	0.255525	0.700106	-1.11422	-1.33625	1
ENSMUST00000212175:ENSMUSG00000038069:161:1850:3393	-0.244174	0.14139	0.727673	0.401159	0.157338	1.55629	-1.24687	-1.49281	1
ENSMUST00000025944:ENSMUSG00000024986:60:873:1802	1.01157	0.391874	-0.419922	-0.152422	-1.07213	-1.55019	1.37874	0.412482	5
ENSMUST00000111453:ENSMUSG00000029402:199:931:1181	-1.04939	-0.846656	1.17958	1.0714	0.0765126	1.16547	-0.839632	-0.75729	1
ENSMUST00000028880:ENSMUSG00000027397:499:2542:3316	-1.08866	-1.10935	-0.15976	0.0567246	-0.668259	0.117853	1.54734	1.3041	3
ENSMUST00000052167:ENSMUSG00000092417:34:1150:1295	-0.390634	-0.242282	0.797601	0.430005	0.385501	1.58725	-1.24034	-1.32711	1
ENSMUST00000092154:ENSMUSG00000027981:95:1637:3888	0.0670131	0.66045	-1.01992	-1.19038	-0.892037	-0.128487	1.53135	0.972004	5
ENSMUST00000240553:ENSMUSG00000025348:213:3753:4191	-0.905556	-0.652708	1.1307	0.405587	1.52478	0.382811	-0.767168	-1.11844	1
ENSMUST00000060956:ENSMUSG00000049299:83:578:628	-0.261293	-0.289328	0.999495	1.09293	0.173648	0.985762	-1.39746	-1.30375	1
ENSMUST00000087401:ENSMUSG00000031434:304:3088:3862	-0.524463	-0.413924	0.803315	0.756284	0.533856	1.3639	-1.35564	-1.16333	1
ENSMUST00000030860:ENSMUSG00000029003:613:1246:1535	0.586427	-0.478519	1.36743	0.655435	0.129598	0.508504	-1.48185	-1.28702	1
ENSMUST00000025127:ENSMUSG00000024277:119:1097:4026	-0.934275	-0.853901	0.997551	1.3351	0.561639	0.754925	-0.971284	-0.88975	1
ENSMUST00000102594:ENSMUSG00000040591:28:1021:1977	-0.612714	-0.188481	0.782859	0.329902	1.32878	0.876814	-1.54567	-0.971487	1
ENSMUST00000100202:ENSMUSG00000052949:220:2263:4619	-1.06522	-0.87659	1.11045	0.998861	0.751427	0.845476	-1.00475	-0.759654	1
ENSMUST00000015855:ENSMUSG00000015711:453:1815:3140	-0.598477	-0.516159	0.706138	0.80874	1.17473	0.89285	-1.21854	-1.24928	1
ENSMUST00000017534:ENSMUSG00000017390:267:1356:2786	-0.856355	-0.638663	0.599179	0.95494	1.29657	0.784752	-1.06007	-1.08035	1
ENSMUST00000188804:ENSMUSG00000090272:244:1858:2026	-0.988338	-1.29836	0.156483	-0.0337386	-0.412485	-0.273551	1.37203	1.47796	3
ENSMUST00000090247:ENSMUSG00000022263:352:9661:11495	-0.82059	-1.02161	0.415647	1.35194	1.15867	0.64019	-1.00968	-0.714568	1
ENSMUST00000003284:ENSMUSG00000003184:269:1526:2031	0.621162	0.227797	-0.0933451	1.071	-1.32708	-1.67084	0.296106	0.875201	3
ENSMUST00000156898:ENSMUSG00000079426:91:595:2270	0.926655	1.23125	-0.297119	0.372999	-1.48962	-1.39823	0.397832	0.256233	5
ENSMUST00000051241:ENSMUSG00000044786:1056:2013:2790	-1.4281	-1.41253	0.536955	1.57145	0.0463663	0.077675	0.388965	0.219219	2
ENSMUST00000166397:ENSMUSG00000066900:300:1296:1694	0.897843	1.66768	-0.582264	-1.06178	0.143282	0.624593	-1.07781	-0.611546	6
ENSMUST00000119694:ENSMUSG00000083282:138:1524:1980	-0.382362	0.780664	0.076512	0.840879	1.07891	0.48058	-1.39834	-1.47684	1
ENSMUST00000186780:ENSMUSG00000051185:189:759:3460	0.610716	0.880172	0.148509	0.139894	1.0305	0.246959	-1.43916	-1.61759	6
ENSMUST00000093506:ENSMUSG00000052477:479:1352:1948	-1.09632	-1.03321	1.16515	1.66852	0.406323	-0.298235	-0.45671	-0.355523	1
ENSMUST00000032307:ENSMUSG00000030188:79:523:767	0.0723361	0.503695	-0.400278	-0.726111	-1.15292	-1.00543	1.50423	1.20448	3
ENSMUST00000100220:ENSMUSG00000039660:25:1180:1805	-0.777207	-0.266139	0.967321	0.965965	1.07627	0.483858	-1.40174	-1.04833	1
ENSMUST00000046521:ENSMUSG00000038256:626:4901:6102	-1.12018	-0.479913	1.47135	1.40267	-0.198894	0.438831	-0.804269	-0.709604	1
ENSMUST00000022369:ENSMUSG00000021823:123:3321:5267	-0.509878	-0.0318011	0.0865315	0.328977	1.18735	1.43755	-1.13733	-1.36141	4
ENSMUST00000213990:ENSMUSG00000032192:102:1287:1803	-0.436072	-0.454345	0.683451	0.685593	0.814559	1.29032	-1.27461	-1.3089	1
ENSMUST00000092836:ENSMUSG00000069792:101:329:533	-1.23004	-1.25316	1.16581	1.07546	0.659856	0.637489	-0.560168	-0.495248	2
ENSMUST00000106454:ENSMUSG00000016559:608:1016:2514	0.0833903	-0.255047	-0.586617	-0.0636204	-1.04008	-1.05654	1.21135	1.70717	3
ENSMUST00000075639:ENSMUSG00000063458:167:854:908	-0.488411	-0.634498	1.06628	0.992704	1.29804	0.0244725	-1.1161	-1.14249	1
ENSMUST00000003521:ENSMUSG00000003429:128:602:661	-0.0362731	0.817714	-0.0161873	-0.0821243	-1.43303	-1.39854	1.02126	1.12719	3
ENSMUST00000075433:ENSMUSG00000058427:72:372:1109	-0.893779	-0.885926	-0.256985	-0.0263247	-0.467405	-0.569011	1.50453	1.5949	3
ENSMUST00000217635:ENSMUSG00000075102:328:1261:3753	0.0724435	0.496199	-1.53438	-1.41035	0.938545	-0.117236	0.388869	1.1659	5
ENSMUST00000073456:ENSMUSG00000060739:180:960:2700	0.196311	0.0457632	-0.203263	-0.790567	-1.10453	-0.985716	1.24361	1.59839	3
ENSMUST00000163832:ENSMUSG00000022707:204:2310:2984	-0.713903	-0.573961	0.801174	1.39865	1.0394	0.246489	-1.04216	-1.15569	1
ENSMUST00000118623:ENSMUSG00000024826:20:1235:2406	-1.13295	-0.335756	0.329534	0.0440077	1.332	1.47889	-0.684699	-1.03103	4
ENSMUST00000047860:ENSMUSG00000036285:28:2107:2288	0.456399	0.715816	-0.98031	-1.07729	1.77935	0.386343	-0.746947	-0.533355	4
ENSMUST00000027425:ENSMUSG00000026223:383:1190:2230	-0.675298	-0.446095	1.03284	0.583022	1.41675	0.429471	-1.11003	-1.23066	1
ENSMUST00000031866:ENSMUSG00000029840:278:632:3960	-0.524232	-0.902803	0.026111	-0.482193	1.59026	1.52473	-0.436398	-0.795471	4
ENSMUST00000017572:ENSMUSG00000017428:40:1306:2848	-1.2548	-1.31678	1.05594	1.40523	0.303003	0.392919	0.0107849	-0.596294	2
ENSMUST00000212214:ENSMUSG00000046707:333:1383:6779	0.370797	0.422632	-0.230543	0.000978185	-1.41481	-1.4232	1.04307	1.23108	3
ENSMUST00000163854:ENSMUSG00000026074:317:4181:5782	-0.867059	-0.206787	1.6838	0.997829	0.188224	0.317156	-1.00248	-1.11069	1
ENSMUST00000010049:ENSMUSG00000009905:76:1072:5518	0.086808	0.106151	-0.401714	-0.127544	1.13423	1.6141	-1.16866	-1.24337	4
ENSMUST00000086763:ENSMUSG00000004730:35:2828:3238	-1.33001	-1.27843	0.75395	1.63222	0.441799	0.186597	-0.0423504	-0.363778	1
ENSMUST00000027257:ENSMUSG00000026088:101:848:1231	-0.355773	-0.349287	-0.344337	-0.761712	-0.767873	-0.611347	1.6046	1.58573	3
ENSMUST00000111214:ENSMUSG00000073489:129:1986:2296	-0.944554	-1.02677	0.146955	-0.451674	-0.546151	-0.176173	1.45712	1.54125	3
ENSMUST00000041055:ENSMUSG00000041341:381:6606:7546	-0.545327	-0.873784	0.41241	1.21304	0.691315	1.23541	-0.970466	-1.16259	1
ENSMUST00000043881:ENSMUSG00000037608:235:2992:5437	0.990677	1.26995	-0.661635	-0.831369	-0.971764	-1.16844	0.57382	0.79876	5
ENSMUST00000056649:ENSMUSG00000034201:391:2425:2847	-0.390554	-0.903511	0.170918	0.552493	1.33787	1.31705	-1.03477	-1.04948	1
ENSMUST00000178474:ENSMUSG00000026341:219:1473:2565	-1.42941	-0.912377	0.0552133	-0.586831	-0.0723407	0.268353	1.57896	1.09843	3
ENSMUST00000161241:ENSMUSG00000026641:213:1143:2167	-0.298115	-0.405875	0.848587	1.24438	1.0548	0.133301	-1.40427	-1.1728	1
ENSMUST00000065796:ENSMUSG00000024789:399:3795:5030	-1.34232	-1.17422	1.37929	1.09389	0.356448	0.0661787	0.318794	-0.698065	2
ENSMUST00000040772:ENSMUSG00000024965:206:2201:2587	-0.92583	-0.692185	1.54591	1.48122	-0.0203124	0.0712156	-0.795393	-0.664627	1
ENSMUST00000028997:ENSMUSG00000027496:51:1302:1905	1.17733	1.46065	-1.2977	-1.07623	0.615285	-0.327313	-0.2754	-0.276627	6
ENSMUST00000079791:ENSMUSG00000005615:118:1219:4789	-0.520677	-0.0236643	1.03637	0.601423	0.702443	0.977015	-1.38022	-1.39269	1
ENSMUST00000196398:ENSMUSG00000040943:360:6120:9021	-0.775762	-0.907726	-0.0809435	-0.691842	-0.154885	-0.399021	1.93824	1.07194	3
ENSMUST00000086209:ENSMUSG00000066800:619:2824:2938	-0.939864	-0.958213	1.29376	1.24187	0.15507	0.814696	-0.76558	-0.841743	1
ENSMUST00000062108:ENSMUSG00000042349:389:2540:3251	-1.04888	-1.01128	0.239189	0.19407	-0.218212	-0.894609	1.67095	1.06878	3
ENSMUST00000120714:ENSMUSG00000030417:26:641:767	-1.02373	-0.241028	0.701821	0.528473	0.668101	1.52497	-0.97844	-1.18017	1
ENSMUST00000008893:ENSMUSG00000024835:120:1572:1888	-0.717257	-0.173467	0.993024	1.52154	0.348607	0.417607	-1.1623	-1.22776	1
ENSMUST00000111495:ENSMUSG00000025314:51:3948:4197	-1.17759	-0.971602	-0.424933	-0.622731	0.298468	0.200132	1.75624	0.942013	3
ENSMUST00000000384:ENSMUSG00000000374:139:3913:5047	-0.285338	0.267949	0.948282	1.03982	0.767534	0.153443	-1.25514	-1.63655	1
ENSMUST00000081714:ENSMUSG00000025176:86:1049:1668	-0.778712	-1.10438	1.14859	0.977123	1.20768	0.219083	-0.830874	-0.838505	1
ENSMUST00000065601:ENSMUSG00000025217:88:1903:2978	-0.602588	-0.729219	1.4094	1.14441	0.482469	0.466715	-1.05893	-1.11225	1
ENSMUST00000162355:ENSMUSG00000041528:596:4556:4727	-0.687346	-0.76888	0.125337	0.87869	1.27282	1.15986	-0.656995	-1.32348	1
ENSMUST00000046875:ENSMUSG00000037470:178:4831:9033	0.141375	0.0797762	-0.470809	-0.319541	1.86143	0.88062	-0.930226	-1.24263	4
ENSMUST00000021689:ENSMUSG00000021262:485:1727:2180	-1.0414	-0.999049	1.65093	1.23864	-0.580998	-0.522392	0.213244	0.0410284	2
ENSMUST00000108295:ENSMUSG00000002058:61:847:1371	-0.521812	-0.730098	0.971369	1.21453	0.571372	0.830841	-1.29124	-1.04497	1
ENSMUST00000043814:ENSMUSG00000038417:208:2929:3282	0.142197	0.216621	0.0705813	1.39029	0.767183	0.340322	-1.40721	-1.51998	1
ENSMUST00000033008:ENSMUSG00000030751:115:904:1201	-1.05238	-0.742974	1.21381	1.7553	0.250703	-0.369724	-0.65043	-0.404309	1
ENSMUST00000022831:ENSMUSG00000047153:213:2226:3898	0.0285029	0.114706	0.626741	0.473957	0.981338	0.784651	-1.86561	-1.14429	1
ENSMUST00000023761:ENSMUSG00000023020:210:381:2090	-0.447934	-0.709966	-0.000840935	0.470148	1.95696	0.640212	-0.872461	-1.03611	4
ENSMUST00000180180:ENSMUSG00000066839:290:1595:1676	-0.170137	-0.111457	-0.14449	0.166397	1.35147	1.39014	-1.42954	-1.05238	4
ENSMUST00000033846:ENSMUSG00000031465:284:1772:3560	0.52929	1.95067	-0.802272	-0.969578	0.0129373	0.63185	-0.585809	-0.767093	6
ENSMUST00000047429:ENSMUSG00000039680:166:541:846	1.07352	1.53965	0.10021	-0.618746	0.0150422	0.327535	-1.27621	-1.161	6
ENSMUST00000031097:ENSMUSG00000029196:228:1488:3791	-0.00976521	0.512519	-0.0905611	0.000362641	-1.56198	-1.14791	1.55652	0.740818	3
ENSMUST00000098780:ENSMUSG00000074358:293:1826:2022	-0.466541	-0.489354	-0.31922	0.256911	1.23678	1.71929	-1.04538	-0.892489	1
ENSMUST00000114551:ENSMUSG00000031347:95:611:1286	1.39271	0.759731	-1.10562	-1.24369	-0.741346	-0.446408	0.635115	0.749502	5
ENSMUST00000204978:ENSMUSG00000029632:118:364:610	-0.179887	-0.210347	-0.440834	-0.639939	0.968498	2.03679	-0.934488	-0.599796	4
ENSMUST00000094361:ENSMUSG00000021270:144:2343:3281	-0.495894	0.0854222	1.51733	0.746539	-1.44576	-1.21325	0.418629	0.386979	2
ENSMUST00000236234:ENSMUSG00000041840:208:1087:1226	1.52833	1.39503	-1.2584	-0.937255	0.0187927	-0.165851	-0.117629	-0.463024	6
ENSMUST00000030610:ENSMUSG00000028807:472:1774:2321	0.232227	0.95067	1.26201	-0.114297	-0.260556	0.70996	-1.3757	-1.40431	6
ENSMUST00000121004:ENSMUSG00000030815:343:1561:1840	-0.759133	-0.276003	0.968633	1.47535	0.642407	0.286112	-1.22545	-1.11192	1
ENSMUST00000219317:ENSMUSG00000025351:310:1024:1109	-0.853621	-1.14501	1.40909	1.29852	0.271345	0.419606	-0.528192	-0.871738	1
ENSMUST00000038228:ENSMUSG00000034723:140:1145:5488	-0.836283	-0.875046	0.658638	-0.0362426	1.48342	1.24578	-0.788081	-0.852188	1
ENSMUST00000062117:ENSMUSG00000051615:283:832:4191	-0.827757	-0.900904	0.818575	0.981508	1.51148	0.175632	-0.815576	-0.94296	1
ENSMUST00000129492:ENSMUSG00000020265:96:435:487	-0.656453	0.0866186	0.164118	0.00812232	1.25959	1.48137	-1.23436	-1.109	4
ENSMUST00000106997:ENSMUSG00000027865:212:1850:2014	-0.857526	-0.576847	0.774873	1.33083	0.679726	0.837152	-1.05307	-1.13515	1
ENSMUST00000172288:ENSMUSG00000007379:280:3040:4979	-0.0841765	0.242723	-0.0441464	-0.216255	1.69591	0.91207	-1.38908	-1.11704	4
ENSMUST00000030651:ENSMUSG00000028843:126:405:743	-0.821776	-0.588119	0.453388	0.533898	1.22671	1.31667	-1.08183	-1.03894	1
ENSMUST00000197407:ENSMUSG00000028954:420:2334:3546	-0.835373	-0.429643	1.20378	0.701905	0.365325	1.23591	-1.15113	-1.09077	1
ENSMUST00000052437:ENSMUSG00000049988:192:1083:1906	-1.2658	-1.50303	0.579602	1.42966	0.839112	-0.180292	0.142786	-0.042033	2
ENSMUST00000106582:ENSMUSG00000034652:324:1278:4645	1.03081	1.82132	-0.96792	-0.740967	-0.848053	-0.500126	0.370807	-0.165872	5
ENSMUST00000044949:ENSMUSG00000078789:60:1374:2139	0.779711	-0.135709	-0.453227	-0.658059	-1.27228	-0.855786	1.38764	1.20771	3
ENSMUST00000151524:ENSMUSG00000021597:121:3283:3747	0.985426	1.69172	0.160814	-0.593426	-0.923899	-1.36228	-0.177578	0.21922	6
ENSMUST00000032335:ENSMUSG00000030213:169:4087:8059	-0.842845	0.00894644	-0.260802	0.0331361	1.57782	1.37889	-0.817592	-1.07755	4
ENSMUST00000115542:ENSMUSG00000029752:184:1867:2016	-1.18717	-1.17489	0.287893	0.244888	1.53372	1.15773	-0.391725	-0.470448	1
ENSMUST00000064234:ENSMUSG00000052397:141:1899:3164	-0.520526	-0.3697	-0.318479	0.239093	1.61789	1.32706	-0.759421	-1.21591	4
ENSMUST00000002603:ENSMUSG00000022568:367:5362:5599	0.151781	0.577038	-0.273222	-0.446587	1.53687	0.942444	-1.1349	-1.35342	4
ENSMUST00000093902:ENSMUSG00000070327:0:15456:16716	-1.62261	-1.55126	0.660449	0.682346	0.817611	0.511205	0.289829	0.21243	2
ENSMUST00000220629:ENSMUSG00000021115:83:1403:1777	1.22989	1.62918	-1.08276	-1.11502	-0.244928	0.121974	-0.5836	0.0452605	6
ENSMUST00000103242:ENSMUSG00000037278:124:652:1375	1.19693	1.03772	-1.05061	-1.0607	-0.533443	-0.994334	0.73487	0.669572	5
ENSMUST00000002320:ENSMUSG00000002250:329:1649:3277	-0.940241	-1.09402	1.22655	0.845004	0.637213	0.969367	-0.778721	-0.865153	1
ENSMUST00000003575:ENSMUSG00000031799:93:837:2158	-1.0259	-0.824153	1.80031	0.792785	-0.75559	-0.700364	0.560303	0.152611	2
ENSMUST00000074628:ENSMUSG00000034341:70:853:1826	-0.511136	-0.748942	0.707048	0.769012	1.28978	0.806876	-1.37743	-0.93521	1
ENSMUST00000030455:ENSMUSG00000028692:348:1323:1420	-0.770737	-0.366085	1.0628	0.287062	0.967685	1.15392	-1.35004	-0.984608	1
ENSMUST00000003370:ENSMUSG00000003283:225:1797:2092	-1.3954	-1.34239	0.233728	0.924889	-0.272579	-0.238687	1.15609	0.934348	3
ENSMUST00000040167:ENSMUSG00000042032:234:1236:1949	1.39791	1.66633	-0.102185	-0.307439	-0.676186	-0.1641	-0.776517	-1.03782	6
ENSMUST00000026436:ENSMUSG00000025372:432:2037:2394	-0.330783	-0.132947	0.813239	0.00287296	1.24833	1.05582	-1.25787	-1.39865	1
ENSMUST00000030760:ENSMUSG00000028923:53:851:1906	-0.300633	0.400904	0.711753	0.914	0.788914	0.495278	-1.57039	-1.43982	1
ENSMUST00000039900:ENSMUSG00000032673:33:540:918	1.4694	0.90982	0.372426	0.185133	-0.449384	0.173397	-1.14574	-1.51505	6
ENSMUST00000042780:ENSMUSG00000040548:98:3482:4934	0.176389	0.27497	-0.0879636	-0.00478207	0.693836	1.65279	-1.27123	-1.43401	1
ENSMUST00000100497:ENSMUSG00000029580:109:1234:1920	-0.858256	-1.03177	0.126587	0.994007	-0.492013	-1.08998	1.17933	1.1721	3
ENSMUST00000020930:ENSMUSG00000020611:143:1274:6160	-0.57945	-0.0613932	0.77189	0.768096	0.745571	1.08816	-1.35191	-1.38096	1
ENSMUST00000114897:ENSMUSG00000025781:107:1001:1166	1.05669	1.40469	-0.917556	-1.22795	0.743496	0.281331	-0.792446	-0.548248	6
ENSMUST00000028238:ENSMUSG00000026878:368:1013:3081	1.12127	1.39027	-0.579993	-0.494333	-1.02046	-1.32237	0.573382	0.332242	5
ENSMUST00000199754:ENSMUSG00000042390:248:2030:7438	-0.578008	-0.204672	0.0901462	-0.0988974	1.52906	1.40028	-0.964165	-1.17375	4
ENSMUST00000029814:ENSMUSG00000028164:70:2707:3675	-0.221229	0.0552008	0.0490686	0.1769	0.843581	1.68596	-1.23341	-1.35607	4
ENSMUST00000003268:ENSMUSG00000003200:176:1280:2073	0.27815	-0.0158759	1.31531	1.57913	-0.431218	-1.06479	-0.828627	-0.832073	2
ENSMUST00000042779:ENSMUSG00000033454:481:2620:12190	0.926811	0.846808	-0.795924	-0.928224	-0.887078	-1.09659	0.781527	1.15267	5
ENSMUST00000026092:ENSMUSG00000025102:94:472:887	-0.796546	-0.74777	0.533135	0.0857604	1.47425	1.28686	-0.902642	-0.933049	1
ENSMUST00000099172:ENSMUSG00000074657:452:3533:6295	-0.516714	-0.194828	1.29415	0.00282543	1.17498	0.73092	-1.27752	-1.21381	1
ENSMUST00000165532:ENSMUSG00000025794:95:746:1009	0.276272	0.337265	-0.561658	-0.585432	-1.07041	-1.12657	1.29862	1.43192	3
ENSMUST00000102749:ENSMUSG00000015522:149:2522:2699	-0.761802	-0.74026	0.48526	0.393361	1.11041	1.49745	-0.855924	-1.12849	1
ENSMUST00000048678:ENSMUSG00000033105:54:2253:4667	-0.437837	0.0573699	-0.0269733	0.742473	1.25896	1.06111	-1.23453	-1.42057	1
ENSMUST00000109691:ENSMUSG00000041992:645:3087:6746	-1.02846	-0.776765	0.4367	0.829066	0.680853	1.5814	-0.940326	-0.782468	1
ENSMUST00000052416:ENSMUSG00000045794:44:638:718	-0.556787	-0.205857	-0.648081	-0.648081	0.397223	2.32813	-0.394456	-0.272088	4
ENSMUST00000214117:ENSMUSG00000039217:158:734:860	-1.05169	-1.234	1.52078	1.25227	-0.00915248	-0.656767	-0.0570961	0.235666	2
ENSMUST00000058860:ENSMUSG00000058239:46:1084:2419	0.680139	1.36976	0.311712	0.303254	-0.129162	0.345707	-1.13692	-1.74449	6
ENSMUST00000087933:ENSMUSG00000041763:82:3868:4649	0.301064	0.361387	-0.827431	-0.272536	-1.42137	-0.751835	1.42015	1.19057	3
ENSMUST00000075827:ENSMUSG00000002799:292:4033:5106	-0.721963	-0.996702	-0.313358	0.302291	1.98821	0.849878	-0.498059	-0.610294	4
ENSMUST00000033184:ENSMUSG00000030894:48:1734:3558	-0.681246	-0.552436	0.0802252	0.441559	1.59947	1.16161	-0.919383	-1.12979	1
ENSMUST00000049031:ENSMUSG00000042444:128:1931:8081	0.0260092	0.687337	1.38514	0.935997	-0.082305	-0.248486	-1.41774	-1.28595	6
ENSMUST00000072362:ENSMUSG00000033335:151:2761:3502	-0.552414	-0.457573	0.995489	1.4474	0.593943	0.381521	-1.22709	-1.18127	1
ENSMUST00000082411:ENSMUSG00000064360:0:345:348	1.53992	0.832443	-0.806025	-0.865901	-0.906339	-0.996146	0.601007	0.601038	5
ENSMUST00000070524:ENSMUSG00000056429:278:1337:5013	-0.695764	-0.232347	-0.263803	0.221592	1.54244	1.4044	-0.849558	-1.12696	4
ENSMUST00000022345:ENSMUSG00000021811:127:904:1631	1.04514	1.66753	-0.697436	-0.313928	0.0494414	0.417662	-1.00009	-1.16833	6
ENSMUST00000116229:ENSMUSG00000040415:332:1517:1994	-0.728781	-0.694359	0.385919	0.521078	1.27651	1.31671	-1.19012	-0.886959	1
ENSMUST00000009256:ENSMUSG00000009112:169:1471:6925	-0.564951	-0.109498	0.711076	0.154855	0.628513	1.64058	-1.11744	-1.34314	1
ENSMUST00000023570:ENSMUSG00000022863:216:972:1414	-1.03266	-1.04706	0.32605	0.42441	1.82641	0.69688	-0.505945	-0.688083	1
ENSMUST00000022704:ENSMUSG00000022108:163:961:1796	-0.450301	-0.123408	0.322305	0.261564	1.56869	0.960857	-1.25271	-1.287	4
ENSMUST00000102993:ENSMUSG00000039159:435:984:4657	-0.886523	-0.522617	0.486484	0.808396	1.70007	0.404959	-0.908883	-1.08189	1
ENSMUST00000021062:ENSMUSG00000020719:216:2061:3559	0.304868	0.60361	-0.483951	-0.557784	-1.16524	-1.20806	1.39252	1.11404	3
ENSMUST00000045633:ENSMUSG00000040463:29:4061:4358	-0.54726	-0.141881	-0.291978	-0.297271	-1.04682	-0.775471	1.58533	1.51536	3
ENSMUST00000037383:ENSMUSG00000037669:88:1066:2737	0.715844	1.36255	-1.14114	-1.07325	-0.624507	-0.704816	1.06176	0.403558	5
ENSMUST00000028795:ENSMUSG00000027323:230:1247:3368	0.97199	1.34263	0.194149	-0.0783254	0.31382	0.117118	-1.46807	-1.39332	6
ENSMUST00000032080:ENSMUSG00000030008:104:668:1038	-0.675616	0.291394	0.322634	0.854481	1.23314	0.67438	-1.31247	-1.38795	1
ENSMUST00000067246:ENSMUSG00000021629:250:2533:3179	1.6401	1.26967	-0.569439	-0.564736	0.471465	-0.435486	-0.874262	-0.937313	6
ENSMUST00000025014:ENSMUSG00000024181:62:833:1068	0.0520293	-0.282119	-0.285696	-0.121554	1.7425	1.13197	-1.0933	-1.14383	4
ENSMUST00000027368:ENSMUSG00000026177:112:1756:2315	-1.56032	-1.58911	0.0568071	0.567488	0.649826	0.388541	0.608524	0.878246	2
ENSMUST00000022894:ENSMUSG00000022285:602:1337:3288	-0.797003	-1.18428	-0.089586	0.811264	-0.381622	-0.91997	1.17043	1.39076	3
ENSMUST00000045557:ENSMUSG00000040010:88:1624:3517	-0.771933	-0.583787	-0.692082	-0.741228	1.44095	1.63806	0.196547	-0.486527	4
ENSMUST00000064314:ENSMUSG00000052456:16:1060:1256	-0.772035	-0.141033	0.661889	0.289725	1.23862	1.16104	-1.27986	-1.15836	1
ENSMUST00000113239:ENSMUSG00000005362:17:1352:2084	-0.835919	-0.722502	0.624533	0.643375	0.883159	1.45077	-0.984466	-1.05895	1
ENSMUST00000000696:ENSMUSG00000000682:98:320:514	-0.990173	-1.3722	1.04542	1.69467	0.043177	-0.391313	-0.105265	0.0756834	2
ENSMUST00000022496:ENSMUSG00000021929:83:1646:4069	0.396198	0.374216	-0.511948	-0.950292	-1.30549	-0.608182	1.11654	1.48896	3
ENSMUST00000060722:ENSMUSG00000046668:354:1305:2302	-0.665982	-0.692059	-0.077244	0.712692	0.835933	1.75965	-0.851521	-1.02147	1
ENSMUST00000007005:ENSMUSG00000023832:84:1275:2250	0.44293	0.458939	-0.174636	-0.208336	1.8183	0.182721	-1.21163	-1.30829	4
ENSMUST00000030164:ENSMUSG00000028452:329:2747:3316	-0.332644	-0.250019	-0.315942	0.505583	-1.04957	-1.2611	1.60133	1.10236	3
ENSMUST00000081799:ENSMUSG00000038351:179:3329:4873	-0.0224507	-0.0973217	0.503939	0.529611	1.55278	0.337257	-1.39982	-1.40399	1
ENSMUST00000036996:ENSMUSG00000033938:148:559:623	-0.572629	-0.476606	-0.132249	0.107194	1.6434	1.36103	-0.961087	-0.969062	4
ENSMUST00000064701:ENSMUSG00000021504:78:1059:2130	-0.463232	-0.610943	0.0296503	0.106067	1.39457	1.55755	-0.976676	-1.03699	4
ENSMUST00000078259:ENSMUSG00000062510:8:851:4879	-0.0860468	0.45357	-0.882897	-0.24212	1.47577	1.30156	-1.14576	-0.874074	4
ENSMUST00000013304:ENSMUSG00000013160:135:1188:1629	-1.06616	-1.0718	0.841336	1.43887	0.856106	0.429124	-0.728311	-0.699167	1
ENSMUST00000099373:ENSMUSG00000064105:177:2802:4955	-0.6259	-0.542005	-0.172348	0.708679	1.80003	0.790148	-0.984931	-0.973669	4
ENSMUST00000039725:ENSMUSG00000039748:358:2869:7796	1.75487	1.43479	-0.545156	-0.539351	-0.694283	-0.755144	-0.384717	-0.271006	5
ENSMUST00000163078:ENSMUSG00000024677:272:1004:2680	-0.110239	-0.466892	1.13824	1.41307	-1.11733	-1.11733	-0.557769	0.818253	2
ENSMUST00000064795:ENSMUSG00000038418:1666:3265:4484	-0.801634	-0.960005	-0.518066	-0.138422	-0.224577	-0.46272	1.72856	1.37686	3
ENSMUST00000020002:ENSMUSG00000078453:228:471:846	-1.45947	-1.31833	1.21762	1.16492	0.32386	0.303378	-0.301052	0.0690667	2
ENSMUST00000108075:ENSMUSG00000000804:270:5082:7053	-0.756497	-0.591469	0.822044	-0.0700014	1.63672	0.906018	-0.938349	-1.00847	1
ENSMUST00000082337:ENSMUSG00000061607:168:5292:7335	1.05266	1.38008	-0.437261	-0.873189	0.690597	0.375877	-0.994098	-1.19466	6
ENSMUST00000034231:ENSMUSG00000031779:124:400:2216	-0.971964	-0.962529	0.132697	0.504918	-0.652186	-0.802285	1.40961	1.34174	3
ENSMUST00000209750:ENSMUSG00000004698:0:3201:3204	0.72741	0.805531	0.658028	-0.158424	0.162118	0.835795	-1.66889	-1.36157	6
ENSMUST00000031364:ENSMUSG00000029415:143:2204:5020	-1.30765	-0.893834	0.340904	0.831767	1.01365	1.324	-0.502628	-0.806211	1
ENSMUST00000097281:ENSMUSG00000039414:41:6251:6388	-0.925422	-0.613803	0.365332	1.20385	0.782723	1.22064	-1.10129	-0.932027	1
ENSMUST00000089302:ENSMUSG00000031010:378:8040:11887	-1.36638	-1.16848	1.53454	1.08354	0.180267	-0.340025	0.247718	-0.17117	2
ENSMUST00000042702:ENSMUSG00000039065:19:760:1164	1.07501	0.824369	-0.707053	-0.139263	-1.26007	-1.2209	0.190678	1.23723	5
ENSMUST00000110731:ENSMUSG00000079111:124:760:1829	-0.19157	-0.112265	0.502257	1.45973	0.412555	0.650249	-0.991137	-1.72981	1
ENSMUST00000028595:ENSMUSG00000027173:124:1657:1801	1.55189	1.36135	-0.490106	-0.598723	-0.226061	0.319732	-0.688097	-1.22999	6
ENSMUST00000084116:ENSMUSG00000028948:28:2170:3722	0.929072	0.840258	-0.399891	-0.772802	-1.26565	-1.165	1.04497	0.789042	5
ENSMUST00000023360:ENSMUSG00000022679:49:631:3087	-0.710402	-0.711542	0.0543514	0.523385	0.706516	1.90897	-0.878525	-0.892754	1
ENSMUST00000074144:ENSMUSG00000026554:1163:2936:4656	-0.543501	-0.59075	1.17117	0.98433	0.795641	0.626715	-1.26464	-1.17897	1
ENSMUST00000049461:ENSMUSG00000056228:106:1762:1902	1.30737	1.74607	-0.943296	-0.769566	-0.224744	-0.811078	-0.203284	-0.101473	5
ENSMUST00000179770:ENSMUSG00000020454:228:3177:3676	0.598242	1.34908	0.746993	0.195486	0.139611	-0.135571	-1.4677	-1.42614	6
ENSMUST00000030432:ENSMUSG00000028672:33:1008:1418	-0.622191	-0.744782	0.673645	1.05975	1.15547	0.74766	-1.05806	-1.21149	1
ENSMUST00000031081:ENSMUSG00000029186:145:1552:3139	-0.745962	-0.473718	0.681425	1.24206	0.308402	1.22693	-1.34843	-0.890701	1
ENSMUST00000108883:ENSMUSG00000018340:113:2132:2489	-0.781883	-0.63291	0.994988	0.901255	1.08165	0.690285	-1.14205	-1.11134	1
ENSMUST00000130320:ENSMUSG00000001786:51:1620:5388	-0.752258	-0.252185	1.07123	0.538457	0.734887	1.11669	-1.4814	-0.97542	1
ENSMUST00000050214:ENSMUSG00000002625:108:2031:2102	-0.544205	-0.297962	-0.164506	-0.348634	1.47988	1.64187	-0.781912	-0.984527	4
ENSMUST00000033582:ENSMUSG00000031231:131:371:1001	-0.26018	-0.50757	0.00683027	0.454824	1.12822	1.52669	-1.40422	-0.944595	1
ENSMUST00000043775:ENSMUSG00000038773:84:5370:6363	1.12263	1.87393	-0.0748567	-0.259535	-0.612253	-0.349726	-0.524011	-1.17618	6
ENSMUST00000059844:ENSMUSG00000023973:91:919:1908	-0.594639	0.242509	0.583527	0.037109	0.56418	1.67099	-1.27444	-1.22923	1
ENSMUST00000057551:ENSMUSG00000004642:321:1146:1906	0.5712	1.66115	0.103653	0.94867	-0.447375	-0.67247	-1.14554	-1.01929	6
ENSMUST00000031250:ENSMUSG00000029310:171:1221:1488	-0.750211	-0.238025	1.48069	1.05767	0.701522	0.0179094	-1.16231	-1.10724	1
ENSMUST00000097822:ENSMUSG00000066036:28:15568:15928	-1.24216	-0.972576	0.538655	0.449007	1.43443	1.04351	-0.412699	-0.838173	1
ENSMUST00000029842:ENSMUSG00000028191:197:896:1949	-1.68521	-1.3376	1.27435	0.481717	0.547995	0.362796	0.277017	0.0789256	2
ENSMUST00000190245:ENSMUSG00000032298:67:1234:1693	-0.369298	-0.797677	1.1514	1.32756	-0.136278	0.939568	-1.07555	-1.03973	1
ENSMUST00000085350:ENSMUSG00000034563:78:2487:2969	-0.374959	-0.0363119	-0.0916934	-0.374146	1.40763	1.58077	-1.03727	-1.07401	4
ENSMUST00000080511:ENSMUSG00000058773:71:740:743	1.90796	1.18784	-0.744592	-0.540169	-0.683369	-0.747857	-0.235294	-0.144517	5
ENSMUST00000078912:ENSMUSG00000027889:65:2537:3368	0.464011	0.9648	-0.228819	-0.52974	-1.28771	-1.28022	1.4088	0.488877	5
ENSMUST00000002469:ENSMUSG00000002396:336:993:1611	-0.60639	-0.166525	0.437442	-0.210618	1.43247	1.3487	-1.12413	-1.11095	1
ENSMUST00000159855:ENSMUSG00000033004:283:14521:15233	-0.102777	0.135533	-0.285564	-0.126971	1.45662	1.31947	-0.934042	-1.46227	4
ENSMUST00000001059:ENSMUSG00000020715:120:3051:6946	-0.572287	-0.274249	-0.4584	-0.587339	1.40557	1.78749	-0.763032	-0.537761	4
ENSMUST00000095204:ENSMUSG00000071042:441:2514:4720	-0.331909	0.00499895	0.854694	1.04689	0.548384	0.765212	-1.38928	-1.49899	1
ENSMUST00000212520:ENSMUSG00000037326:439:4027:5216	-0.277928	0.17747	0.0402279	0.798679	0.834464	1.25033	-1.35363	-1.46961	1
ENSMUST00000163940:ENSMUSG00000044092:190:1258:1618	0.996558	1.09674	1.25253	-0.0480266	-0.397438	-0.544853	-1.13369	-1.22181	6
ENSMUST00000014922:ENSMUSG00000014778:100:3691:3928	1.02103	1.38492	0.547777	0.568875	-0.414657	-0.933806	-1.15199	-1.02215	6
ENSMUST00000107357:ENSMUSG00000004043:103:2494:3605	-0.601624	-0.696183	-0.451123	0.537944	1.13541	1.72597	-0.948605	-0.70179	1
ENSMUST00000002518:ENSMUSG00000054452:148:739:1411	-0.274647	0.0728092	0.0206707	1.04289	1.06007	0.877778	-1.30445	-1.49512	1
ENSMUST00000032969:ENSMUSG00000030726:142:1525:3069	-0.0756039	0.480569	-0.0918996	-0.298183	1.53345	1.01394	-1.23741	-1.32486	4
ENSMUST00000183952:ENSMUSG00000098923:351:1401:2824	-0.056267	0.182178	-0.510616	-0.498631	-1.23556	-0.782882	1.67959	1.22218	3
ENSMUST00000034905:ENSMUSG00000032350:275:2186:3423	0.902869	1.8239	-0.43887	-0.587373	0.215339	0.163372	-0.832308	-1.24693	6
ENSMUST00000202361:ENSMUSG00000029657:262:2836:3802	-0.0643372	0.478009	0.492775	0.255297	-1.19268	-1.81981	1.00458	0.846162	3
ENSMUST00000124036:ENSMUSG00000029192:310:2452:2765	0.443561	0.772612	0.516491	0.0620791	0.982616	0.312706	-1.32352	-1.76654	6
ENSMUST00000064635:ENSMUSG00000022544:47:1052:2170	0.0469672	0.173397	0.656275	1.91522	-0.0222794	-0.471201	-1.20002	-1.09836	1
ENSMUST00000098914:ENSMUSG00000042404:143:4673:5423	-0.631857	-0.848705	0.157353	0.45429	-0.620073	-1.229	1.53316	1.18483	3
ENSMUST00000051395:ENSMUSG00000020493:73:1177:3824	1.16503	0.847041	-1.49196	-1.5102	-0.0945671	0.453262	0.365083	0.266308	6
ENSMUST00000193254:ENSMUSG00000032590:160:2356:2518	-0.519569	-0.392779	1.01266	1.20494	0.41721	0.819216	-1.3784	-1.16329	1
ENSMUST00000042824:ENSMUSG00000038664:122:14699:15153	-0.763311	-0.317947	0.727704	0.540751	1.23861	0.992683	-1.05081	-1.36768	1
ENSMUST00000035065:ENSMUSG00000032487:193:2005:4453	-1.45488	-1.45858	1.12548	0.929024	0.753298	0.0993473	0.159256	-0.152942	2
ENSMUST00000018645:ENSMUSG00000018501:255:7617:9037	1.37173	0.987566	-0.185448	0.890224	-0.268772	-0.333674	-1.45753	-1.0041	6
ENSMUST00000022340:ENSMUSG00000021806:73:4282:4876	-0.479655	-0.39462	-0.0635941	0.0929304	1.28227	1.65836	-0.97305	-1.12264	4
ENSMUST00000000299:ENSMUSG00000000290:211:2521:2970	-1.31158	-1.26488	0.785489	0.729164	1.04114	0.942017	-0.200522	-0.720825	2
ENSMUST00000066921:ENSMUSG00000054099:271:1282:2784	1.26076	1.44514	0.0322815	0.440623	-1.24253	-1.04429	-0.663542	-0.228439	6
ENSMUST00000023085:ENSMUSG00000022450:94:487:590	-0.51656	-0.0569083	0.649214	0.0541555	0.984327	1.43631	-1.17272	-1.37782	1
ENSMUST00000220377:ENSMUSG00000020124:80:3023:11525	0.975551	1.21265	-1.15161	-1.29219	-0.760623	-0.232403	0.333001	0.915624	5
ENSMUST00000026416:ENSMUSG00000025358:203:1241:2406	1.80363	0.849176	-0.702775	-0.49197	0.547693	-0.0114945	-0.971869	-1.02239	6
ENSMUST00000001402:ENSMUSG00000001366:58:1369:1850	1.32348	0.905973	-0.866604	-0.461584	-1.00494	-1.13285	0.167822	1.0687	5
ENSMUST00000005233:ENSMUSG00000005102:91:5035:5212	0.0908089	0.531588	0.460601	0.529026	0.8165	0.724187	-1.40868	-1.74403	1
ENSMUST00000139685:ENSMUSG00000028936:17:401:2051	0.193751	0.195768	-0.224983	-0.152539	-1.34241	-1.27042	1.13905	1.46178	3
ENSMUST00000020446:ENSMUSG00000020225:96:810:904	1.07791	0.968433	-0.190522	-0.284279	-1.13597	-1.63184	0.837179	0.359084	5
ENSMUST00000103101:ENSMUSG00000017721:39:1785:2562	-0.302246	0.124865	-0.472133	-0.566835	2.05822	0.831754	-0.736139	-0.937483	4
ENSMUST00000001480:ENSMUSG00000001441:180:2940:4215	-0.158351	-0.168061	1.70592	1.27997	-1.12469	-0.992107	-0.241979	-0.3007	2
ENSMUST00000071944:ENSMUSG00000029217:186:2076:2659	-1.08139	-1.14849	-0.166978	-0.679281	1.74034	0.884493	0.459426	-0.00811141	4
ENSMUST00000048706:ENSMUSG00000040044:35:2180:2300	1.14498	0.585832	-0.623522	0.539102	-1.43118	-1.38896	0.594055	0.579694	5
ENSMUST00000103142:ENSMUSG00000027605:0:2142:2145	-0.719209	-0.53898	0.345721	0.308625	1.12983	1.57752	-1.04904	-1.05447	1
ENSMUST00000094657:ENSMUSG00000054405:36:795:1401	-0.00322985	0.744321	0.0580157	-0.502069	0.702271	1.54691	-1.4503	-1.09592	1
ENSMUST00000105686:ENSMUSG00000028982:222:1182:1887	-1.25007	-1.00279	-0.104722	0.428861	1.47657	1.24809	-0.096209	-0.699728	4
ENSMUST00000033004:ENSMUSG00000030748:403:2833:5256	-1.03581	-0.905784	0.694805	1.21413	1.10113	0.632391	-1.06364	-0.637233	1
ENSMUST00000044672:ENSMUSG00000038481:286:1789:5807	0.854499	0.998552	-0.1348	-0.684007	0.443575	1.10662	-1.17895	-1.40549	6
ENSMUST00000029128:ENSMUSG00000027602:310:673:1112	-0.714056	-0.579485	0.178687	-0.0998631	1.84317	1.10287	-0.871978	-0.859344	4
ENSMUST00000028608:ENSMUSG00000027185:237:3309:3879	0.312242	0.920642	-1.01419	-0.71914	-0.964622	-0.841976	1.47643	0.830618	5
ENSMUST00000048715:ENSMUSG00000038236:100:787:2009	-0.118271	-0.0959661	-0.995594	-0.259056	1.62979	1.41669	-0.862527	-0.715062	4
ENSMUST00000019726:ENSMUSG00000024197:75:1386:3645	-0.467097	-0.590114	1.20132	1.49105	0.564936	0.00594841	-1.01733	-1.18871	1
ENSMUST00000102704:ENSMUSG00000028702:595:2836:3025	1.40064	1.1418	-0.239292	-0.265433	0.202907	0.376161	-1.322	-1.29478	6
ENSMUST00000019615:ENSMUSG00000019471:125:1262:7851	-0.992506	-0.395181	-0.838995	-1.05958	-0.0955552	0.761714	1.38186	1.23824	3
ENSMUST00000092646:ENSMUSG00000019984:113:4241:5098	1.21164	1.45835	-0.198321	-0.525117	-1.46403	-0.902489	0.358335	0.0616383	5
ENSMUST00000033720:ENSMUSG00000031353:290:1565:2244	0.667941	1.5656	-1.38891	-0.939722	0.379768	0.764991	-0.453139	-0.59652	6
ENSMUST00000015100:ENSMUSG00000014956:513:1494:5962	0.121526	0.878205	0.286227	0.138295	0.587827	1.02304	-1.27797	-1.75715	1
ENSMUST00000022698:ENSMUSG00000022102:134:1370:1795	-1.06788	-1.03539	1.16178	1.42702	-0.549466	-0.79829	0.218307	0.643914	2
ENSMUST00000185115:ENSMUSG00000027575:15:1287:1393	-0.11355	-0.491344	1.6222	1.4185	-1.27391	-0.481473	-0.251166	-0.429255	2
ENSMUST00000153193:ENSMUSG00000024516:53:671:821	-0.609688	-0.977777	0.214787	-0.396853	1.53065	1.51319	-0.527577	-0.746738	4
ENSMUST00000116434:ENSMUSG00000021327:142:1801:2600	-0.611252	-0.815619	1.11495	1.27635	0.605489	0.600664	-1.13939	-1.03119	1
ENSMUST00000005954:ENSMUSG00000005804:120:636:3484	-0.881808	-0.364963	0.543836	0.905603	1.35231	0.726821	-1.22166	-1.06014	1
ENSMUST00000160197:ENSMUSG00000033769:108:2538:5439	-0.831287	-0.4268	1.18592	0.8901	1.01298	0.471834	-1.03303	-1.26972	1
ENSMUST00000164016:ENSMUSG00000025509:89:1547:2625	-0.00857437	-0.316751	0.96626	1.18252	0.566858	0.44842	-1.33002	-1.50872	1
ENSMUST00000025204:ENSMUSG00000024346:39:405:1109	-0.913083	-0.525572	0.522207	1.04735	0.987256	1.07006	-1.1513	-1.03692	1
ENSMUST00000215102:ENSMUSG00000090981:660:1692:4913	1.5118	-0.131803	-1.06398	-0.980682	-0.65636	-0.506206	0.562298	1.26494	5
ENSMUST00000116380:ENSMUSG00000027642:264:2157:2756	-0.519635	-0.198722	-0.200067	-0.16167	1.65357	1.38492	-0.81431	-1.14408	4
ENSMUST00000114157:ENSMUSG00000025969:503:3296:6357	-1.50516	-1.14856	0.570874	0.144017	1.37368	0.960926	0.102067	-0.497843	2
ENSMUST00000035721:ENSMUSG00000039449:105:1131:3522	-0.58441	0.341799	1.22631	1.08122	-0.0593588	0.6174	-1.4599	-1.16306	1
ENSMUST00000102881:ENSMUSG00000020120:104:1154:4101	-1.46332	-1.40015	1.1192	0.979099	-0.0982532	-0.246903	0.554762	0.555569	2
ENSMUST00000105105:ENSMUSG00000099583:39:447:1249	0.320788	1.89817	-0.0513291	-0.395193	0.473574	0.156329	-1.17988	-1.22246	6
ENSMUST00000091641:ENSMUSG00000021431:28:1039:1785	-0.836045	-0.723725	0.45173	0.46303	0.777863	1.73447	-0.964442	-0.902881	1
ENSMUST00000045301:ENSMUSG00000052565:1828:2491:7425	1.89121	1.2542	-0.781637	-0.621376	-0.24295	-0.327484	-0.575332	-0.596631	6
ENSMUST00000019577:ENSMUSG00000019433:95:1094:1522	-0.432651	-0.115841	1.2815	1.78438	-0.909501	-0.968535	-0.361391	-0.277967	2
ENSMUST00000199089:ENSMUSG00000006360:44:428:509	1.62436	1.30032	-0.85121	-0.742604	-0.654314	-0.958406	0.0767977	0.205059	5
ENSMUST00000051431:ENSMUSG00000047539:29:1133:4925	-1.23384	-0.707598	1.34524	0.791806	0.916734	0.537886	-0.668676	-0.981558	1
ENSMUST00000041331:ENSMUSG00000037071:300:1365:4832	1.04363	0.548296	-0.22045	0.105065	1.00111	0.46565	-1.47085	-1.47245	6
ENSMUST00000006235:ENSMUSG00000021939:129:1146:4743	-0.908254	-0.921896	0.290915	0.259499	1.49501	1.32307	-0.722241	-0.8161	4
ENSMUST00000008477:ENSMUSG00000008333:85:760:2061	0.469115	0.612243	-0.0741593	-0.824032	-1.52043	-0.918018	1.02057	1.23472	3
ENSMUST00000238672:ENSMUSG00000024663:156:1452:5293	-0.536797	-0.0661472	0.90056	1.06188	0.459218	0.883839	-1.10136	-1.6012	1
ENSMUST00000060738:ENSMUSG00000044080:205:487:677	-0.689323	-0.556688	1.42925	0.0735323	0.740596	1.14717	-1.10926	-1.03528	1
ENSMUST00000059849:ENSMUSG00000013465:133:2026:2637	-0.937443	-0.63971	0.937372	0.606179	0.997756	1.12739	-1.12338	-0.968162	1
ENSMUST00000023086:ENSMUSG00000022452:130:451:705	-0.988113	-0.522664	0.702904	0.586328	1.03705	1.28054	-1.06562	-1.03044	1
ENSMUST00000043867:ENSMUSG00000039221:99:465:552	0.0866739	-0.27522	-0.520777	-0.339243	-0.809289	-1.13115	1.24059	1.74841	3
ENSMUST00000026891:ENSMUSG00000025785:51:924:1053	-0.407274	0.386966	0.700001	1.18379	0.828425	0.154081	-1.55174	-1.29425	1
ENSMUST00000114792:ENSMUSG00000024222:537:1905:3858	-1.28524	-0.581913	1.02003	0.692896	0.935839	1.00238	-0.799557	-0.98443	1
ENSMUST00000026196:ENSMUSG00000025190:150:1389:2058	-0.797896	-0.648119	0.522994	0.839008	1.2182	1.04858	-1.0982	-1.08456	1
ENSMUST00000018491:ENSMUSG00000018347:218:1886:2302	-0.82647	-0.330212	1.25873	0.724318	1.09385	0.399681	-0.99922	-1.32067	1
ENSMUST00000017799:ENSMUSG00000017652:81:948:2986	-0.92927	-0.934316	-0.347973	-0.215207	-0.168348	-0.481157	1.76676	1.30951	3
ENSMUST00000073316:ENSMUSG00000001517:198:2469:4652	1.05851	1.38705	-1.13061	-0.593488	0.73379	0.362563	-0.870325	-0.947497	6
ENSMUST00000052725:ENSMUSG00000032018:140:1037:4787	-0.0474366	-0.278116	0.753431	0.230315	1.50489	0.563411	-1.34464	-1.38185	1
ENSMUST00000102971:ENSMUSG00000069274:5:314:391	1.68228	1.53734	-0.739027	-0.449478	-0.457896	-0.494259	-0.645045	-0.433916	6
ENSMUST00000080030:ENSMUSG00000062203:212:2120:2898	0.586891	0.51118	-0.882465	-0.841535	-0.552146	-1.26691	1.15749	1.28749	5
ENSMUST00000087200:ENSMUSG00000024429:324:2145:2848	-1.00888	-0.759417	1.41785	0.752733	0.577875	0.87582	-0.876843	-0.979132	1
ENSMUST00000052798:ENSMUSG00000071072:331:811:2000	0.5744	1.72902	-0.522091	-0.694035	-1.23884	-0.884439	0.708629	0.327355	5
ENSMUST00000038244:ENSMUSG00000034786:416:893:1343	-0.959356	-0.59435	1.28271	1.41966	0.308029	0.423359	-1.05001	-0.830039	1
ENSMUST00000038406:ENSMUSG00000029762:112:1060:1358	-0.892422	-0.964029	0.467758	1.80163	0.830255	0.220671	-0.724745	-0.739116	1
ENSMUST00000106429:ENSMUSG00000054091:257:452:1160	-0.757123	-0.571875	-0.390022	0.177364	1.7528	1.3028	-0.740813	-0.773135	4
ENSMUST00000039374:ENSMUSG00000035967:329:2912:3766	0.810961	-0.00745109	-1.32886	-0.910696	1.29146	1.17918	-0.794339	-0.240254	4
ENSMUST00000149564:ENSMUSG00000034601:992:5552:5763	1.12079	0.708591	-0.822771	-1.0196	1.39631	0.312313	-0.705723	-0.989914	4
ENSMUST00000046073:ENSMUSG00000029475:199:4126:5180	0.761844	1.12848	-0.18261	0.551463	0.0983899	0.610999	-1.38563	-1.58294	6
ENSMUST00000021447:ENSMUSG00000021051:573:1974:4810	-0.642767	0.0625584	0.0832025	1.06497	1.02682	1.00453	-1.31016	-1.28915	1
ENSMUST00000038213:ENSMUSG00000019790:0:3456:8825	0.10908	0.187025	0.610696	0.453374	1.24091	0.411491	-1.25367	-1.75891	1
ENSMUST00000033501:ENSMUSG00000031161:345:3792:4142	0.292581	-0.276885	0.776023	1.15256	0.199938	0.776168	-1.47398	-1.44641	1
ENSMUST00000204947:ENSMUSG00000030275:260:1379:1791	-1.53976	-0.845588	0.391768	0.456924	1.26225	1.22394	-0.405033	-0.544502	1
ENSMUST00000102858:ENSMUSG00000040907:135:3294:3895	-0.183903	0.170033	0.387368	0.258709	1.03544	1.2178	-1.40923	-1.47621	1
ENSMUST00000024620:ENSMUSG00000116564:296:1937:3220	-1.31359	-0.916971	0.85982	-0.0260582	-0.693749	-0.334659	1.49505	0.930157	3
ENSMUST00000095427:ENSMUSG00000024012:147:1314:1952	1.11393	1.90853	-0.279437	-0.0566544	-0.517753	-0.937381	-0.360044	-0.871195	6
ENSMUST00000027111:ENSMUSG00000025968:242:2423:2661	1.73215	0.72872	-1.36116	-0.98627	-0.419513	-0.277969	0.623174	-0.0391375	5
ENSMUST00000007212:ENSMUSG00000006998:65:2789:2961	-0.96031	-0.631479	0.428909	1.37068	1.25288	0.453911	-0.895208	-1.01939	1
ENSMUST00000058914:ENSMUSG00000043091:531:1878:1982	0.898481	0.343099	-0.259621	-0.428881	-1.1374	-1.52031	1.09641	1.00823	5
ENSMUST00000235603:ENSMUSG00000024608:284:737:785	-1.6191	-0.927056	0.971093	1.04299	0.747577	0.69703	-0.572762	-0.339768	2
ENSMUST00000021800:ENSMUSG00000021371:35:1055:4339	0.273878	0.270073	-1.20539	-1.0912	-0.398977	-0.551898	1.564	1.13951	5
ENSMUST00000151127:ENSMUSG00000029001:131:959:1403	0.0864999	-0.478172	-0.390744	-0.345852	2.06944	0.81543	-0.903012	-0.853593	4
ENSMUST00000164309:ENSMUSG00000005410:61:2263:3381	1.17618	1.65244	-0.44409	0.00785771	-8.91725e-05	-0.0790914	-1.09719	-1.21602	6
ENSMUST00000148843:ENSMUSG00000066037:134:2030:21452	1.37194	1.77569	-0.697276	-0.837699	-0.69756	-0.382757	-0.234629	-0.297707	5
ENSMUST00000021913:ENSMUSG00000021460:20:962:1320	0.35129	0.508012	0.684361	-0.334313	0.67668	1.08198	-1.53539	-1.43262	1
ENSMUST00000018851:ENSMUSG00000018707:153:14085:14342	-0.842378	-0.734725	0.105702	0.0585094	1.8942	1.00698	-0.629033	-0.859251	4
ENSMUST00000121645:ENSMUSG00000039236:62:962:1087	-1.16173	-1.16803	0.636133	1.5437	-0.820091	-0.128625	0.2285	0.870136	2
ENSMUST00000066717:ENSMUSG00000053477:900:2976:4250	-0.132684	0.609105	1.07074	1.00353	-0.0142879	0.375831	-1.65084	-1.26139	1
ENSMUST00000210309:ENSMUSG00000059263:143:4271:5816	-1.3403	-0.987863	1.15068	0.875457	0.249617	1.12676	-0.199356	-0.874994	2
ENSMUST00000032409:ENSMUSG00000030272:181:1303:1496	0.465927	0.603757	-0.52364	0.235268	1.49057	0.436324	-1.28539	-1.42283	6
ENSMUST00000021114:ENSMUSG00000020766:41:1217:1406	-0.86507	-0.877636	0.933207	1.41674	0.601092	0.678251	-0.978265	-0.908319	1
ENSMUST00000107308:ENSMUSG00000001755:385:2074:2386	-0.576075	-0.204028	1.01826	0.698824	0.904839	0.817698	-1.13303	-1.52649	1
ENSMUST00000034697:ENSMUSG00000057193:98:2216:3456	1.228	0.501192	-0.288119	0.203404	0.915428	0.293763	-1.18146	-1.67221	6
ENSMUST00000080178:ENSMUSG00000011257:704:2684:3019	0.215608	0.279872	-0.636809	-0.781765	-1.17277	-0.696821	1.6177	1.17499	3
ENSMUST00000030206:ENSMUSG00000028483:29:1250:1405	0.749746	0.53843	-0.54805	-0.448574	1.37397	0.802569	-1.04867	-1.41942	4
ENSMUST00000042390:ENSMUSG00000036646:131:2105:3755	-0.132379	-0.138576	0.170944	0.533311	1.56972	0.707548	-1.2799	-1.43067	1
ENSMUST00000034405:ENSMUSG00000031928:182:2300:3286	0.181489	0.588202	-0.0853687	-0.349145	0.713058	1.58558	-1.33791	-1.29591	1
ENSMUST00000164233:ENSMUSG00000028410:225:1416:5622	0.400855	0.575303	-0.13089	-0.512494	-1.27403	-1.37543	1.03579	1.2809	3
ENSMUST00000025691:ENSMUSG00000024778:49:1030:1481	-1.46277	-1.36975	0.231035	-0.106657	0.40649	0.00689194	1.39344	0.901323	2
ENSMUST00000102503:ENSMUSG00000028741:280:997:1221	-0.856184	-0.6052	-0.14846	-0.568961	-0.52138	-0.435257	1.86617	1.26927	3
ENSMUST00000023225:ENSMUSG00000022564:149:1184:1725	-0.537139	-0.742805	-0.375834	0.212006	1.80069	1.20319	-0.597871	-0.962241	4
ENSMUST00000102561:ENSMUSG00000028884:122:932:1813	1.59191	1.084	-0.553078	-0.312553	0.668055	-0.317342	-1.13164	-1.02935	6
ENSMUST00000070478:ENSMUSG00000025743:134:1460:4973	-0.968259	-0.95516	1.2742	0.870647	0.930927	0.602213	-0.877634	-0.876931	1
ENSMUST00000032088:ENSMUSG00000030016:290:6170:6199	0.747345	0.85808	-0.653427	-0.871457	-0.801003	-1.31891	1.19014	0.849234	5
ENSMUST00000069718:ENSMUSG00000055932:51:1557:3564	-0.13452	0.0374563	0.110833	-0.157115	1.79464	0.809246	-1.08748	-1.37306	4
ENSMUST00000032627:ENSMUSG00000033790:41:3113:3905	0.98045	1.01958	0.260102	-0.0431334	-1.50647	-1.29777	0.927495	-0.34026	5
ENSMUST00000029644:ENSMUSG00000028013:30:1020:1226	-0.650874	-0.0521952	0.540908	-0.140192	1.59802	1.01154	-1.26068	-1.04653	4
ENSMUST00000045756:ENSMUSG00000041959:152:443:685	-0.581951	-0.370485	0.121756	-0.21967	1.0553	1.88525	-1.00301	-0.887195	4
ENSMUST00000115338:ENSMUSG00000022881:44:1154:1279	1.68771	1.51947	-0.406866	-0.571069	-0.801668	-0.568431	-0.339277	-0.519875	5
ENSMUST00000220733:ENSMUSG00000074863:505:1903:2859	1.36623	1.34294	0.074771	-0.809659	-1.02626	-1.1981	0.397875	-0.147803	5
ENSMUST00000032200:ENSMUSG00000030109:354:2238:2644	1.15639	1.78841	-0.144467	-0.10106	-0.450294	-0.185024	-0.849879	-1.21408	6
ENSMUST00000082094:ENSMUSG00000063884:10:2065:2581	1.32394	1.19251	-0.820625	-0.71432	-1.09308	-0.942871	0.556059	0.498397	5
ENSMUST00000090678:ENSMUSG00000068798:125:677:2407	-0.276729	-0.441129	0.151452	0.00146938	1.54605	1.23734	-0.706808	-1.51164	4
ENSMUST00000151708:ENSMUSG00000026385:23:428:491	-0.812766	-0.113547	1.1147	0.606294	0.491166	1.18448	-1.3373	-1.13303	1
ENSMUST00000055655:ENSMUSG00000025153:527:8039:10050	0.733513	1.26091	-1.62661	-1.29893	0.377947	0.566916	0.186311	-0.200055	6
ENSMUST00000134115:ENSMUSG00000062169:62:479:3268	0.462878	1.23109	-1.63584	-1.24256	0.113942	-0.303338	0.714829	0.659	5
ENSMUST00000066496:ENSMUSG00000053838:281:1370:3927	0.401551	1.64178	0.929194	0.395722	-0.640341	-0.519211	-1.05681	-1.15189	6
ENSMUST00000170489:ENSMUSG00000032097:363:1812:6065	-0.837288	-1.33024	-0.726207	-0.606061	0.278801	0.825192	1.25309	1.14272	3
ENSMUST00000061829:ENSMUSG00000051439:307:1405:1641	-1.22739	-1.12519	0.686492	1.10517	-0.445424	-0.814021	1.00203	0.818337	2
ENSMUST00000112881:ENSMUSG00000073609:263:1934:3459	0.0534678	-0.0105365	0.0878795	-0.124017	0.870922	1.70035	-1.31191	-1.26615	1
ENSMUST00000201374:ENSMUSG00000038759:42:6225:6411	0.464033	0.704133	-1.41755	-1.04005	1.14686	1.15632	-0.381369	-0.632389	4
ENSMUST00000069399:ENSMUSG00000055675:1042:2941:6973	1.22543	1.67739	-0.141652	0.124674	-0.30486	-0.390351	-1.04883	-1.1418	6
ENSMUST00000022806:ENSMUSG00000089682:226:805:3509	0.620928	-0.0280087	-0.0414339	0.404654	-1.48595	-1.48595	1.02254	0.993227	3
ENSMUST00000033131:ENSMUSG00000030842:95:578:1119	-0.278534	0.177559	0.666832	0.752986	0.92123	0.744814	-1.38984	-1.59505	1
ENSMUST00000034846:ENSMUSG00000032300:235:3304:4152	0.650544	1.23641	-0.171623	-0.123986	0.985004	0.238823	-1.32571	-1.48946	6
ENSMUST00000027202:ENSMUSG00000026039:344:3836:4939	1.48615	0.961842	-1.41895	-1.14082	0.593311	0.0457058	-0.0930074	-0.43423	6
ENSMUST00000120671:ENSMUSG00000021699:0:2409:2455	-0.635578	-0.131485	0.971945	1.36062	0.496578	0.501136	-1.28566	-1.27756	1
ENSMUST00000057454:ENSMUSG00000046814:65:317:645	-0.607303	-0.807703	0.322945	0.499169	1.3916	1.25366	-0.95188	-1.10048	1
ENSMUST00000184502:ENSMUSG00000073406:0:771:862	-0.599526	-0.735626	0.0393847	-0.601607	1.39004	1.7401	-0.527176	-0.705592	4
ENSMUST00000035894:ENSMUSG00000020096:158:1337:1506	-0.964788	-0.525009	-0.637814	-0.528298	1.75609	1.34478	0.0187226	-0.463685	4
ENSMUST00000131011:ENSMUSG00000017778:229:418:540	-0.69867	-0.589183	0.723612	0.194397	0.849023	1.62647	-1.15326	-0.952395	1
ENSMUST00000013302:ENSMUSG00000013158:141:1062:1214	-0.348411	-0.624817	-0.913342	-0.797063	1.40503	1.69406	-0.418044	0.00259022	4
ENSMUST00000089377:ENSMUSG00000068220:71:476:800	-0.630837	-0.237963	0.174523	0.742227	1.34123	1.06906	-1.24956	-1.20868	1
ENSMUST00000016463:ENSMUSG00000016319:80:974:1240	0.141644	0.494527	0.132346	0.832355	-1.57058	-1.54235	0.621281	0.89078	3
ENSMUST00000030627:ENSMUSG00000028825:65:1319:1514	-0.266465	0.0786979	-0.274252	-0.74634	1.51867	1.5147	-1.02331	-0.801706	4
ENSMUST00000028838:ENSMUSG00000027360:109:2095:2392	-1.21209	-1.19816	0.800248	0.439931	-0.0999752	-0.902456	1.28248	0.890021	3
ENSMUST00000215226:ENSMUSG00000047702:783:1716:3034	0.472544	0.364195	-1.39397	-1.64405	-0.202651	0.678556	0.926172	0.799201	5
ENSMUST00000026262:ENSMUSG00000025232:184:1768:1996	-0.656505	-0.364853	0.409102	0.163883	1.47179	1.2349	-1.11313	-1.14519	4
ENSMUST00000201489:ENSMUSG00000037795:560:5594:9055	0.462867	1.27291	1.13867	0.744136	-1.04312	-0.798968	-0.961487	-0.81501	6
ENSMUST00000032946:ENSMUSG00000030704:638:1262:3214	-1.1028	-0.678004	0.720386	0.41605	1.32014	1.11163	-0.726111	-1.0613	1
ENSMUST00000040656:ENSMUSG00000038286:66:939:1253	-0.150176	-0.229793	0.344737	-0.220841	1.81756	0.794741	-1.02646	-1.32976	4
ENSMUST00000105584:ENSMUSG00000029033:573:3072:4365	0.961964	2.0008	-0.339157	0.140106	-0.673601	-0.611919	-0.649567	-0.82863	6
ENSMUST00000081933:ENSMUSG00000049502:274:2518:5309	-1.16299	-1.00774	-0.353181	-0.132127	0.0585466	-0.328681	1.68329	1.24289	3
ENSMUST00000046497:ENSMUSG00000040658:99:618:1190	-0.0570247	0.168099	-0.627708	-0.10613	1.12109	1.69852	-1.03384	-1.16301	4
ENSMUST00000074208:ENSMUSG00000070283:507:1062:1487	0.212132	-0.0487017	-0.120172	0.258238	1.43655	1.00855	-1.27656	-1.47004	4
ENSMUST00000010421:ENSMUSG00000010277:98:6800:7443	-0.435852	-0.473049	0.59881	0.382496	1.25251	1.16916	-1.11394	-1.38014	1
ENSMUST00000120016:ENSMUSG00000079605:215:1592:2796	-0.54633	-0.847906	1.64364	1.42988	-0.066594	-0.0713217	-0.910336	-0.63104	1
ENSMUST00000179873:ENSMUSG00000039958:327:1092:1576	-0.063574	-0.0847067	-0.095845	-0.0618642	2.07542	0.450126	-1.14564	-1.07392	4
ENSMUST00000062213:ENSMUSG00000025212:220:1183:2867	0.428374	0.873801	-0.022709	0.653479	1.10811	-0.0783072	-1.51633	-1.44642	6
ENSMUST00000227096:ENSMUSG00000071547:104:1763:1848	0.148975	0.203078	-0.469459	-0.53438	1.9845	0.680373	-0.966495	-1.04659	4
ENSMUST00000025631:ENSMUSG00000024725:136:781:2726	-1.0075	-0.446435	0.881165	0.319907	1.18256	1.15414	-1.09294	-0.990893	1
ENSMUST00000159692:ENSMUSG00000046324:60:2754:7058	-0.177346	0.047986	0.158529	-0.11566	1.70777	0.90493	-1.23573	-1.29048	4
ENSMUST00000084852:ENSMUSG00000066306:178:6460:7180	0.0985045	0.759659	-0.157336	-0.0240361	1.25854	0.893234	-1.36083	-1.46773	6
ENSMUST00000109300:ENSMUSG00000017664:321:1413:2008	-0.676285	-0.715754	0.577434	0.91011	1.10347	1.05382	-1.08824	-1.16455	1
ENSMUST00000066272:ENSMUSG00000051316:280:1303:3302	0.687425	0.319537	-0.540879	-0.970042	-0.910997	-1.05514	1.54961	0.920482	5
ENSMUST00000102915:ENSMUSG00000028312:223:3796:5404	1.45296	1.63165	-0.817445	-0.929504	-0.641925	-0.480272	0.0115754	-0.227047	5
ENSMUST00000107824:ENSMUSG00000035649:149:1772:2503	-0.982486	-0.945792	0.716197	0.716156	0.975419	1.25233	-0.647948	-1.08387	1
ENSMUST00000223050:ENSMUSG00000021280:426:2589:3418	-1.055	-1.05293	0.0782282	0.854163	-0.632813	-0.665859	1.49972	0.974489	3
ENSMUST00000021530:ENSMUSG00000021109:386:2894:4724	-1.30473	-1.24538	0.922992	0.500464	1.07626	0.99313	-0.305089	-0.637653	2
ENSMUST00000053871:ENSMUSG00000046841:196:1921:3089	-0.462045	0.340177	1.31317	0.725943	0.302941	0.595249	-1.33719	-1.47824	1
ENSMUST00000029968:ENSMUSG00000028292:34:1768:1868	0.326877	0.271976	-0.176989	0.410444	-1.32188	-1.58852	1.34678	0.731304	3
ENSMUST00000209256:ENSMUSG00000041836:225:2382:2593	-0.63891	-0.762402	0.269469	-0.182815	-0.935487	-0.741333	1.44417	1.54731	3
ENSMUST00000041282:ENSMUSG00000018548:397:3280:5632	0.961861	1.10447	0.438216	-0.0740736	-0.0512012	0.564781	-1.43958	-1.50447	6
ENSMUST00000057062:ENSMUSG00000046836:194:1427:3430	-0.775311	-0.78223	-0.242349	-0.354356	1.75681	1.41281	-0.556689	-0.458684	4
ENSMUST00000027123:ENSMUSG00000025980:248:1967:2423	0.401671	0.542686	-0.457791	-0.892788	-1.18819	-0.94643	1.30228	1.23856	3
ENSMUST00000034464:ENSMUSG00000031983:186:1152:3307	-0.649829	-0.680346	0.14036	-0.0861883	1.4077	1.60223	-1.0006	-0.733323	4
ENSMUST00000031632:ENSMUSG00000029627:193:1756:1967	-1.0174	-0.607483	0.464199	0.936436	1.50767	0.627826	-1.02566	-0.885592	1
ENSMUST00000117177:ENSMUSG00000032850:244:1582:4381	1.98419	0.238452	-1.02879	-1.04135	-0.625316	-0.352453	0.351186	0.474079	5
ENSMUST00000021552:ENSMUSG00000021127:138:1152:2990	-0.767568	-0.852478	-0.0880126	0.372887	1.20748	1.69045	-0.763935	-0.79882	1
ENSMUST00000041767:ENSMUSG00000037410:58:2953:5956	0.461201	0.747285	0.694033	1.18089	0.00664101	-0.154954	-1.36455	-1.57054	6
ENSMUST00000096318:ENSMUSG00000049562:384:3012:3092	0.624046	0.997116	-0.314436	-0.149329	-1.32223	-1.51641	0.971209	0.710027	5
ENSMUST00000092915:ENSMUSG00000020741:80:4139:5379	1.14832	1.46719	-0.839715	-0.135664	-1.15175	-1.0178	0.653677	-0.124259	5
ENSMUST00000041093:ENSMUSG00000038648:346:1909:7082	-0.853077	-0.53519	0.864325	1.50339	0.707174	0.445489	-1.00643	-1.12568	1
ENSMUST00000047257:ENSMUSG00000041298:136:1600:6157	-0.904894	-0.660268	0.930795	0.515958	0.369217	1.63795	-1.01408	-0.874683	1
ENSMUST00000035850:ENSMUSG00000033054:105:4365:6062	1.41597	1.57671	-0.644854	-1.30083	-0.321554	-0.0643136	-0.524162	-0.136965	6
ENSMUST00000110351:ENSMUSG00000021134:160:970:1498	0.624442	1.46949	0.295365	0.45067	-1.40895	-1.4678	-0.0817716	0.11856	5
ENSMUST00000164884:ENSMUSG00000031879:275:764:918	-1.08173	-1.12214	-0.222551	0.269	1.14277	1.6874	-0.52241	-0.150338	4
ENSMUST00000082197:ENSMUSG00000062906:252:2250:2412	1.45742	1.645	-0.501623	-1.00534	-0.394393	-0.804101	-0.313945	-0.0830173	5
ENSMUST00000026568:ENSMUSG00000025495:116:1535:3624	0.600831	0.607206	0.881994	0.354634	-0.197388	0.806355	-1.61375	-1.43988	6
ENSMUST00000038570:ENSMUSG00000034285:55:907:1926	1.34841	0.880414	0.142381	-0.111254	0.561585	0.0270224	-1.44395	-1.40461	6
ENSMUST00000053811:ENSMUSG00000004789:64:1426:2764	0.288968	-0.259757	0.535175	0.538908	0.668484	1.14975	-1.11745	-1.80408	1
ENSMUST00000211247:ENSMUSG00000031592:205:6397:6484	-0.618608	-0.283042	1.35184	0.394231	0.47823	1.13025	-1.08535	-1.36755	1
ENSMUST00000102678:ENSMUSG00000067212:186:1257:1472	-1.02008	-1.07944	0.444731	0.423133	1.10903	1.49719	-0.662981	-0.711583	1
ENSMUST00000173078:ENSMUSG00000036990:288:3609:7354	1.07871	1.08273	-1.20428	-0.924703	-0.70717	-0.795517	1.00435	0.465867	5
ENSMUST00000038661:ENSMUSG00000040740:125:1079:2670	-0.429119	-0.187049	-1.39564	-1.1202	1.43625	0.405135	1.15443	0.136193	4
ENSMUST00000105373:ENSMUSG00000035697:62:3443:3867	0.775202	1.41539	0.14766	0.710686	-0.0314487	-0.263651	-1.43421	-1.31963	6
ENSMUST00000064740:ENSMUSG00000052738:275:1313:1519	-0.747677	-0.153821	1.32664	0.299765	0.638235	1.07918	-1.14041	-1.30192	1
ENSMUST00000003655:ENSMUSG00000003559:78:1206:1736	0.0550469	0.287155	0.29377	0.756314	0.592785	1.06643	-1.7621	-1.2894	1
ENSMUST00000023851:ENSMUSG00000023089:467:815:875	0.65871	1.79452	-0.805627	-1.02654	0.575892	0.339958	-0.854277	-0.68263	6
ENSMUST00000107851:ENSMUSG00000028478:114:858:1135	0.673572	1.10295	0.830336	0.263898	-1.62882	-1.3802	0.0296159	0.108652	3
ENSMUST00000000767:ENSMUSG00000000751:52:1984:2942	0.870148	1.41767	0.183135	0.245257	0.02535	0.129594	-1.42702	-1.44413	6
ENSMUST00000238839:ENSMUSG00000020593:49:2968:5430	-0.518007	-0.528622	0.0555715	-0.0718052	1.3936	1.61498	-0.952962	-0.992756	4
ENSMUST00000000756:ENSMUSG00000000740:102:735:780	0.333326	-0.00200013	-0.797647	-0.51683	-0.950384	-0.950267	1.33908	1.54472	3
ENSMUST00000054960:ENSMUSG00000051495:550:2260:5080	-0.465775	0.00779894	-0.155176	0.82081	1.19488	1.16576	-1.2698	-1.29849	1
ENSMUST00000028882:ENSMUSG00000027399:60:870:1974	-1.04756	-1.03347	0.697729	0.800621	-0.782017	-0.814293	1.25996	0.919028	2
ENSMUST00000041361:ENSMUSG00000039834:291:4302:4587	-1.00187	-0.86656	1.17862	0.88813	1.05858	0.553242	-0.939977	-0.870161	1
ENSMUST00000226692:ENSMUSG00000115020:802:1696:10430	-0.00827863	-0.535644	-1.03109	-1.03109	1.31111	0.450855	-0.652223	1.49636	4
ENSMUST00000014220:ENSMUSG00000014075:107:539:838	0.579213	1.39706	0.520205	1.03209	-0.835312	-0.683493	-0.694714	-1.31505	6
ENSMUST00000154553:ENSMUSG00000073468:121:598:1049	0.233856	0.155393	-1.34684	-1.18748	1.83055	0.474007	0.153455	-0.312948	4
ENSMUST00000152796:ENSMUSG00000040025:377:2114:4129	0.730908	1.31412	-0.644035	-0.630718	-1.09975	-1.22028	0.8908	0.658956	5
ENSMUST00000000208:ENSMUSG00000000204:1227:3033:3958	-1.43618	-1.64618	0.646247	0.802799	0.275079	1.01516	0.159271	0.183807	2
ENSMUST00000201544:ENSMUSG00000070780:781:2551:5211	-0.250294	-0.236727	0.451301	0.538538	1.50963	0.681305	-1.25664	-1.43711	1
ENSMUST00000107777:ENSMUSG00000035517:50:3407:3655	-1.32334	-1.38508	0.118395	0.326008	1.65876	0.607138	0.211076	-0.212957	2
ENSMUST00000060703:ENSMUSG00000047025:418:1627:1865	-0.668781	-0.618288	-0.488088	-0.406918	1.60057	1.62959	-0.52271	-0.525377	4
ENSMUST00000033040:ENSMUSG00000030774:231:1863:3065	1.55898	1.53408	-0.75228	-0.70131	-0.454133	-0.147138	-0.0766262	-0.961581	5
ENSMUST00000000543:ENSMUSG00000000531:114:1290:2033	-0.419928	-0.336218	-0.40496	-0.144124	2.20479	0.662839	-0.830522	-0.731875	4
ENSMUST00000068641:ENSMUSG00000055200:107:698:1329	-0.828797	-0.608317	1.52427	1.13584	0.713402	-0.0363798	-0.86572	-1.0343	1
ENSMUST00000087324:ENSMUSG00000029171:34:1894:2369	-1.2165	-0.927907	0.488555	1.62309	0.634593	0.712304	-0.736013	-0.578117	2
ENSMUST00000028917:ENSMUSG00000027430:152:779:1350	-0.395591	-0.443451	-0.378556	0.605139	1.21268	1.53786	-1.15866	-0.979419	1
ENSMUST00000090379:ENSMUSG00000039701:746:3953:6185	0.212265	-0.00904135	1.51466	1.03106	-1.44354	-1.07443	0.292362	-0.523339	2
ENSMUST00000086075:ENSMUSG00000037936:212:1739:2521	-0.00393697	0.213174	0.0278547	0.0462555	1.37649	1.10767	-1.36935	-1.39816	4
ENSMUST00000110894:ENSMUSG00000060126:336:852:1169	0.0180692	0.196856	-0.593227	-0.587119	-1.00808	-0.960428	1.36279	1.57114	3
ENSMUST00000124187:ENSMUSG00000027285:70:772:3154	-0.0268247	-0.105747	-0.815605	-1.25039	1.32194	1.62449	-0.15796	-0.589898	4
ENSMUST00000043069:ENSMUSG00000018008:154:1333:2791	-0.0236356	0.114537	-0.123293	0.821394	-1.29385	-1.56742	0.940162	1.13211	3
ENSMUST00000068856:ENSMUSG00000055334:81:1155:1391	0.201944	-0.256557	0.854236	0.0620647	0.321118	1.52479	-1.1719	-1.5357	1
ENSMUST00000087517:ENSMUSG00000038914:577:7345:8723	0.631613	1.59252	-1.01709	-0.957053	-0.593224	-0.804693	1.05157	0.096362	5
ENSMUST00000077626:ENSMUSG00000038383:35:1340:1636	1.21639	0.937331	0.0419157	-0.237289	0.47301	0.450618	-1.48597	-1.396	6
ENSMUST00000043098:ENSMUSG00000036390:162:657:1223	-1.44696	-1.58716	0.918438	0.235498	0.191454	1.14046	0.255945	0.292323	2
ENSMUST00000039557:ENSMUSG00000039031:107:2096:3651	-0.199698	-0.0567117	0.0729848	-0.209134	1.30399	1.50881	-1.24309	-1.17714	4
ENSMUST00000026144:ENSMUSG00000039450:52:784:892	0.589311	-0.275147	0.807545	0.682944	0.603649	0.644325	-1.62544	-1.42719	1
ENSMUST00000115645:ENSMUSG00000005732:170:779:1085	1.014	1.32005	-1.28686	-1.45491	-0.42222	0.424467	0.291722	0.113751	6
ENSMUST00000026479:ENSMUSG00000025410:112:1318:1784	-0.89786	-0.37146	1.29834	1.19383	0.238657	0.716158	-1.13351	-1.04416	1
ENSMUST00000148665:ENSMUSG00000020211:645:2100:2213	1.2501	1.21843	-0.0195684	0.753298	-1.15626	-1.22838	-0.0888712	-0.728748	6
ENSMUST00000033662:ENSMUSG00000031299:101:1271:2848	-0.669213	-0.479904	1.56149	0.525818	0.165654	1.08624	-1.06759	-1.1225	1
ENSMUST00000082024:ENSMUSG00000021112:362:2387:5470	-1.46184	-0.585207	0.0184299	0.433473	1.38641	1.33107	-0.626762	-0.495582	1
ENSMUST00000086869:ENSMUSG00000003208:64:1006:1660	-0.839322	-0.84616	1.07436	1.59419	0.209846	0.534099	-1.04138	-0.685631	1
ENSMUST00000032386:ENSMUSG00000030256:291:1521:6133	-0.612322	-0.274777	1.35543	1.43903	-0.172177	0.456922	-1.11141	-1.0807	1
ENSMUST00000028761:ENSMUSG00000027300:307:1924:3731	-0.428431	-0.705251	1.46974	1.5578	-0.63548	0.30764	-0.844286	-0.721731	1
ENSMUST00000034046:ENSMUSG00000018796:226:2323:3897	-0.356885	0.00438453	1.03259	0.952258	0.809203	0.410798	-1.36258	-1.48976	1
ENSMUST00000020550:ENSMUSG00000020307:219:924:1266	-0.963238	-0.38567	0.830045	1.26128	1.04646	0.367948	-1.28725	-0.869572	1
ENSMUST00000162031:ENSMUSG00000058407:227:905:3381	0.272801	0.167131	0.35135	-0.0836688	-1.46691	-1.46379	1.08269	1.14039	3
ENSMUST00000035960:ENSMUSG00000035439:622:1741:2013	0.741949	1.01695	0.171901	0.0865821	0.390109	0.671504	-1.40713	-1.67187	6
ENSMUST00000024702:ENSMUSG00000023909:373:1192:2575	0.741808	-0.338471	0.362785	0.968164	0.634553	0.621756	-1.54597	-1.44462	1
ENSMUST00000160708:ENSMUSG00000004626:213:1992:2908	-0.812086	-0.442479	1.47845	1.42438	0.368198	-0.151748	-0.80417	-1.06055	1
ENSMUST00000080492:ENSMUSG00000057863:35:350:383	0.311588	0.44821	-0.589633	-0.563005	-1.06324	-1.1718	1.1128	1.51508	3
ENSMUST00000093853:ENSMUSG00000044229:586:2215:3173	1.67244	-0.377227	-0.826204	-0.842623	-0.663359	-0.751431	0.71514	1.07326	5
ENSMUST00000185797:ENSMUSG00000026209:319:1744:2510	-0.383641	-0.454645	1.07257	1.41632	0.54743	0.209089	-1.55656	-0.850561	1
ENSMUST00000040434:ENSMUSG00000036430:6:1029:1164	0.872044	1.12465	0.280333	-0.100407	-1.5191	-1.48565	0.29513	0.533006	5
ENSMUST00000027781:ENSMUSG00000026500:40:391:471	1.85567	0.756993	-0.685649	-0.407897	-1.07009	-1.01485	0.205901	0.359918	5
ENSMUST00000034313:ENSMUSG00000031851:113:683:1155	-0.389292	0.291407	1.59711	0.838043	-0.30358	0.487157	-1.3032	-1.21765	1
ENSMUST00000211179:ENSMUSG00000025486:283:1210:1606	-0.297167	-0.189815	0.0808003	-0.276353	1.62975	1.26577	-1.31368	-0.899303	4
ENSMUST00000117654:ENSMUSG00000011114:168:1386:1984	-1.48578	-1.59501	0.851895	0.920918	0.531941	-0.0850624	0.348002	0.5131	2
ENSMUST00000084828:ENSMUSG00000042029:271:3685:4684	1.57875	1.23483	-0.914333	-0.220584	-0.0719427	0.358407	-0.852976	-1.11215	6
ENSMUST00000020301:ENSMUSG00000020101:171:1098:4846	-0.500193	-0.499326	1.04027	1.25999	0.985779	0.0923764	-1.08734	-1.29156	1
ENSMUST00000179142:ENSMUSG00000038274:284:683:736	-0.304067	0.0758525	0.119908	0.601797	-1.24829	-1.5298	1.04993	1.23467	3
ENSMUST00000054952:ENSMUSG00000047260:147:477:1332	-1.03156	-0.935348	0.055278	-0.601583	1.27646	1.70942	-0.108071	-0.364594	4
ENSMUST00000180086:ENSMUSG00000096210:272:854:2055	-0.423617	-0.286624	0.284838	0.226185	1.47861	1.17908	-1.16794	-1.29054	4
ENSMUST00000030169:ENSMUSG00000028455:337:1396:1874	0.053504	0.257685	-0.894633	-1.00088	1.1934	1.57487	-0.0804285	-1.10351	4
ENSMUST00000072119:ENSMUSG00000041431:168:1458:2489	1.01559	1.22565	-1.42123	-1.38742	0.492008	0.439417	-0.282276	-0.0817461	6
[truncated: 2,150 more rows]

## Sheet: Figure 2
Figure 2A, 2E															Figure S2, 2F						Figure 2D
	Ribo-seq				RNA-seq				TE						Ribo-seq						name	group	TE
ID	riboCon	riboLps6	riboLps12	riboLps24	rnaCon_merged	rnaLps6	rnaLps12	rnaLps24	tecon	telps6	telps12	telps24			Gene	riboCon	riboLps6	riboLps12	riboLps24		ENSMUST00000031069:ENSMUSG00000029173:20:1532:5252	other	0.70518
ENSMUST00000215784:ENSMUSG00000052698:214:7846:8330	2.4535	0.806244	1.90296	1.93256	3.38873	1.84351	2.72744	4.03694	0.724017	0.437342	0.69771	0.478718			Ccnb1	1.04078	-0.169043	-1.30427	0.432531		ENSMUST00000111996:ENSMUSG00000018770:151:574:723	other	1.226
ENSMUST00000068487:ENSMUSG00000030254:76:1744:2577	42.3406	31.0527	22.5129	33.2095	16.799	14.6713	16.1787	10.1561	2.52042	2.11656	1.39152	3.26989			Cdk1	1.16941	0.459599	-1.03177	-0.59724		ENSMUST00000023062:ENSMUSG00000022427:31:457:1569	other	0.823912
ENSMUST00000033540:ENSMUSG00000031197:40:628:1595	174.961	152.993	121.63	173.924	22.8052	33.0158	29.0328	18.076	7.67199	4.63395	4.18941	9.6218			Ccne2	1.24442	-0.528802	0.318845	-1.03447		ENSMUST00000089765:ENSMUSG00000068391:45:432:871	other	0.994959
ENSMUST00000064924:ENSMUSG00000058290:159:6513:6658	13.8781	7.33582	5.25115	12.5071	10.8557	4.62605	4.99994	8.89623	1.27841	1.58576	1.05024	1.40589			Ccnd3	-0.526344	-0.861389	1.40733	-0.0196005		ENSMUST00000180369:ENSMUSG00000023156:0:474:477	other	1.66803
ENSMUST00000039333:ENSMUSG00000033624:239:2873:4938	12.3653	4.82357	8.3694	12.7929	5.53027	2.54695	3.12711	2.76292	2.23593	1.89386	2.6764	4.63019			Cdk6	-1.20872	-0.419804	0.949733	0.678793		ENSMUST00000163048:ENSMUSG00000063334:129:1269:5023	other	0.811098
ENSMUST00000098843:ENSMUSG00000074403:40:448:488	89.5389	27.5082	27.6253	40.6893	73.3719	22.4319	39.9075	60.7855	1.22034	1.2263	0.692233	0.669391			Ccnb2	1.10389	-0.402329	-1.17947	0.477914		ENSMUST00000155998:ENSMUSG00000020790:19:3526:8030	other	1.30156
ENSMUST00000021085:ENSMUSG00000020739:96:2064:2230	64.2013	34.3865	33.3847	43.1931	32.4626	19.2406	18.062	14.6701	1.9777	1.78718	1.84834	2.94429			Ccne1	-0.0799537	-1.32175	1.0643	0.337407		ENSMUST00000021164:ENSMUSG00000020808:113:806:1513	cycle	1.1087
ENSMUST00000015160:ENSMUSG00000015016:110:1859:2206	7.31634	5.18242	8.29736	4.78765	4.77579	3.09743	5.51825	2.74223	1.53196	1.67314	1.50362	1.7459			Cdk4	1.00799	-0.758364	0.705155	-0.954778		ENSMUST00000034777:ENSMUSG00000032246:55:514:864	other	0.726289
ENSMUST00000077340:ENSMUSG00000041926:76:2026:2288	68.6249	52.3672	60.5324	47.2757	25.5701	24.7066	33.0146	23.0974	2.68379	2.11956	1.8335	2.0468			Ccna2	1.39045	-0.417139	-0.944352	-0.0289605		ENSMUST00000050214:ENSMUSG00000002625:108:2031:2102	other	1.23846
ENSMUST00000032419:ENSMUSG00000030282:87:1383:1760	76.9261	41.9891	68.232	71.8253	49.5347	32.5253	50.6743	39.0094	1.55298	1.29097	1.34648	1.84123			Cdk2	1.28784	-0.968141	-0.580007	0.260305		ENSMUST00000129449:ENSMUSG00000087370:0:396:7168	other	0.568212
ENSMUST00000081214:ENSMUSG00000058486:57:2301:2682	16.3002	8.41755	9.36067	9.21881	9.1271	3.64296	7.35268	6.80406	1.78591	2.31063	1.2731	1.3549			Ccnd1	-1.01034	-0.440704	1.3306	0.120443		ENSMUST00000027487:ENSMUSG00000026269:188:2348:3337	other	1.04477
ENSMUST00000036852:ENSMUSG00000033762:57:3705:3896	5.13612	1.9903	2.90814	3.82767	3.31722	1.16116	0.94729	2.81452	1.54832	1.71406	3.06996	1.35998									ENSMUST00000034343:ENSMUSG00000031875:155:707:1616	other	0.756496
ENSMUST00000153892:ENSMUSG00000020738:158:443:1051	2017.03	1520.87	1697.9	1333.49	229.181	215.993	191.369	172.019	8.80104	7.04132	8.87238	7.75198			RNA-seq						ENSMUST00000068892:ENSMUSG00000031575:30:1899:3307	other	0.917134
ENSMUST00000023666:ENSMUSG00000022945:105:1821:1922	32.4953	9.02161	26.0886	22.7565	15.1653	4.3123	10.4798	9.07155	2.14274	2.09206	2.48942	2.50856			Gene	rnaCon_merged	rnaLps6	rnaLps12	rnaLps24		ENSMUST00000173369:ENSMUSG00000045409:159:1647:2914	other	0.582667
ENSMUST00000029170:ENSMUSG00000027641:57:3246:4862	43.9968	21.4852	35.3664	28.1021	21.9233	15.5704	11.4075	9.04782	2.00685	1.37987	3.10029	3.10596			Ccnb1	1.24291	0.272473	-1.09882	-0.416562		ENSMUST00000000828:ENSMUSG00000000811:256:2101:2836	other	1.2646
ENSMUST00000036865:ENSMUSG00000039187:99:4089:4645	11.3636	3.66013	5.14894	9.03316	4.94708	1.85958	2.43765	4.21792	2.29704	1.96826	2.11226	2.14161			Cdk1	1.24508	0.34501	-0.977445	-0.612648		ENSMUST00000031627:ENSMUSG00000029623:259:802:2353	other	0.9579
ENSMUST00000099972:ENSMUSG00000027009:160:3256:9767	437.845	131.492	173.792	251.528	141.335	61.4313	51.3028	35.9228	3.09793	2.14047	3.38757	7.0019			Ccne2	1.42175	-0.342659	-0.166057	-0.913036		ENSMUST00000128304:ENSMUSG00000014633:41:338:394	cycle	0.854828
ENSMUST00000115765:ENSMUSG00000003778:45:2907:3869	20.3714	12.0895	7.05827	13.2838	13.2223	7.89562	6.8811	10.1748	1.54069	1.53117	1.02575	1.30556			Ccnd3	-0.240531	-0.830385	1.45175	-0.380831		ENSMUST00000113309:ENSMUSG00000062590:83:2537:3555	other	0.570019
ENSMUST00000110934:ENSMUSG00000036968:100:835:1855	41.3729	21.8516	35.319	41.0348	10.787	5.92478	6.01166	9.12336	3.83546	3.68816	5.87509	4.49777			Cdk6	-0.514876	1.42731	-0.0811092	-0.831327		ENSMUST00000096766:ENSMUSG00000032624:284:3248:5441	other	0.74874
ENSMUST00000026795:ENSMUSG00000025701:154:2176:2821	15.0539	4.29013	10.1246	12.3515	4.81918	0.630262	3.98343	4.33117	3.12376	6.8069	2.54168	2.85178			Ccnb2	1.29196	-0.326265	-1.09852	0.132821		ENSMUST00000040313:ENSMUSG00000037525:38:893:1276	other	0.829286
ENSMUST00000160180:ENSMUSG00000024646:141:543:833	924.997	472.03	709.148	583.764	167.892	95.5364	120.057	109.426	5.50949	4.94084	5.90675	5.3348			Ccne1	0.484213	-1.28022	1.03431	-0.2383		ENSMUST00000233027:ENSMUSG00000024812:175:3745:4668	cycle	1.0289
ENSMUST00000028804:ENSMUSG00000027330:232:1960:3089	56.6254	22.07	29.2453	50.1666	28.7091	13.6899	8.6406	15.9547	1.97239	1.61214	3.38463	3.14431			Cdk4	1.14926	-0.407991	0.416127	-1.1574		ENSMUST00000089140:ENSMUSG00000027455:126:1242:1486	other	1.15892
ENSMUST00000204224:ENSMUSG00000061838:25:1324:3367	118.274	86.4126	77.0834	99.8722	47.1943	47.1278	54.7509	74.9569	2.50611	1.83358	1.40789	1.33239			Ccna2	1.36171	0.00403548	-1.0093	-0.356441		ENSMUST00000022993:ENSMUSG00000022365:153:906:3175	other	1.29895
ENSMUST00000021311:ENSMUSG00000051378:150:2652:3326	21.5574	13.2527	7.99345	20.3452	11.0716	6.48554	3.43189	5.34139	1.94708	2.04342	2.32917	3.80897			Cdk2	1.32516	-1.0769	0.0392968	-0.287562		ENSMUST00000035037:ENSMUSG00000032462:224:3416:6478	other	1.11088
ENSMUST00000047311:ENSMUSG00000038732:178:1654:2905	8.68211	3.59522	3.1574	3.74915	11.0997	7.50064	5.02487	3.18038	0.78219	0.479323	0.628354	1.17884			Ccnd1	-0.16307	0.91126	0.591078	-1.33927		ENSMUST00000040967:ENSMUSG00000066278:58:913:2522	other	1.33142
ENSMUST00000034278:ENSMUSG00000031821:289:844:3900	55.2644	23.5055	47.9914	55.3955	11.7488	4.54338	5.5053	7.46743	4.70385	5.17356	8.71731	7.41828			Ccnd2	-0.937722	-0.696874	0.430586	1.20401		ENSMUST00000001479:ENSMUSG00000001440:296:2924:5894	other	0.992999
ENSMUST00000027933:ENSMUSG00000037474:144:2331:4212	39.9963	19.3538	21.3671	27.1812	15.8334	6.11874	5.49566	5.21353	2.52607	3.16304	3.88799	5.21359									ENSMUST00000040445:ENSMUSG00000036442:229:1144:1819	other	0.816832
ENSMUST00000040718:ENSMUSG00000038280:68:1082:3006	15.0785	8.85733	10.1593	11.601	11.3384	11.6148	11.8621	8.53332	1.32986	0.76259	0.856448	1.3595			TE						ENSMUST00000017891:ENSMUSG00000017747:92:1688:2462	other	1.85223
ENSMUST00000072080:ENSMUSG00000063052:64:1870:4142	30.0805	18.5894	18.9268	24.2082	8.60095	5.4456	5.0418	5.52446	3.49734	3.41366	3.75397	4.38199			Gene	con	lps6	lps12	lps24		ENSMUST00000221634:ENSMUSG00000033102:238:1714:1953	other	1.02457
ENSMUST00000115110:ENSMUSG00000050555:674:1616:1973	33.7597	23.2008	13.9733	22.1752	9.38785	6.25524	1.57278	4.62213	3.5961	3.70903	8.88445	4.79761			Ccnb1	-0.649072	-0.805071	0.0662758	1.38787		ENSMUST00000058771:ENSMUSG00000043831:32:911:2898	other	1.60667
ENSMUST00000044252:ENSMUSG00000039183:42:867:1427	65.9963	41.8168	42.4625	47.4426	23.0533	12.8387	15.8778	11.719	2.86277	3.25709	2.67433	4.04836			Cdk1	-0.829474	1.20963	-0.813179	0.433024		ENSMUST00000056820:ENSMUSG00000003269:200:1400:2527	other	1.31317
ENSMUST00000033543:ENSMUSG00000090110:561:765:992	12.4944	6.93157	5.21816	10.5093	3.00234	2.22261	0.59229	2.06325	4.16154	3.11866	8.81015	5.09357			Ccne2	0.306234	-0.512461	1.24818	-1.04195		ENSMUST00000049122:ENSMUSG00000036167:85:1228:3573	other	1.02988
ENSMUST00000161286:ENSMUSG00000022858:229:1093:3403	473.109	338.075	374.666	276.51	67.1193	50.3399	41.4367	22.8734	7.04877	6.71584	9.04188	12.0887			Ccnd3	-1.07957	-0.326658	0.0952157	1.31101		ENSMUST00000064314:ENSMUSG00000052456:16:1060:1256	other	0.918397
ENSMUST00000226630:ENSMUSG00000021820:1:1696:1937	11.9889	7.17715	9.9431	6.44336	5.45454	2.53333	3.15675	13.818	2.19797	2.83309	3.14979	0.466303			Cdk6	-0.598329	-0.986137	0.337112	1.24735		ENSMUST00000170578:ENSMUSG00000048027:430:1738:5698	other	1.1473
ENSMUST00000055413:ENSMUSG00000071632:18:333:1281	23.5361	12.6396	19.8243	14.7168	13.3905	11.5733	10.0377	13.2824	1.75767	1.09214	1.97498	1.10799			Ccnb2	0.0929933	-0.22975	-1.14183	1.27859		ENSMUST00000115384:ENSMUSG00000037315:348:2820:4866	other	0.608618
ENSMUST00000025486:ENSMUSG00000024590:300:2064:2843	362.999	187.521	246.198	223.855	131.963	77.6624	62.9584	57.6543	2.75076	2.41456	3.91049	3.88271			Ccne1	-0.49406	-1.14651	0.601542	1.03902		ENSMUST00000024763:ENSMUSG00000023967:32:620:884	other	1.07364
ENSMUST00000087341:ENSMUSG00000024795:74:5396:5564	26.2009	13.5536	7.12216	17.7038	11.6568	6.07323	2.45636	2.76578	2.2477	2.2317	2.89948	6.40102			Cdk4	-0.665545	-1.00811	0.572047	1.1016		ENSMUST00000053020:ENSMUSG00000034413:0:1638:6195	cycle	0.539991
ENSMUST00000102545:ENSMUSG00000041219:567:3528:4958	33.2224	21.9214	13.9438	24.5304	24.2143	22.5454	11.2794	14.1495	1.37201	0.972323	1.23621	1.73366			Ccna2	-0.0572493	-1.32364	0.308824	1.07207		ENSMUST00000002529:ENSMUSG00000002455:142:2965:3054	other	1.18989
ENSMUST00000058438:ENSMUSG00000049354:252:1278:5750	163.672	114.736	157.837	159.486	24.7076	19.2331	20.4643	23.0821	6.62437	5.96556	7.71278	6.90949			Cdk2	0.242281	-0.150733	-1.25292	1.16137		ENSMUST00000023761:ENSMUSG00000023020:210:381:2090	other	1.02555
ENSMUST00000096272:ENSMUSG00000065979:88:1024:2663	22.9894	14.3669	18.967	18.1081	10.5062	7.1448	6.61684	6.47549	2.18818	2.01082	2.86647	2.79641			Ccnd1	-0.819082	-0.845752	0.494799	1.17004		ENSMUST00000064580:ENSMUSG00000030108:108:1914:2234	other	1.28751
ENSMUST00000025567:ENSMUSG00000024665:317:1649:3150	185.711	75.5751	137.791	199.102	71.9386	30.2223	40.7054	53.8752	2.58152	2.50064	3.38509	3.69561									ENSMUST00000076807:ENSMUSG00000102918:138:2940:4687	other	1.21862
ENSMUST00000020359:ENSMUSG00000020150:67:823:979	15.3968	4.7958	11.0613	10.4228	3.92099	1.86073	3.59488	3.77097	3.92675	2.57737	3.07697	2.76396									ENSMUST00000157067:ENSMUSG00000003644:199:2407:2637	other	0.815656
ENSMUST00000020579:ENSMUSG00000020330:63:2445:3892	25.3707	15.521	6.26603	20.8421	7.93817	5.20645	2.69231	6.30199	3.19604	2.98111	2.32739	3.30722									ENSMUST00000122965:ENSMUSG00000027167:76:1342:3048	other	1.0194
ENSMUST00000002292:ENSMUSG00000002222:498:1671:6165	25.7732	9.96059	17.9286	25.2435	11.3249	6.24716	10.4241	11.4623	2.27579	1.59442	1.71992	2.20231									ENSMUST00000111336:ENSMUSG00000058076:25:532:3171	other	1.07732
ENSMUST00000041318:ENSMUSG00000036564:262:1474:3101	40.8605	5.18061	15.6249	27.0334	12.9839	1.03723	3.75418	2.0834	3.147	4.99465	4.162	12.9756									ENSMUST00000026032:ENSMUSG00000025050:85:1144:2159	other	1.02846
ENSMUST00000052761:ENSMUSG00000002010:42:1221:1331	143.386	100.856	97.6903	126.527	62.1847	42.1047	52.8259	66.6979	2.30581	2.39537	1.84929	1.89701									ENSMUST00000022063:ENSMUSG00000021578:110:890:9559	other	0.762234
ENSMUST00000140131:ENSMUSG00000030330:101:848:1446	34.4587	18.8721	12.1597	23.2305	10.4996	3.34475	5.9765	6.94496	3.2819	5.64231	2.03459	3.34495									ENSMUST00000034140:ENSMUSG00000031703:183:2013:3306	other	0.841828
ENSMUST00000056181:ENSMUSG00000050373:75:1164:2590	3.88714	0.81119	4.43096	0.824573	2.18819	0.504797	2.91604	1.82421	1.77642	1.60696	1.51951	0.452016									ENSMUST00000006451:ENSMUSG00000006288:31:1351:1842	other	1.08215
ENSMUST00000021900:ENSMUSG00000021451:533:3116:4482	25.8467	12.196	27.2297	26.0081	20.9509	13.3788	20.1499	12.2454	1.23368	0.911591	1.35136	2.1239									ENSMUST00000152594:ENSMUSG00000040433:1146:4737:7406	other	0.809445
ENSMUST00000160260:ENSMUSG00000026565:56:2435:13022	18.4857	8.46079	13.2338	15.9194	3.86462	3.23737	2.83416	3.0091	4.78331	2.61347	4.66938	5.29041									ENSMUST00000023132:ENSMUSG00000022489:352:1957:3218	other	0.694266
ENSMUST00000069692:ENSMUSG00000055917:15:1764:2438	26.1879	20.9577	26.4738	25.7095	10.873	7.83592	12.6929	10.1801	2.40854	2.67457	2.08572	2.52546									ENSMUST00000109098:ENSMUSG00000007777:208:628:892	other	0.930392
ENSMUST00000024983:ENSMUSG00000024169:545:4937:5489	7.93312	2.75032	4.23048	7.51376	4.74379	1.48303	2.2312	2.89853	1.67232	1.85453	1.89606	2.59227									ENSMUST00000070368:ENSMUSG00000036432:585:1560:2511	other	1.29644
ENSMUST00000057194:ENSMUSG00000046417:133:1150:1984	15.3322	4.00239	12.7117	12.5048	21.7251	5.49551	14.212	10.0776	0.705735	0.728303	0.894432	1.24085									ENSMUST00000114200:ENSMUSG00000032305:58:649:3017	other	0.908018
ENSMUST00000043531:ENSMUSG00000038604:119:3788:4108	6.4548	1.71049	7.27556	5.88908	5.33369	1.87767	5.10726	7.29188	1.21019	0.910961	1.42455	0.807622									ENSMUST00000014698:ENSMUSG00000014554:80:911:1107	other	3.31294
ENSMUST00000106257:ENSMUSG00000028656:256:1678:2768	1001.43	855.573	989.432	965.711	246.855	196.752	277.371	275.142	4.05674	4.34848	3.56717	3.50987									ENSMUST00000210682:ENSMUSG00000063550:187:5635:6694	other	1.14653
ENSMUST00000108301:ENSMUSG00000049225:75:1866:2635	10.1766	5.03519	7.89835	7.57083	4.82916	2.48727	3.31445	4.78935	2.10732	2.02438	2.383	1.58076									ENSMUST00000211330:ENSMUSG00000059108:135:507:813	other	0.952713
ENSMUST00000046463:ENSMUSG00000042535:62:2066:3449	33.7458	21.0246	30.6139	34.6261	13.8676	7.4519	10.9292	16.0212	2.43343	2.82137	2.80111	2.16127									ENSMUST00000108403:ENSMUSG00000063439:229:754:1021	other	1.35848
ENSMUST00000071399:ENSMUSG00000066760:452:1637:4421	3.6444	2.68686	0.598878	4.3289	3.73939	2.60836	1.93808	1.87887	0.974596	1.0301	0.309006	2.30398									ENSMUST00000034411:ENSMUSG00000031935:138:2085:3964	other	1.20468
ENSMUST00000057623:ENSMUSG00000062075:27:1872:3531	44.0735	15.7475	24.5524	29.6767	15.5242	6.8819	7.17937	6.80138	2.83902	2.28825	3.41985	4.36333									ENSMUST00000000199:ENSMUSG00000062661:356:926:4653	other	1.33351
ENSMUST00000107024:ENSMUSG00000034255:285:2892:4261	12.9879	7.56069	12.1085	11.724	8.82273	6.24714	4.72569	4.62385	1.4721	1.21027	2.56226	2.53556									ENSMUST00000020719:ENSMUSG00000020441:108:888:1285	other	1.54318
ENSMUST00000049874:ENSMUSG00000050103:401:1742:2423	24.5831	6.7295	11.6595	19.3772	9.64068	2.39557	7.2369	7.78793	2.54993	2.80915	1.61112	2.48811									ENSMUST00000017548:ENSMUSG00000017404:62:650:751	other	1.82922
ENSMUST00000031198:ENSMUSG00000029270:83:1367:2721	8.11608	2.79027	8.14269	11.4605	3.72498	1.97633	4.16566	1.8102	2.17882	1.41184	1.95472	6.33109									ENSMUST00000106406:ENSMUSG00000033326:195:3387:4663	other	1.04606
ENSMUST00000041053:ENSMUSG00000036880:53:1244:1516	45.0301	17.0857	27.1193	39.0745	16.2992	5.76646	10.9609	13.1224	2.76272	2.96294	2.47417	2.9777									ENSMUST00000009550:ENSMUSG00000009406:203:1490:3548	other	1.21664
ENSMUST00000027312:ENSMUSG00000026134:181:1696:1975	47.7347	22.5953	40.3834	37.2154	14.8797	9.8805	16.7808	13.4407	3.20803	2.28686	2.40653	2.76885									ENSMUST00000199808:ENSMUSG00000038095:164:4337:10161	other	0.806297
ENSMUST00000102964:ENSMUSG00000060093:73:382:539	1030.8	352.57	319.193	342.042	124.289	41.3483	35.0304	32.7206	8.29361	8.52684	9.1119	10.4534									ENSMUST00000011981:ENSMUSG00000011837:42:1119:1536	other	0.990489
ENSMUST00000045607:ENSMUSG00000035683:235:2164:2955	52.9649	21.4941	19.4071	29.4843	12.7419	6.57184	5.73718	4.65425	4.15677	3.27063	3.38268	6.33493									ENSMUST00000016670:ENSMUSG00000016526:184:1942:3164	cycle	0.802426
ENSMUST00000023071:ENSMUSG00000022437:123:1530:4629	146.3	121.264	107.85	144.691	29.478	23.294	27.1946	22.7576	4.96301	5.20583	3.96587	6.35794									ENSMUST00000210490:ENSMUSG00000110185:2504:2663:2839	other	0.779821
ENSMUST00000029316:ENSMUSG00000027752:369:1197:1300	221.987	139.466	144.952	194.261	45.8651	34.2589	22.5232	22.0933	4.83998	4.07093	6.43568	8.79278									ENSMUST00000172450:ENSMUSG00000003131:354:1041:6873	other	0.899496
ENSMUST00000059817:ENSMUSG00000044934:213:1233:3532	30.6492	14.4346	15.8163	21.7009	12.6019	9.63101	9.00049	4.00494	2.43212	1.49877	1.75727	5.41854									ENSMUST00000108205:ENSMUSG00000059975:220:2257:3711	other	1.13197
ENSMUST00000097542:ENSMUSG00000073542:162:2139:3576	15.6489	13.8241	11.6537	14.2451	4.90266	3.60724	2.55537	2.55553	3.19193	3.83232	4.56048	5.57425									ENSMUST00000042012:ENSMUSG00000033732:169:3820:4525	other	1.11393
ENSMUST00000033927:ENSMUSG00000031527:166:1201:5079	124.733	73.9992	103.133	99.9586	19.3474	11.022	15.7043	12.1845	6.44701	6.71376	6.56715	8.20375									ENSMUST00000058845:ENSMUSG00000045763:222:900:1855	other	0.532022
ENSMUST00000061986:ENSMUSG00000044813:70:1579:2244	15.5786	4.12839	17.3214	11.2321	19.1098	7.08446	15.1126	6.07991	0.815215	0.582739	1.14616	1.84741									ENSMUST00000076991:ENSMUSG00000059920:298:1342:5522	other	0.826346
ENSMUST00000117396:ENSMUSG00000015880:104:3116:3703	58.5101	34.4194	23.0535	42.7742	17.5774	14.8681	11.1817	13.2227	3.32871	2.31498	2.06171	3.2349									ENSMUST00000055655:ENSMUSG00000025153:527:8039:10050	cycle	1.33573
ENSMUST00000064910:ENSMUSG00000030224:277:1327:2650	283.91	237.522	275.592	300.371	79.6941	96.4075	74.5538	57.2822	3.5625	2.46373	3.69655	5.2437									ENSMUST00000187048:ENSMUSG00000026484:279:1287:3201	other	0.863186
ENSMUST00000100323:ENSMUSG00000026955:97:1435:1761	17.4372	12.815	5.53369	14.6809	73.7828	55.9117	37.9871	29.3335	0.236332	0.2292	0.145673	0.500484									ENSMUST00000161240:ENSMUSG00000090035:256:1990:5089	other	0.342258
ENSMUST00000034190:ENSMUSG00000010936:291:2637:3069	25.5974	14.4439	17.4035	14.4256	17.5907	10.4992	14.7116	18.5004	1.45517	1.37572	1.18298	0.779743									ENSMUST00000033380:ENSMUSG00000031065:395:1883:3120	other	1.80438
ENSMUST00000045372:ENSMUSG00000038871:276:1053:2220	20.5149	8.14021	22.7406	21.1058	10.9277	6.87037	6.79876	4.57315	1.87733	1.18483	3.34482	4.61516									ENSMUST00000180036:ENSMUSG00000035242:74:755:1044	other	1.26646
ENSMUST00000034929:ENSMUSG00000032370:93:1746:2031	47.4589	22.4364	36.647	32.3699	10.1286	5.92603	13.383	8.83664	4.68564	3.78607	2.73832	3.66315									ENSMUST00000163785:ENSMUSG00000032773:616:1996:6271	other	1.4111
ENSMUST00000177585:ENSMUSG00000079685:297:1299:3815	34.8915	13.6441	14.0929	23.939	5.31083	2.82622	3.3658	6.28755	6.56988	4.82768	4.18709	3.80737									ENSMUST00000022925:ENSMUSG00000022312:66:1122:1295	other	2.38451
ENSMUST00000034094:ENSMUSG00000031669:145:793:2519	60.3695	21.2207	28.3454	29.1005	18.4117	8.32175	10.1808	10.1793	3.27886	2.55002	2.7842	2.8588									ENSMUST00000014684:ENSMUSG00000061613:196:913:1046	other	1.11247
ENSMUST00000018005:ENSMUSG00000017861:142:2254:3651	30.9368	12.8592	16.3975	24.6759	35.3922	12.3108	13.0789	12.7025	0.874115	1.04455	1.25373	1.94261									ENSMUST00000112618:ENSMUSG00000026827:279:2514:5759	other	1.27577
ENSMUST00000022734:ENSMUSG00000022136:113:1625:5141	77.8727	51.8351	63.4083	54.8387	14.3621	11.9946	12.2552	6.38667	5.4221	4.32154	5.17401	8.58644									ENSMUST00000183108:ENSMUSG00000025027:1669:3667:4078	other	1.14839
ENSMUST00000044795:ENSMUSG00000039509:89:3554:5808	19.2429	11.3178	8.12722	12.3325	5.30083	3.44086	3.23822	3.05386	3.63016	3.28924	2.50978	4.03833									ENSMUST00000034742:ENSMUSG00000032218:107:1301:1531	cycle	1.00762
ENSMUST00000031160:ENSMUSG00000029247:513:1788:2482	368.635	189.673	262.577	276.495	95.6233	36.5864	61.5175	90.7808	3.85508	5.18426	4.26833	3.04574									ENSMUST00000037763:ENSMUSG00000034653:941:5276:7215	other	0.668339
ENSMUST00000113502:ENSMUSG00000024947:90:1941:2652	18.7235	12.5944	17.2712	12.5526	11.6804	10.9372	9.93749	12.6423	1.60298	1.15152	1.73799	0.99291									ENSMUST00000153148:ENSMUSG00000030032:224:1226:4634	other	0.914783
ENSMUST00000163100:ENSMUSG00000048922:387:3333:3841	35.2838	18.3314	13.2645	28.8045	17.7559	10.4514	5.30468	11.6147	1.98715	1.75397	2.50052	2.48									ENSMUST00000202950:ENSMUSG00000029141:10:2242:2499	other	1.08055
ENSMUST00000102965:ENSMUSG00000069266:8:317:397	1171.43	386.288	400.103	352.106	295.549	90.4082	73.9243	68.708	3.96358	4.27271	5.41233	5.12467									ENSMUST00000120630:ENSMUSG00000050022:332:1838:4037	other	1.64902
ENSMUST00000226145:ENSMUSG00000056069:61:1120:2950	43.9034	17.7843	25.3733	40.7648	16.3626	7.33609	10.583	12.8338	2.68316	2.42422	2.39754	3.17635									ENSMUST00000000365:ENSMUSG00000000355:113:656:783	other	0.90926
ENSMUST00000070117:ENSMUSG00000056167:134:2366:2853	30.6596	21.0579	23.7239	28.1169	8.64695	7.82939	9.75892	7.62319	3.54571	2.6896	2.431	3.68834									ENSMUST00000179488:ENSMUSG00000096001:53:287:754	other	0.372039
ENSMUST00000074259:ENSMUSG00000059791:67:853:1466	82.4629	14.3456	67.363	73.9175	17.9186	3.9181	11.7859	16.3883	4.6021	3.66137	5.71557	4.51039									ENSMUST00000112932:ENSMUSG00000066798:665:1934:5077	other	1.05546
ENSMUST00000043336:ENSMUSG00000040710:310:1387:5390	113.278	28.4725	41.8066	59.9062	22.87	6.55364	11.9924	8.71424	4.95312	4.34452	3.48607	6.87452									ENSMUST00000113030:ENSMUSG00000042498:125:2675:3736	other	0.334554
ENSMUST00000043848:ENSMUSG00000038252:223:4399:4629	53.2265	18.9488	14.9234	35.4208	37.662	13.8651	11.6576	22.0685	1.41327	1.36665	1.28013	1.60504									ENSMUST00000131070:ENSMUSG00000056999:0:3057:5059	other	0.916006
ENSMUST00000042281:ENSMUSG00000042569:81:1050:1553	49.2054	28.7555	23.8861	43.8328	19.1291	14.2491	7.67695	15.0576	2.57228	2.01806	3.11141	2.91101									ENSMUST00000036156:ENSMUSG00000033365:628:3517:3595	other	1.19832
ENSMUST00000027343:ENSMUSG00000026158:124:1516:4844	4.53526	2.06698	4.6306	2.43523	7.50276	3.09457	5.43692	7.22349	0.604479	0.667939	0.851696	0.337127									ENSMUST00000028384:ENSMUSG00000027001:339:999:1632	other	0.833539
ENSMUST00000068156:ENSMUSG00000046230:158:9656:10838	11.2072	6.87466	7.71522	9.48386	5.79447	4.26218	5.78515	5.52249	1.93411	1.61294	1.33363	1.71732									ENSMUST00000030187:ENSMUSG00000028465:326:7949:8393	other	1.48999
ENSMUST00000027931:ENSMUSG00000026622:202:1531:3227	120.862	53.6058	45.3074	114.282	35.8791	22.1897	9.40925	25.6562	3.36858	2.41579	4.81519	4.45437									ENSMUST00000070215:ENSMUSG00000056209:35:560:888	other	1.14857
ENSMUST00000227191:ENSMUSG00000048424:424:1897:4230	226.242	7.657	44.177	35.5788	39.2706	1.47312	6.30848	6.13307	5.7611	5.1978	7.0028	5.80114									ENSMUST00000025476:ENSMUSG00000024583:149:1025:1998	other	0.965844
ENSMUST00000022517:ENSMUSG00000021947:81:1038:1497	79.2393	41.1519	41.7847	57.1551	21.9748	12.3596	15.4667	15.755	3.60592	3.32955	2.70159	3.62773									ENSMUST00000115663:ENSMUSG00000031156:99:1278:1527	other	0.592126
ENSMUST00000000348:ENSMUSG00000000339:219:1317:1594	55.1051	39.2192	52.7603	47.0452	34.7024	21.8655	37.7937	45.1689	1.58793	1.79366	1.39601	1.04154									ENSMUST00000033910:ENSMUSG00000031513:333:726:2879	other	0.883568
ENSMUST00000034000:ENSMUSG00000031591:189:1371:2773	125.862	72.1042	122.022	139.186	22.5537	16.1202	21.2767	15.7587	5.58055	4.4729	5.73503	8.83238									ENSMUST00000108829:ENSMUSG00000049755:816:2220:3094	other	0.724163
ENSMUST00000091701:ENSMUSG00000069265:33:441:534	222.706	59.4156	67.0219	76.6731	53.35	18.1961	19.1748	20.9463	4.17444	3.26529	3.49531	3.66046									ENSMUST00000201414:ENSMUSG00000029447:441:2034:2588	other	0.916458
ENSMUST00000042901:ENSMUSG00000034349:358:4216:4316	110.361	65.3927	53.4661	88.4706	42.9743	30.9443	14.9158	12.712	2.56807	2.11324	3.58454	6.95961									ENSMUST00000058230:ENSMUSG00000038619:109:472:1130	other	0.851264
ENSMUST00000236586:ENSMUSG00000024588:133:1399:6571	18.864	10.6849	16.4616	17.3689	5.57501	3.17533	4.54447	2.62284	3.38367	3.36496	3.62233	6.62216									ENSMUST00000120285:ENSMUSG00000025724:61:802:875	other	1.07807
ENSMUST00000115513:ENSMUSG00000040363:775:6052:6941	5.78762	2.3466	3.85934	5.68781	4.66872	2.37319	2.97507	3.05831	1.23966	0.988797	1.29723	1.85979									ENSMUST00000084030:ENSMUSG00000065954:257:2585:7788	other	0.846114
ENSMUST00000041551:ENSMUSG00000037257:39:987:5294	67.0559	29.6222	50.1155	59.5922	19.0452	7.42292	13.0387	11.6481	3.52087	3.99064	3.8436	5.11604									ENSMUST00000035167:ENSMUSG00000032558:235:4210:5899	other	1.08109
ENSMUST00000038131:ENSMUSG00000033970:90:1158:1317	66.068	30.2286	41.4394	28.6185	22.1924	15.4728	11.4693	14.9672	2.97705	1.95366	3.61306	1.91208									ENSMUST00000029386:ENSMUSG00000027809:312:2160:2377	other	0.718271
ENSMUST00000175866:ENSMUSG00000025255:448:11266:11287	6.28862	4.009	4.18195	3.04737	7.07745	5.79592	5.49514	3.21575	0.888544	0.691693	0.761028	0.947641									ENSMUST00000054145:ENSMUSG00000049106:203:3041:5706	other	1.29636
ENSMUST00000026661:ENSMUSG00000025574:313:1012:1440	421.542	98.1554	197.055	266.869	88.3189	21.0809	41.2656	60.374	4.77296	4.65612	4.77529	4.42026									ENSMUST00000020493:ENSMUSG00000020260:105:1392:2290	other	1.04532
ENSMUST00000065896:ENSMUSG00000028678:148:2311:2842	72.8889	40.7054	22.0597	57.3631	23.1492	19.4151	6.72991	17.8395	3.14865	2.09659	3.27786	3.21552									ENSMUST00000177236:ENSMUSG00000030788:170:860:4032	other	0.939476
ENSMUST00000033372:ENSMUSG00000060090:255:1296:4417	44.875	24.3918	29.5267	33.9542	8.73241	5.14613	6.06079	3.76548	5.1389	4.73983	4.87177	9.01724									ENSMUST00000020317:ENSMUSG00000020116:61:805:1544	other	0.850151
ENSMUST00000089559:ENSMUSG00000068290:94:1039:1238	73.5472	48.8573	44.1305	33.3889	35.0257	34.2073	21.8315	23.9298	2.09981	1.42827	2.02141	1.39528									ENSMUST00000051594:ENSMUSG00000021697:90:1677:2563	cycle	1.02702
ENSMUST00000077175:ENSMUSG00000034453:175:3574:4975	19.4073	15.4344	11.5731	15.2138	9.31852	9.49863	6.11689	10.2755	2.08266	1.62491	1.89199	1.48059									ENSMUST00000113514:ENSMUSG00000073643:69:1299:4551	other	0.781449
ENSMUST00000132158:ENSMUSG00000026696:319:742:2752	312.63	193.476	216.579	198.913	22.4539	16.7158	24.9022	19.1232	13.9232	11.5744	8.6972	10.4017									ENSMUST00000096241:ENSMUSG00000071647:379:3070:3322	other	1.70245
ENSMUST00000113237:ENSMUSG00000023992:68:815:1056	143.29	55.274	55.1621	68.4599	54.4087	17.0437	17.9499	31.1787	2.6336	3.24308	3.07311	2.19573									ENSMUST00000043419:ENSMUSG00000078812:339:801:1437	other	1.11692
ENSMUST00000025668:ENSMUSG00000024759:178:1801:4368	108.421	49.8868	84.0191	100.067	25.3459	13.7518	25.646	26.4438	4.27767	3.62766	3.27612	3.78412									ENSMUST00000162739:ENSMUSG00000003500:90:1704:2471	other	1.40708
ENSMUST00000020004:ENSMUSG00000019857:238:850:2201	114.824	72.8848	83.0623	81.1955	15.9678	11.436	11.1421	12.2019	7.19101	6.3733	7.45483	6.65435									ENSMUST00000113239:ENSMUSG00000005362:17:1352:2084	other	0.64276
ENSMUST00000028938:ENSMUSG00000027447:199:619:860	6092.3	3338.53	3634.1	3384.25	867.406	496.858	492.642	488.352	7.02358	6.7193	7.37675	6.92994									ENSMUST00000097925:ENSMUSG00000034610:282:5226:5865	other	0.507303
ENSMUST00000047704:ENSMUSG00000041491:109:2479:2548	12.4333	4.92328	10.5443	9.69489	7.41057	4.92936	5.5875	2.6538	1.67778	0.998766	1.88712	3.65321									ENSMUST00000065537:ENSMUSG00000021690:502:3451:8776	other	0.605761
ENSMUST00000201948:ENSMUSG00000029202:459:4455:8934	51.5594	34.1635	39.8345	42.3619	24.8275	24.4799	17.22	18.1628	2.07671	1.39557	2.31327	2.33235									ENSMUST00000066257:ENSMUSG00000028790:136:1465:3738	other	0.923759
ENSMUST00000016033:ENSMUSG00000015889:99:1932:2029	60.2292	45.1941	49.9416	56.6192	19.9672	17.0055	16.9162	23.9199	3.01641	2.65762	2.95229	2.36704									ENSMUST00000111817:ENSMUSG00000062014:139:565:4171	other	0.688807
ENSMUST00000033098:ENSMUSG00000030826:223:1402:1772	43.3041	21.1489	46.6397	39.9099	19.089	11.1755	19.428	15.8009	2.26854	1.89244	2.40064	2.5258									ENSMUST00000070877:ENSMUSG00000022244:54:1197:2577	other	1.05679
ENSMUST00000032146:ENSMUSG00000030064:51:3156:3159	19.5733	5.37114	8.04828	12.1283	13.8082	4.88883	6.48265	7.08458	1.41751	1.09866	1.24151	1.71193									ENSMUST00000048250:ENSMUSG00000035476:298:2446:6364	other	0.571552
ENSMUST00000082429:ENSMUSG00000063856:259:862:1072	311.297	204.694	125.512	250.721	252.423	148.201	110.213	163.474	1.23323	1.38119	1.13882	1.5337									ENSMUST00000066715:ENSMUSG00000028952:122:2165:2218	other	3.1738
ENSMUST00000056228:ENSMUSG00000044408:90:303:1346	378.599	148.645	189.519	209.314	45.4861	19.1797	34.2676	15.7106	8.32339	7.75013	5.53057	13.3232									ENSMUST00000015171:ENSMUSG00000015027:125:1685:2557	other	1.72096
ENSMUST00000075759:ENSMUSG00000026842:1256:4682:6327	6.17611	3.11216	5.30589	6.37566	6.30054	3.58571	4.65581	6.01409	0.980252	0.867936	1.13963	1.06012									ENSMUST00000024779:ENSMUSG00000090115:328:2383:8252	other	0.507561
ENSMUST00000021130:ENSMUSG00000020778:175:658:902	94.2786	50.1767	87.1471	102.695	20.458	11.8455	20.8313	22.7441	4.60839	4.23592	4.18348	4.51523									ENSMUST00000045550:ENSMUSG00000037752:81:1284:4245	other	0.676961
ENSMUST00000024829:ENSMUSG00000024030:128:2126:5832	31.2432	7.98303	18.0061	29.2358	7.79845	2.2447	3.30994	6.11702	4.00634	3.55639	5.44001	4.77942									ENSMUST00000021048:ENSMUSG00000020706:345:2859:3144	other	1.11506
ENSMUST00000186017:ENSMUSG00000026393:224:1130:5258	67.2469	33.2538	52.9078	62.4296	19.2021	12.1272	13.3481	14.52	3.50207	2.74208	3.9637	4.29956									ENSMUST00000030192:ENSMUSG00000028470:27:516:610	other	1.24426
ENSMUST00000238916:ENSMUSG00000020321:461:1526:2122	649.592	349.567	530.826	702.526	105.467	64.5781	66.9089	93.5303	6.15919	5.41309	7.93356	7.51121									ENSMUST00000202361:ENSMUSG00000029657:262:2836:3802	other	1.17089
ENSMUST00000062831:ENSMUSG00000030400:45:2325:3578	14.4293	10.6484	14.1563	13.4055	4.37768	5.36371	4.08138	5.47842	3.29612	1.98526	3.46852	2.44697									ENSMUST00000030627:ENSMUSG00000028825:65:1319:1514	other	1.49982
ENSMUST00000170356:ENSMUSG00000043067:10:2248:4715	30.7786	13.4634	22.909	29.2953	22.4862	14.0314	16.2792	16.8362	1.36878	0.959518	1.40725	1.74002									ENSMUST00000144458:ENSMUSG00000031826:559:2938:3726	other	1.05053
ENSMUST00000150844:ENSMUSG00000030929:118:2182:3564	8.95054	4.6055	5.86815	5.36215	3.93192	2.53584	1.1747	1.12307	2.27638	1.81616	4.99544	4.77456									ENSMUST00000106054:ENSMUSG00000028811:256:1840:2909	other	0.953251
ENSMUST00000035164:ENSMUSG00000032555:164:4709:5224	38.6664	14.2152	21.9918	31.6364	37.7831	18.0737	18.0791	19.7646	1.02338	0.786511	1.21642	1.60066									ENSMUST00000032961:ENSMUSG00000030717:242:482:829	other	1.84986
ENSMUST00000023682:ENSMUSG00000022960:58:1738:2365	19.1404	7.1042	12.2987	12.1066	11.3738	6.80301	10.0361	10.5712	1.68285	1.04427	1.22545	1.14524									ENSMUST00000077303:ENSMUSG00000027303:21:2508:3066	cycle	0.878393
ENSMUST00000171127:ENSMUSG00000069270:31:421:2482	534.189	200.22	229.203	345.199	11.6468	2.07185	3.65199	2.89392	45.8658	96.6385	62.7611	119.284									ENSMUST00000051341:ENSMUSG00000045665:194:1544:1754	other	0.664105
ENSMUST00000055131:ENSMUSG00000043411:176:3332:5722	23.4573	12.6544	14.2595	16.2679	11.554	7.48031	4.9845	3.89203	2.03024	1.69169	2.86077	4.1798									ENSMUST00000186017:ENSMUSG00000026393:224:1130:5258	cycle	0.76314
ENSMUST00000105851:ENSMUSG00000028669:129:762:1700	43.7513	20.8852	20.1231	37.2558	19.7923	14.9703	11.8553	7.91295	2.21052	1.39511	1.6974	4.7082									ENSMUST00000024811:ENSMUSG00000024014:391:1330:2698	other	2.21649
ENSMUST00000095228:ENSMUSG00000079003:171:1728:2265	29.419	11.1703	31.5224	24.2082	27.4675	12.7911	11.3382	16.0416	1.07105	0.873292	2.78019	1.50909									ENSMUST00000061143:ENSMUSG00000028849:221:2759:3351	other	1.4054
ENSMUST00000057373:ENSMUSG00000077450:268:922:6109	116.308	87.1717	78.0356	98.7904	11.4652	8.43744	7.63721	5.38955	10.1445	10.3315	10.2178	18.33									ENSMUST00000069792:ENSMUSG00000002881:489:1947:3874	other	0.721258
ENSMUST00000174172:ENSMUSG00000038943:76:1936:3008	124.835	77.318	43.0804	116.108	30.2517	21.2945	10.8491	19.2206	4.12655	3.63089	3.97086	6.04083									ENSMUST00000206092:ENSMUSG00000030606:170:1247:3358	other	0.925546
ENSMUST00000058011:ENSMUSG00000002870:130:2842:3371	108.514	50.4116	70.4905	55.5144	43.0285	21.177	28.948	16.3224	2.5219	2.38049	2.43507	3.40112									ENSMUST00000101029:ENSMUSG00000037679:121:3934:4001	other	1.53079
ENSMUST00000139049:ENSMUSG00000079104:263:1217:1720	82.9002	59.4345	77.7815	48.5931	20.6127	18.5657	16.7315	12.7671	4.02181	3.20131	4.6488	3.80612									ENSMUST00000036229:ENSMUSG00000033323:149:3029:3713	cycle	1.14826
ENSMUST00000031587:ENSMUSG00000029591:117:1035:1985	42.0714	12.911	36.8115	29.3451	17.7606	8.63194	16.5758	9.71356	2.36881	1.49573	2.2208	3.02104									ENSMUST00000223563:ENSMUSG00000035711:122:1454:1644	other	1.60878
ENSMUST00000033468:ENSMUSG00000031133:155:2540:4569	171.146	66.1663	92.9559	95.431	51.4382	24.9791	28.2296	25.9902	3.32722	2.64887	3.29286	3.67181									ENSMUST00000030014:ENSMUSG00000028330:240:2610:3010	other	0.759734
ENSMUST00000030895:ENSMUSG00000029029:73:1459:1598	13.5687	7.4693	9.77908	11.0788	8.27613	6.26138	6.72911	2.69928	1.63949	1.19292	1.45325	4.10438									ENSMUST00000121869:ENSMUSG00000064061:445:4057:5820	other	0.774884
ENSMUST00000034717:ENSMUSG00000032194:341:2870:5040	5.12986	0.82234	4.02153	2.97812	4.16491	0.565501	2.6315	2.42046	1.23169	1.45418	1.52823	1.23039									ENSMUST00000043867:ENSMUSG00000039221:99:465:552	other	1.9957
ENSMUST00000027601:ENSMUSG00000026355:99:2562:2910	178.445	58.5243	134.193	122.555	96.9964	40.2535	63.1555	44.9911	1.8397	1.4539	2.1248	2.72399									ENSMUST00000007042:ENSMUSG00000024474:117:1788:1996	other	1.03642
ENSMUST00000055770:ENSMUSG00000049539:51:690:741	826.126	212.431	304.54	373.679	254.318	67.5283	101.501	134.125	3.24839	3.1458	3.00035	2.78606									ENSMUST00000065330:ENSMUSG00000032316:787:2257:2496	other	0.786651
ENSMUST00000067426:ENSMUSG00000037628:99:732:917	60.4997	31.5023	13.3785	40.1465	25.3	14.342	7.14144	6.81593	2.39129	2.1965	1.87336	5.8901									ENSMUST00000059093:ENSMUSG00000051671:172:409:747	other	1.08853
ENSMUST00000203581:ENSMUSG00000029191:38:3473:4689	36.7084	18.0193	28.3851	30.0533	18.1311	9.89379	13.1311	15.3294	2.02461	1.82127	2.16167	1.9605									ENSMUST00000041093:ENSMUSG00000038648:346:1909:7082	other	1.21241
ENSMUST00000169547:ENSMUSG00000038178:344:2048:7145	29.5039	7.19511	32.4902	27.6267	13.863	4.45093	8.4588	6.33218	2.12825	1.61654	3.841	4.3629									ENSMUST00000126070:ENSMUSG00000001750:472:2974:3041	other	1.29004
ENSMUST00000180242:ENSMUSG00000039781:193:3373:3581	3.71967	1.69474	3.9239	4.95575	16.8143	17.1494	8.38345	11.7182	0.22122	0.098822	0.468053	0.42291									ENSMUST00000023774:ENSMUSG00000023030:132:1836:3025	other	1.18048
ENSMUST00000236085:ENSMUSG00000024425:207:870:1796	207.006	172.948	211.464	206.428	23.5934	20.6638	35.0423	24.6773	8.77389	8.36962	6.03454	8.36508									ENSMUST00000115467:ENSMUSG00000029552:138:1395:2440	other	1.50528
ENSMUST00000020980:ENSMUSG00000020649:106:1276:2193	331.526	168.708	244.15	218.362	152.866	128.619	76.6631	87.7066	2.16873	1.31169	3.18472	2.48969									ENSMUST00000015160:ENSMUSG00000015016:110:1859:2206	cycle	0.835199
ENSMUST00000015841:ENSMUSG00000015697:183:4107:4658	24.3776	18.0884	21.7917	20.1494	12.5858	10.2086	11.0374	9.99128	1.93692	1.77189	1.97436	2.0167									ENSMUST00000063690:ENSMUSG00000027068:245:1202:4281	other	0.796041
ENSMUST00000091703:ENSMUSG00000069267:113:521:620	1009.58	213.144	356.53	396.08	95.0092	29.6473	15.4197	31.2764	10.6261	7.18932	23.1217	12.6638									ENSMUST00000153735:ENSMUSG00000022090:143:1190:1578	other	2.25044
ENSMUST00000110690:ENSMUSG00000022186:389:1949:3527	237.474	133.96	176.178	210.685	63.8095	38.1221	43.9136	64.8681	3.72161	3.51397	4.01191	3.2479									ENSMUST00000055704:ENSMUSG00000032562:150:1215:2215	other	1.28697
ENSMUST00000112538:ENSMUSG00000036086:1234:4441:4741	5.0325	1.5992	2.90634	4.01104	2.38241	1.00738	1.38129	2.59631	2.11236	1.58748	2.10408	1.5449									ENSMUST00000022765:ENSMUSG00000022159:304:952:2906	other	2.11194
ENSMUST00000029388:ENSMUSG00000027811:98:431:1970	69.7667	28.7942	38.3945	44.4604	14.4205	5.90648	9.66837	5.41324	4.83801	4.87502	3.97114	8.21326									ENSMUST00000032497:ENSMUSG00000030347:78:1734:2501	other	1.04904
ENSMUST00000035822:ENSMUSG00000033033:552:1521:2458	17.5933	5.56491	7.43336	5.91923	10.3336	9.66595	5.52786	6.13812	1.70252	0.575723	1.34471	0.96434									ENSMUST00000038384:ENSMUSG00000035851:0:2208:2960	other	0.989318
ENSMUST00000024786:ENSMUSG00000023990:90:1692:2296	10.7638	2.17697	10.9182	10.1456	5.22477	3.04043	3.47591	7.76883	2.06014	0.716007	3.14109	1.30594									ENSMUST00000166472:ENSMUSG00000040282:169:1030:2770	other	0.640655
ENSMUST00000111803:ENSMUSG00000030243:98:2042:3389	32.3759	15.0656	15.7451	10.9532	6.28835	3.51074	1.93059	1.20787	5.14855	4.29128	8.15559	9.06816									ENSMUST00000090379:ENSMUSG00000039701:746:3953:6185	other	0.58627
ENSMUST00000098362:ENSMUSG00000031835:554:3710:4336	13.9111	9.61325	11.0592	13.5399	29.049	20.3738	17.5129	23.1296	0.478883	0.471845	0.631487	0.585393									ENSMUST00000036473:ENSMUSG00000039254:116:2354:2918	other	0.896791
ENSMUST00000027493:ENSMUSG00000026274:313:4462:5779	4.25569	0.981064	3.96565	2.66751	2.90073	0.912509	2.40942	0.709991	1.46711	1.07513	1.64589	3.7571									ENSMUST00000046963:ENSMUSG00000033352:53:1244:3695	other	0.701042
ENSMUST00000006565:ENSMUSG00000006398:231:1728:1793	142.142	83.2265	44.8849	107.245	42.4698	24.6536	7.58798	23.5824	3.3469	3.37583	5.91526	4.54769									ENSMUST00000079405:ENSMUSG00000042097:1169:1772:3158	other	1.12202
ENSMUST00000110168:ENSMUSG00000022361:804:3423:5212	6.91146	2.90339	2.3438	3.7715	4.74449	2.99988	1.89772	1.14322	1.45673	0.967834	1.23507	3.29901									ENSMUST00000041769:ENSMUSG00000035770:246:1722:4627	other	0.799897
ENSMUST00000082122:ENSMUSG00000027203:82:682:1020	832.061	312.862	567.597	770.689	263.948	154.112	147.748	168.17	3.15236	2.03009	3.84167	4.58279									ENSMUST00000121931:ENSMUSG00000068917:267:1767:2112	other	0.928246
ENSMUST00000015011:ENSMUSG00000014867:606:1413:3281	285.051	235.139	264.756	227.08	58.5044	56.0358	71.674	49.6793	4.87229	4.19623	3.6939	4.57091									ENSMUST00000045846:ENSMUSG00000033720:7:1033:3656	other	0.795225
ENSMUST00000105682:ENSMUSG00000039852:574:5248:7728	12.7537	5.95099	10.4006	13.7054	21.3058	6.38192	9.67324	14.7064	0.598602	0.932477	1.07519	0.931931									ENSMUST00000226145:ENSMUSG00000056069:61:1120:2950	cycle	0.959753
ENSMUST00000128304:ENSMUSG00000014633:41:338:394	79.5527	42.2822	53.0856	75.5115	31.3068	23.4501	13.6235	25.5126	2.54107	1.80307	3.89661	2.95977									ENSMUST00000184616:ENSMUSG00000099083:110:1559:7147	other	1.19472
ENSMUST00000188750:ENSMUSG00000032411:372:1710:1713	8.40968	2.24431	2.28037	5.3271	6.83319	1.36363	3.67298	3.95855	1.23071	1.64584	0.62085	1.34572									ENSMUST00000029970:ENSMUSG00000028293:179:1187:2039	other	1.04891
ENSMUST00000112221:ENSMUSG00000030346:77:1088:1871	47.7958	20.8285	18.3557	30.1766	13.7728	5.74837	4.75306	5.91948	3.4703	3.62338	3.86188	5.09785									ENSMUST00000098942:ENSMUSG00000074476:25:628:1366	cycle	0.602645
ENSMUST00000020149:ENSMUSG00000019975:70:1189:3232	15.2586	5.85246	13.2536	10.693	3.07698	2.71833	2.72688	2.60411	4.95895	2.15296	4.86035	4.10619									ENSMUST00000074267:ENSMUSG00000061477:107:689:954	other	2.04762
ENSMUST00000032915:ENSMUSG00000030677:70:2050:2115	53.2075	29.1415	20.3283	47.0301	24.841	12.7416	9.32102	22.131	2.14192	2.28711	2.18091	2.12508									ENSMUST00000082428:ENSMUSG00000049091:136:1492:2177	other	1.21187
ENSMUST00000065797:ENSMUSG00000027221:614:1847:2680	18.2302	3.23162	17.113	11.7708	21.9573	9.35311	18.0897	9.68374	0.830257	0.345513	0.946007	1.21552									ENSMUST00000032915:ENSMUSG00000030677:70:2050:2115	cycle	1.29838
ENSMUST00000110109:ENSMUSG00000039943:130:3655:5217	39.8021	14.2126	24.0058	27.3054	19.0383	9.7815	13.4552	9.26078	2.09064	1.45301	1.78412	2.94849									ENSMUST00000049572:ENSMUSG00000024781:113:1304:2969	cycle	1.14962
ENSMUST00000066330:ENSMUSG00000005417:319:7126:7765	9.8612	5.81344	8.5138	9.51623	20.6325	14.3543	13.9599	17.7446	0.477945	0.404996	0.609875	0.53629									ENSMUST00000164309:ENSMUSG00000005410:61:2263:3381	cycle	1.07915
ENSMUST00000001081:ENSMUSG00000001054:354:1533:1946	12.8023	7.53701	9.90111	5.62655	5.75828	4.00867	5.3907	2.4746	2.22329	1.88018	1.8367	2.27372									ENSMUST00000027693:ENSMUSG00000026433:304:916:1226	other	0.87025
ENSMUST00000121638:ENSMUSG00000020415:293:890:948	159.974	106.14	61.7343	142.968	31.8332	17.8827	17.3476	32.9097	5.02538	5.93534	3.55867	4.34426									ENSMUST00000107635:ENSMUSG00000028080:295:8857:9888	other	0.812037
ENSMUST00000025999:ENSMUSG00000025026:104:2222:4334	35.5106	8.91095	23.5037	18.289	13.7066	3.59365	9.21726	10.0111	2.59076	2.47964	2.54997	1.82688									ENSMUST00000025181:ENSMUSG00000061232:90:1197:1619	other	0.854812
ENSMUST00000233988:ENSMUSG00000059409:252:2037:3038	36.2453	18.7548	25.7233	29.4922	17.1495	10.0155	10.6594	20.2791	2.1135	1.87258	2.41321	1.45432									ENSMUST00000057885:ENSMUSG00000047215:70:646:738	other	2.84353
ENSMUST00000087605:ENSMUSG00000024300:147:3441:3831	21.1224	11.3792	18.3552	10.8088	17.2339	8.88372	11.8764	6.92912	1.22563	1.2809	1.54552	1.55992									ENSMUST00000025408:ENSMUSG00000024527:171:2577:3094	other	0.857637
ENSMUST00000062883:ENSMUSG00000043259:88:1891:3262	28.4583	5.00686	18.873	20.8742	26.147	7.14445	16.2841	13.7687	1.0884	0.700805	1.15898	1.51606									ENSMUST00000200082:ENSMUSG00000020190:279:1656:3439	other	0.759614
ENSMUST00000185852:ENSMUSG00000014850:95:3380:3946	5.57543	1.9646	3.64023	1.9579	3.39459	0.841528	2.59336	2.13291	1.64244	2.33456	1.40367	0.917945									ENSMUST00000114786:ENSMUSG00000059447:119:1544:2048	cycle	1.27126
ENSMUST00000115812:ENSMUSG00000033628:204:2865:3257	23.3052	14.4746	11.0448	15.0042	14.4521	12.6597	10.7431	14.6708	1.61258	1.14336	1.02809	1.02272									ENSMUST00000030207:ENSMUSG00000028484:325:1909:3251	other	0.558553
ENSMUST00000039784:ENSMUSG00000036138:221:1493:1762	81.6064	42.8587	56.8773	46.8044	40.125	22.8918	25.0964	29.7212	2.0338	1.87223	2.26635	1.57478									ENSMUST00000065797:ENSMUSG00000027221:614:1847:2680	cycle	0.469375
ENSMUST00000075406:ENSMUSG00000033253:84:10377:10965	1.66773	0.919346	1.33744	0.973821	2.4431	1.92679	1.46294	0.748388	0.682631	0.477139	0.914216	1.30122									ENSMUST00000109166:ENSMUSG00000042901:470:1385:4279	other	0.861074
ENSMUST00000238975:ENSMUSG00000031540:412:6571:9191	11.2128	9.02633	9.63046	7.85123	11.8124	13.7033	9.386	5.79148	0.949239	0.658698	1.02605	1.35565									ENSMUST00000114167:ENSMUSG00000026933:344:5090:7981	other	1.0578
ENSMUST00000107717:ENSMUSG00000075595:312:2136:10433	11.3048	5.06346	8.19657	9.59385	10.4114	5.77166	5.58186	4.2944	1.08581	0.877297	1.46843	2.23404									ENSMUST00000030460:ENSMUSG00000034042:1242:2661:3588	other	0.936536
ENSMUST00000039803:ENSMUSG00000041765:124:1159:2139	31.6152	16.2883	30.4425	35.5172	24.9129	12.3299	15.7716	14.3798	1.26903	1.32104	1.93021	2.46993									ENSMUST00000236378:ENSMUSG00000118215:412:1342:18544	other	1.34481
ENSMUST00000046426:ENSMUSG00000032741:303:2754:4712	16.5126	5.50147	8.19389	12.2916	18.4216	5.97805	5.3267	7.01279	0.896373	0.920279	1.53827	1.75274									ENSMUST00000111668:ENSMUSG00000029471:189:1953:4861	other	1.0193
ENSMUST00000156291:ENSMUSG00000024742:426:1566:2373	190.619	87.9873	132.505	113.339	47.8006	25.49	26.3337	15.4002	3.98779	3.45183	5.03176	7.35954									ENSMUST00000058793:ENSMUSG00000041815:131:1391:3299	other	1.06505
ENSMUST00000020163:ENSMUSG00000019988:106:2086:3534	25.9686	17.4453	25.9181	20.193	9.70117	8.56513	10.2803	8.96474	2.67685	2.03678	2.52113	2.25249									ENSMUST00000030865:ENSMUSG00000029007:88:571:3996	other	1.58697
ENSMUST00000114786:ENSMUSG00000059447:119:1544:2048	71.7095	42.6375	46.3645	39.8887	17.6002	9.92873	12.6592	19.6911	4.07436	4.29436	3.66251	2.02572									ENSMUST00000236240:ENSMUSG00000024491:162:3342:6301	other	0.702454
ENSMUST00000019441:ENSMUSG00000019297:81:1989:3694	26.2418	21.5086	22.6507	18.9195	11.6878	9.81006	11.4816	8.75508	2.24522	2.1925	1.97278	2.16097									ENSMUST00000088922:ENSMUSG00000067995:120:867:1467	other	0.826429
ENSMUST00000058196:ENSMUSG00000021384:162:969:1418	29.3193	7.50688	15.0225	23.5479	14.0986	4.37069	7.38542	7.23722	2.07958	1.71755	2.03408	3.25372									ENSMUST00000005234:ENSMUSG00000005103:275:2093:3089	other	1.17807
ENSMUST00000009099:ENSMUSG00000021144:140:2285:2826	33.2566	19.6771	31.9965	26.5833	47.1062	38.1877	44.4194	64.3011	0.705991	0.515274	0.720326	0.41342									ENSMUST00000122255:ENSMUSG00000030527:139:1996:5115	other	1.44572
ENSMUST00000027302:ENSMUSG00000026126:59:1418:1559	47.0635	19.6116	37.4305	40.2483	25.1916	8.52	14.6509	17.3677	1.86822	2.30183	2.55482	2.31742									ENSMUST00000236216:ENSMUSG00000024477:174:1305:7477	other	0.992558
ENSMUST00000088095:ENSMUSG00000027678:220:4429:7531	23.6186	11.9802	24.3574	25.116	17.9805	9.809	14.8383	14.4066	1.31357	1.22135	1.64153	1.74336									ENSMUST00000102994:ENSMUSG00000040359:69:2448:4316	other	0.769426
ENSMUST00000033310:ENSMUSG00000031004:222:9753:10061	17.8928	8.10571	4.82847	15.277	18.35	9.3103	5.58398	8.06459	0.975086	0.870618	0.8647	1.89433									ENSMUST00000022053:ENSMUSG00000021569:203:1499:3399	other	1.00667
ENSMUST00000020649:ENSMUSG00000020380:264:4200:5153	29.4801	17.042	24.423	32.5559	10.6953	9.73731	9.06725	7.90211	2.75637	1.75017	2.69353	4.1199									ENSMUST00000044977:ENSMUSG00000071253:119:1115:3145	other	1.09579
ENSMUST00000020123:ENSMUSG00000019961:265:2344:3772	88.0113	46.3334	57.0906	77.2874	28.296	19.0076	12.5443	13.7872	3.11038	2.43762	4.55112	5.60574									ENSMUST00000032491:ENSMUSG00000030341:301:1663:2156	other	1.13953
ENSMUST00000025439:ENSMUSG00000024556:145:1912:2638	131.739	77.5734	114.684	133.438	70.2063	47.8274	71.7815	72.0142	1.87645	1.62195	1.59768	1.85294									ENSMUST00000020343:ENSMUSG00000020132:245:911:4602	other	0.943878
ENSMUST00000224667:ENSMUSG00000025006:162:4032:4313	4.32976	1.53131	1.79406	2.53787	2.14359	1.04267	1.77097	2.07006	2.01986	1.46864	1.01304	1.22599									ENSMUST00000113820:ENSMUSG00000006304:122:1022:1439	other	0.968374
ENSMUST00000051226:ENSMUSG00000033065:154:2494:2879	11.5524	3.34128	12.954	12.443	5.0723	1.13824	6.90699	5.9797	2.27755	2.93549	1.8755	2.08087									ENSMUST00000037248:ENSMUSG00000042606:480:2283:2766	other	1.36756
ENSMUST00000067924:ENSMUSG00000054720:318:2727:6976	5.68614	1.45158	4.66374	3.87197	2.23088	1.8578	3.17514	4.32007	2.54883	0.781343	1.46883	0.896275									ENSMUST00000047865:ENSMUSG00000041607:258:1008:2492	cycle	1.56852
ENSMUST00000024123:ENSMUSG00000023353:30:2760:3207	12.5881	6.92018	12.1871	14.6125	18.8074	14.4795	14.4735	13.4009	0.669317	0.477931	0.84203	1.09041									ENSMUST00000109761:ENSMUSG00000003813:100:1189:1842	other	0.944926
ENSMUST00000088373:ENSMUSG00000030257:770:4067:8887	6.64525	1.58253	7.0593	6.79192	4.97815	1.58689	5.39871	4.72075	1.33488	0.997248	1.30759	1.43874									ENSMUST00000067947:ENSMUSG00000024290:728:4790:6440	other	0.50836
ENSMUST00000029679:ENSMUSG00000028044:170:407:849	613.187	343.155	238.502	444.199	126.72	85.6047	45.7553	85.9652	4.8389	4.0086	5.21256	5.1672									ENSMUST00000048792:ENSMUSG00000039195:168:417:680	other	1.50958
ENSMUST00000115383:ENSMUSG00000062980:895:3973:5690	1.29854	0.301958	1.06837	1.39305	0.67463	0.278802	0.634612	1.22368	1.92482	1.08305	1.6835	1.13841									ENSMUST00000121326:ENSMUSG00000055436:34:1567:3106	other	1.10286
ENSMUST00000078369:ENSMUSG00000061615:7:397:473	2028.86	614.227	836.572	1288.33	249.026	73.743	82.3085	87.1292	8.14718	8.3293	10.1639	14.7864									ENSMUST00000039007:ENSMUSG00000039725:22:754:1880	other	1.45754
ENSMUST00000034510:ENSMUSG00000032012:660:2205:5653	67.0017	28.4228	31.5785	33.5285	29.8252	12.9154	14.7177	11.0133	2.24648	2.20068	2.14561	3.04437									ENSMUST00000238569:ENSMUSG00000028613:0:2988:3497	other	1.06098
ENSMUST00000025490:ENSMUSG00000024594:171:1500:5030	66.4757	45.5354	75.9012	50.6672	10.3215	5.85135	9.72688	5.97524	6.44048	7.78203	7.80324	8.47953									ENSMUST00000030644:ENSMUSG00000028840:89:491:1994	other	3.20838
ENSMUST00000046174:ENSMUSG00000037625:230:851:1870	233.659	37.0207	67.9012	146.84	41.2341	8.12391	10.048	19.425	5.66664	4.55701	6.75766	7.55934									ENSMUST00000112751:ENSMUSG00000057329:1394:2102:7191	other	0.776875
ENSMUST00000029770:ENSMUSG00000028127:184:2161:3489	27.0355	20.3391	28.7148	23.227	11.5908	9.38267	9.59378	14.1119	2.33249	2.16773	2.99307	1.64592									ENSMUST00000222517:ENSMUSG00000021477:402:1404:6168	other	1.13685
ENSMUST00000094815:ENSMUSG00000052833:35:1085:1875	295.621	168.522	153.278	247.701	101.796	64.085	55.1389	69.7038	2.90406	2.62966	2.77985	3.55362									ENSMUST00000036561:ENSMUSG00000032512:32:2060:3845	other	1.16034
ENSMUST00000017332:ENSMUSG00000017188:187:511:886	215.144	142.055	171.098	114.291	44.7323	34.9225	39.6025	30.22	4.80959	4.06772	4.32038	3.78195									ENSMUST00000018645:ENSMUSG00000018501:255:7617:9037	cycle	0.45741
ENSMUST00000102724:ENSMUSG00000010517:440:2387:4468	48.317	38.0785	45.2925	36.4123	12.4793	10.0574	15.4954	20.3453	3.87177	3.7861	2.92296	1.78971									ENSMUST00000084116:ENSMUSG00000028948:28:2170:3722	other	1.37929
ENSMUST00000205156:ENSMUSG00000030208:395:875:2911	241.274	82.8759	172.977	230.339	27.2743	11.024	31.5984	37.2842	8.84619	7.51777	5.47425	6.17792									ENSMUST00000015622:ENSMUSG00000015478:217:757:1238	other	1.01582
ENSMUST00000163764:ENSMUSG00000025764:224:2726:5584	17.9288	6.29665	7.82814	10.8029	17.4724	11.6269	10.861	9.38008	1.02612	0.54156	0.720759	1.15168									ENSMUST00000168844:ENSMUSG00000032396:126:3285:3575	other	1.31533
ENSMUST00000160885:ENSMUSG00000050410:499:1288:1732	33.1293	9.19438	27.4477	28.4955	14.4049	3.89466	8.42797	13.6809	2.29986	2.36077	3.25674	2.08287									ENSMUST00000044638:ENSMUSG00000027522:0:981:3731	other	0.922171
ENSMUST00000033283:ENSMUSG00000030978:330:2706:3997	229.156	119.862	183.694	257.949	46.3897	27.6582	28.5088	48.2696	4.9398	4.3337	6.44342	5.34392									ENSMUST00000099554:ENSMUSG00000022978:132:744:1333	other	0.534866
ENSMUST00000047511:ENSMUSG00000041362:588:2481:3974	59.4679	19.3148	25.5356	23.5699	32.3934	16.7517	11.1399	11.7507	1.8358	1.15301	2.29227	2.00584									ENSMUST00000006221:ENSMUSG00000020128:111:3042:4323	other	0.720478
ENSMUST00000044503:ENSMUSG00000039316:466:2128:4029	20.797	4.33526	20.5938	24.8737	7.14982	2.40334	6.70674	6.39156	2.90875	1.80385	3.07061	3.89165									ENSMUST00000045887:ENSMUSG00000037710:200:524:1084	other	1.13365
ENSMUST00000028342:ENSMUSG00000026966:67:424:862	140.954	100.312	113.366	115.485	49.9097	31.173	37.7593	22.984	2.82418	3.21791	3.00233	5.02457									ENSMUST00000061986:ENSMUSG00000044813:70:1579:2244	cycle	0.923292
ENSMUST00000027975:ENSMUSG00000026664:51:1065:1438	53.1963	37.4649	34.7574	39.3748	21.9798	15.6551	23.5626	31.0737	2.42024	2.39315	1.47511	1.26714									ENSMUST00000040772:ENSMUSG00000024965:206:2201:2587	other	1.47543
ENSMUST00000028817:ENSMUSG00000027342:278:1061:1518	1328.52	616.582	1102.22	962.834	177.704	97.6285	138.362	110.568	7.47603	6.3156	7.96623	8.70808									ENSMUST00000060798:ENSMUSG00000046562:65:818:3659	other	1.06459
ENSMUST00000003720:ENSMUSG00000003623:338:2174:2996	11.8027	3.82919	12.4392	10.8394	7.55712	3.40925	3.69359	3.04707	1.56179	1.12318	3.36777	3.55731									ENSMUST00000026151:ENSMUSG00000025155:263:1709:1930	other	0.935914
ENSMUST00000233027:ENSMUSG00000024812:175:3745:4668	11.5126	6.45613	12.2381	8.77214	6.46886	3.65764	6.52679	4.39486	1.77969	1.76511	1.87505	1.996									ENSMUST00000112479:ENSMUSG00000023249:184:1783:2030	other	0.991179
ENSMUST00000058943:ENSMUSG00000049097:289:1774:2583	2.83337	0.774594	1.05928	1.07335	2.05101	1.33633	2.14667	1.23116	1.38145	0.579645	0.493451	0.871816									ENSMUST00000029482:ENSMUSG00000027883:517:2554:3498	other	0.660905
ENSMUST00000115268:ENSMUSG00000024621:98:3029:4701	343.684	149.765	191.847	229.712	125.948	60.2907	72.8414	68.2535	2.72878	2.48404	2.63376	3.36557									ENSMUST00000071207:ENSMUSG00000011658:173:1418:1698	other	1.34925
ENSMUST00000113102:ENSMUSG00000029413:38:1124:2414	31.7699	7.2447	11.0986	8.40293	10.7532	1.64988	5.25561	4.08083	2.95445	4.39106	2.11177	2.05912									ENSMUST00000233197:ENSMUSG00000005936:331:1588:4196	other	0.873354
ENSMUST00000126980:ENSMUSG00000003344:9:1533:2449	10.0522	3.4779	10.1586	14.1411	9.47362	2.29878	10.4465	14.3209	1.06108	1.51293	0.972436	0.987444									ENSMUST00000109985:ENSMUSG00000020430:62:1826:2923	other	1.17987
ENSMUST00000102983:ENSMUSG00000064288:0:309:312	329.714	101.858	229.777	384.072	178.785	76.9044	78.5256	100.409	1.84419	1.32447	2.92613	3.8251									ENSMUST00000154032:ENSMUSG00000036966:76:1402:2456	other	0.808891
ENSMUST00000222570:ENSMUSG00000021482:26:704:3011	33.486	15.9885	35.4815	26.9191	11.1372	9.13532	9.47237	8.54933	3.00668	1.75018	3.74579	3.14868									ENSMUST00000018644:ENSMUSG00000018500:118:1114:1845	other	1.56955
ENSMUST00000114246:ENSMUSG00000041075:536:2252:4532	4.79194	1.93229	3.66673	4.67693	3.86865	2.36353	2.90888	2.3309	1.23866	0.817546	1.26053	2.00649									ENSMUST00000096109:ENSMUSG00000023791:169:931:993	other	1.1437
ENSMUST00000176172:ENSMUSG00000029705:23:4574:4882	28.4167	16.232	21.4086	29.4958	45.0762	39.2325	30.5774	31.4666	0.630415	0.413739	0.700144	0.937369									ENSMUST00000025567:ENSMUSG00000024665:317:1649:3150	cycle	1.12653
ENSMUST00000166032:ENSMUSG00000041912:116:1796:5692	117.576	74.3363	85.5568	98.5632	23.9888	19.4828	18.7085	10.4514	4.9013	3.81548	4.57316	9.43063									ENSMUST00000073208:ENSMUSG00000079507:4:1108:2024	other	1.09766
ENSMUST00000166397:ENSMUSG00000066900:300:1296:1694	44.3133	27.56	27.7384	37.2352	47.2068	26.2908	33.5897	32.162	0.938707	1.04827	0.8258	1.15774									ENSMUST00000103193:ENSMUSG00000074797:260:854:1390	other	0.87402
ENSMUST00000186780:ENSMUSG00000051185:189:759:3460	72.5457	20.1049	58.6793	70.0845	13.7427	4.66752	10.7212	13.3899	5.27885	4.30741	5.47318	5.23414									ENSMUST00000031779:ENSMUSG00000029767:109:1054:3229	other	0.897224
ENSMUST00000028997:ENSMUSG00000027496:51:1302:1905	112.567	74.654	53.0012	84.6372	43.6042	29.9897	18.3769	26.8826	2.58155	2.48932	2.88411	3.1484									ENSMUST00000070257:ENSMUSG00000020412:93:2340:2650	other	1.26785
ENSMUST00000033846:ENSMUSG00000031465:284:1772:3560	4.31195	1.04102	0.683498	2.74583	1.62004	0.709965	0.235537	0.634031	2.66164	1.4663	2.90187	4.33076									ENSMUST00000112251:ENSMUSG00000044308:49:5725:8081	other	0.562947
ENSMUST00000047429:ENSMUSG00000039680:166:541:846	884.968	273.019	505.503	609.843	161.895	55.9094	83.7456	73.4837	5.46631	4.88324	6.03617	8.29902									ENSMUST00000066650:ENSMUSG00000032469:130:1780:2261	other	0.723697
ENSMUST00000236234:ENSMUSG00000041840:208:1087:1226	67.0105	35.7863	21.3951	39.65	43.6768	85.171	34.5823	29.2191	1.53423	0.42017	0.61867	1.35699									ENSMUST00000025668:ENSMUSG00000024759:178:1801:4368	cycle	0.837557
ENSMUST00000030610:ENSMUSG00000028807:472:1774:2321	6.61619	1.05309	6.56679	5.58651	3.53143	0.683492	2.35466	1.8976	1.87351	1.54074	2.78885	2.944									ENSMUST00000164095:ENSMUSG00000030451:119:14627:15261	other	0.865391
ENSMUST00000151524:ENSMUSG00000021597:121:3283:3747	13.3297	9.61822	8.95033	6.34	5.16958	4.27771	2.08418	3.00684	2.57849	2.24845	4.29441	2.10852									ENSMUST00000170157:ENSMUSG00000010095:274:1969:2813	other	1.53038
ENSMUST00000220629:ENSMUSG00000021115:83:1403:1777	101.701	66.1569	48.7959	70.5027	30.8365	21.2025	16.7597	11.5395	3.29806	3.12024	2.91149	6.1097									ENSMUST00000042493:ENSMUSG00000042111:334:874:1705	other	1.04162
ENSMUST00000040167:ENSMUSG00000042032:234:1236:1949	59.7205	33.7687	41.2412	38.9502	23.7597	23.7857	22.6537	20.949	2.51352	1.41971	1.82051	1.85929									ENSMUST00000005057:ENSMUSG00000004929:228:2289:2832	other	1.66131
ENSMUST00000039900:ENSMUSG00000032673:33:540:918	59.1059	28.272	47.9613	42.8619	15.1677	10.1013	12.3214	14.9818	3.89682	2.79884	3.89253	2.86093									ENSMUST00000037548:ENSMUSG00000038876:691:1768:4402	other	0.492578
ENSMUST00000114897:ENSMUSG00000025781:107:1001:1166	451.848	349.861	328.273	413.314	281.307	238.032	265.304	351.923	1.60625	1.46981	1.23735	1.17444									ENSMUST00000061111:ENSMUSG00000044345:249:768:3066	other	1.19249
ENSMUST00000058860:ENSMUSG00000058239:46:1084:2419	35.4347	16.33	29.8755	28.332	50.9456	24.6955	41.2108	33.4094	0.69554	0.661254	0.724945	0.848023									ENSMUST00000073109:ENSMUSG00000047409:409:1237:4589	other	0.759934
ENSMUST00000049031:ENSMUSG00000042444:128:1931:8081	12.0939	3.0146	16.366	9.31959	6.55431	2.49797	6.96495	3.64235	1.84519	1.20682	2.34976	2.55868									ENSMUST00000021406:ENSMUSG00000062198:33:936:1105	other	2.19829
ENSMUST00000022345:ENSMUSG00000021811:127:904:1631	219.596	81.8088	114.471	156.206	56.4427	26.0184	25.51	26.7311	3.8906	3.14427	4.48729	5.84362									ENSMUST00000026649:ENSMUSG00000048277:37:709:1520	other	1.27367
ENSMUST00000028795:ENSMUSG00000027323:230:1247:3368	116.113	48.5621	87.4171	91.5296	14.5395	7.20996	7.8994	6.3979	7.98605	6.73541	11.0663	14.3062									ENSMUST00000064795:ENSMUSG00000038418:1666:3265:4484	other	1.43851
ENSMUST00000067246:ENSMUSG00000021629:250:2533:3179	25.6629	13.7918	15.495	18.4372	26.5807	20.9294	14.5741	15.4564	0.965471	0.658967	1.06319	1.19285									ENSMUST00000118788:ENSMUSG00000024158:103:1030:1191	other	1.63704
ENSMUST00000082337:ENSMUSG00000061607:168:5292:7335	21.2861	9.81515	11.9952	17.8949	12.3149	5.15812	6.97979	9.53681	1.72848	1.90286	1.71856	1.87641									ENSMUST00000071087:ENSMUSG00000056763:138:3729:4355	other	0.837196
ENSMUST00000209750:ENSMUSG00000004698:0:3201:3204	7.65816	2.09758	6.39903	7.00622	5.09738	3.08722	7.2974	6.65673	1.50237	0.679439	0.876891	1.0525									ENSMUST00000039720:ENSMUSG00000041658:503:1625:2258	other	2.62759
ENSMUST00000028595:ENSMUSG00000027173:124:1657:1801	19.4753	7.99769	9.96773	12.7769	7.08211	3.5663	4.97877	3.1969	2.74993	2.24258	2.00205	3.99666									ENSMUST00000177800:ENSMUSG00000029600:494:1253:1668	other	1.66238
ENSMUST00000179770:ENSMUSG00000020454:228:3177:3676	23.1048	12.3402	20.8705	18.7838	24.7174	18.7406	20.2725	22.8203	0.934758	0.658475	1.0295	0.823116									ENSMUST00000085741:ENSMUSG00000066637:60:504:1000	other	0.529061
ENSMUST00000043775:ENSMUSG00000038773:84:5370:6363	13.544	7.04065	8.93179	8.0628	14.3438	6.71989	8.32209	6.12361	0.944237	1.04773	1.07326	1.31667									ENSMUST00000086046:ENSMUSG00000029432:82:925:2112	other	1.07836
ENSMUST00000057551:ENSMUSG00000004642:321:1146:1906	224.702	129.963	199.278	152.478	35.1725	22.4301	20.7436	18.3958	6.38855	5.79413	9.60671	8.28873									ENSMUST00000026420:ENSMUSG00000025362:269:614:681	other	1.71408
ENSMUST00000163940:ENSMUSG00000044092:190:1258:1618	27.996	7.08256	23.8178	13.726	17.496	2.71497	10.3302	3.55258	1.60013	2.60871	2.30565	3.86366									ENSMUST00000127988:ENSMUSG00000038671:200:803:2447	other	1.39596
ENSMUST00000014922:ENSMUSG00000014778:100:3691:3928	7.93531	2.33874	6.35987	3.34766	4.94171	1.72413	4.53101	2.29852	1.60578	1.35647	1.40363	1.45644									ENSMUST00000044844:ENSMUSG00000034854:107:1535:3971	other	0.98137
ENSMUST00000034905:ENSMUSG00000032350:275:2186:3423	46.8077	18.711	24.867	33.0806	18.7824	8.07406	6.88056	6.01989	2.49211	2.31743	3.6141	5.49522									ENSMUST00000035635:ENSMUSG00000034663:239:3653:7387	other	0.793527
ENSMUST00000124036:ENSMUSG00000029192:310:2452:2765	21.0433	12.1235	19.7226	21.2072	29.4599	31.8936	26.7767	26.9752	0.714303	0.380123	0.736558	0.786176									ENSMUST00000045644:ENSMUSG00000037761:254:2078:2402	other	2.27539
ENSMUST00000051395:ENSMUSG00000020493:73:1177:3824	50.9345	40.8594	14.3447	38.8695	12.3298	10.6692	5.02097	13.731	4.131	3.82965	2.85695	2.83078									ENSMUST00000092295:ENSMUSG00000035478:319:1174:1662	other	1.09131
ENSMUST00000018645:ENSMUSG00000018501:255:7617:9037	12.6298	8.02212	11.0484	9.79905	32.5618	36.7229	25.2932	25.009	0.387871	0.21845	0.436814	0.391821									ENSMUST00000030642:ENSMUSG00000028837:125:728:859	other	1.34861
ENSMUST00000066921:ENSMUSG00000054099:271:1282:2784	11.1881	7.95813	9.18346	6.70591	4.17938	3.47811	5.15312	3.01973	2.67699	2.28807	1.78212	2.2207									ENSMUST00000035009:ENSMUSG00000032436:47:548:993	other	1.01191
ENSMUST00000026416:ENSMUSG00000025358:203:1241:2406	61.2741	27.0538	32.9412	45.6877	19.8795	9.39709	14.2681	12.8417	3.08228	2.87895	2.30874	3.55776									ENSMUST00000110416:ENSMUSG00000027363:194:3467:4154	other	0.993331
ENSMUST00000044672:ENSMUSG00000038481:286:1789:5807	10.48	2.67965	5.78333	9.94762	7.69604	2.71045	6.65701	6.00829	1.36174	0.988635	0.868758	1.65565									ENSMUST00000050897:ENSMUSG00000043065:386:2966:4627	other	0.943807
ENSMUST00000102704:ENSMUSG00000028702:595:2836:3025	32.7227	8.22755	18.2553	23.4009	20.801	7.57753	14.3575	18.3364	1.57313	1.08578	1.27148	1.2762									ENSMUST00000060738:ENSMUSG00000044080:205:487:677	other	1.37768
ENSMUST00000033720:ENSMUSG00000031353:290:1565:2244	350.285	261.838	227.384	320.954	88.1082	70.7653	58.2477	53.204	3.97562	3.70009	3.90373	6.03252									ENSMUST00000027303:ENSMUSG00000026127:74:947:5836	other	1.49487
ENSMUST00000105105:ENSMUSG00000099583:39:447:1249	615.978	160.646	353.351	459.41	115.088	33.9975	25.7121	56.248	5.35223	4.72524	13.7426	8.16758									ENSMUST00000029120:ENSMUSG00000027593:508:1444:1802	other	0.994553
ENSMUST00000045301:ENSMUSG00000052565:1828:2491:7425	1277.51	490.442	448.321	600.102	47.291	16.4193	26.0116	25.9747	27.0137	29.8698	17.2354	23.1033									ENSMUST00000156326:ENSMUSG00000034757:488:1445:2249	other	1.14873
ENSMUST00000041331:ENSMUSG00000037071:300:1365:4832	44.3297	9.17619	31.096	43.3595	25.9038	6.89729	14.3447	31.1519	1.71132	1.3304	2.16777	1.39187									ENSMUST00000022705:ENSMUSG00000022109:36:846:1328	other	0.818527
ENSMUST00000073316:ENSMUSG00000001517:198:2469:4652	23.7257	8.97792	9.30212	19.0586	33.0975	16.5897	10.3948	23.5784	0.716845	0.541174	0.894885	0.808305									ENSMUST00000044007:ENSMUSG00000039670:49:652:813	other	0.532828
ENSMUST00000102971:ENSMUSG00000069274:5:314:391	2307.92	900.589	864.725	942.105	415.102	181.666	193.847	167.667	5.55989	4.95739	4.46086	5.61891									ENSMUST00000217484:ENSMUSG00000032279:129:1281:2580	other	1.09044
ENSMUST00000046073:ENSMUSG00000029475:199:4126:5180	11.0266	4.30309	8.92125	9.39247	15.4784	8.56407	11.8272	11.8952	0.712388	0.502459	0.754301	0.789599									ENSMUST00000071399:ENSMUSG00000066760:452:1637:4421	cycle	0.881651
ENSMUST00000095427:ENSMUSG00000024012:147:1314:1952	67.116	47.1515	51.3528	46.1007	37.5924	24.5756	27.8584	20.3411	1.78536	1.91863	1.84335	2.26639									ENSMUST00000167673:ENSMUSG00000054293:418:1474:3044	other	0.566419
ENSMUST00000164309:ENSMUSG00000005410:61:2263:3381	235.817	98.6395	148.715	158.241	63.9673	30.3196	47.3521	45.5664	3.68653	3.25332	3.14062	3.47275									ENSMUST00000105853:ENSMUSG00000028676:480:1266:3058	cycle	0.632493
ENSMUST00000032409:ENSMUSG00000030272:181:1303:1496	63.9149	15.8537	46.6382	74.8201	35.902	11.8669	22.3215	26.6819	1.78026	1.33596	2.08938	2.80415									ENSMUST00000029564:ENSMUSG00000027952:252:828:1194	other	1.09392
ENSMUST00000034697:ENSMUSG00000057193:98:2216:3456	36.4374	16.7983	28.6642	34.209	21.0504	11.8403	21.3768	22.8243	1.73096	1.41874	1.3409	1.4988									ENSMUST00000079251:ENSMUSG00000058385:37:415:618	other	1.2311
ENSMUST00000102561:ENSMUSG00000028884:122:932:1813	150.816	62.2788	85.9897	108.254	40.0991	17.109	22.0373	13.0855	3.76108	3.64011	3.90202	8.27287									ENSMUST00000152233:ENSMUSG00000026199:292:2536:2739	other	0.482282
ENSMUST00000032200:ENSMUSG00000030109:354:2238:2644	141.163	69.0831	95.2516	89.6422	37.2912	16.6995	20.1182	20.7128	3.78542	4.13684	4.7346	4.32787									ENSMUST00000031866:ENSMUSG00000029840:278:632:3960	other	0.824582
ENSMUST00000055655:ENSMUSG00000025153:527:8039:10050	53.7346	44.007	29.9024	48.6505	24.4376	17.4331	13.8971	22.0452	2.19885	2.52435	2.15169	2.20685									ENSMUST00000047677:ENSMUSG00000056531:88:4453:5336	other	0.249653
ENSMUST00000066496:ENSMUSG00000053838:281:1370:3927	63.1373	45.6838	60.1883	49.9903	23.7127	18.794	24.1713	18.7533	2.66259	2.43076	2.49008	2.66568									ENSMUST00000085614:ENSMUSG00000029640:344:1454:4327	other	0.897774
ENSMUST00000069399:ENSMUSG00000055675:1042:2941:6973	54.7293	11.4845	29.9394	24.1811	37.0738	7.31726	12.9474	9.47504	1.47622	1.56951	2.31239	2.55208									ENSMUST00000001485:ENSMUSG00000001445:41:827:1708	other	1.38888
ENSMUST00000034846:ENSMUSG00000032300:235:3304:4152	19.6125	13.9486	16.9835	18.8137	14.317	9.97533	9.23515	8.17633	1.36987	1.39831	1.83901	2.301									ENSMUST00000164837:ENSMUSG00000050088:201:756:2523	other	0.607542
ENSMUST00000027202:ENSMUSG00000026039:344:3836:4939	15.8312	10.4381	6.75376	12.5521	4.04562	2.39469	1.66186	1.32841	3.91317	4.35885	4.06396	9.44894									ENSMUST00000112644:ENSMUSG00000026388:35:413:488	other	1.47667
ENSMUST00000201489:ENSMUSG00000037795:560:5594:9055	5.08604	3.22335	5.16401	3.18857	3.18785	2.99539	3.26945	1.76708	1.59545	1.0761	1.57948	1.80443									ENSMUST00000118365:ENSMUSG00000041849:63:3588:5995	other	1.01241
ENSMUST00000105584:ENSMUSG00000029033:573:3072:4365	6.98587	3.41598	4.44422	3.57086	4.58004	3.56427	2.72862	3.4269	1.52529	0.958394	1.62874	1.04201									ENSMUST00000152954:ENSMUSG00000019143:385:1900:3336	other	0.903306
ENSMUST00000062213:ENSMUSG00000025212:220:1183:2867	20.8713	6.33538	18.583	19.943	7.23805	2.33759	7.78758	9.9028	2.88356	2.71023	2.38624	2.01388									ENSMUST00000166082:ENSMUSG00000025512:120:1308:4222	other	1.23142
ENSMUST00000084852:ENSMUSG00000066306:178:6460:7180	28.0284	14.8266	24.3059	32.6607	19.5073	9.80074	15.5012	18.4783	1.43682	1.51281	1.56801	1.76751									ENSMUST00000018992:ENSMUSG00000018848:25:2005:2109	other	0.94838
ENSMUST00000041282:ENSMUSG00000018548:397:3280:5632	34.8225	12.5483	27.2552	27.9196	29.1395	13.228	18.2635	20.3188	1.19503	0.948615	1.49234	1.37407									ENSMUST00000034913:ENSMUSG00000061111:115:406:1205	other	1.10627
ENSMUST00000041767:ENSMUSG00000037410:58:2953:5956	4.50811	0.73428	5.11508	3.27239	3.38333	1.55975	2.24017	2.15259	1.33245	0.470768	2.28335	1.52021									ENSMUST00000040381:ENSMUSG00000039804:214:1951:3179	other	1.35129
ENSMUST00000035850:ENSMUSG00000033054:105:4365:6062	12.8772	9.27768	8.01221	9.54884	5.65233	5.91032	5.00983	2.70423	2.27821	1.56974	1.5993	3.53107									ENSMUST00000102572:ENSMUSG00000040963:161:1064:1373	other	0.571624
ENSMUST00000026568:ENSMUSG00000025495:116:1535:3624	14.0916	7.53978	14.1356	13.1706	5.46676	3.3814	8.24654	7.80654	2.57769	2.22978	1.71412	1.68713									ENSMUST00000094251:ENSMUSG00000070476:357:1518:4541	other	1.06315
ENSMUST00000038570:ENSMUSG00000034285:55:907:1926	37.869	18.1126	29.3176	31.4868	9.10317	5.53885	9.26989	10.4953	4.15998	3.2701	3.16267	3.00009									ENSMUST00000095410:ENSMUSG00000037957:37:1744:2384	other	1.18388
ENSMUST00000105373:ENSMUSG00000035697:62:3443:3867	34.9867	18.8968	30.6514	26.8979	25.3731	11.8483	20.4569	18.7017	1.37889	1.5949	1.49834	1.43826									ENSMUST00000118196:ENSMUSG00000038866:384:3882:5796	other	1.23973
ENSMUST00000023851:ENSMUSG00000023089:467:815:875	457.588	314.458	303.866	402.441	90.8195	68.3109	55.4535	44.05	5.03844	4.60333	5.47966	9.13601									ENSMUST00000094280:ENSMUSG00000070493:223:682:915	other	0.970848
ENSMUST00000000767:ENSMUSG00000000751:52:1984:2942	171.093	66.6979	133.466	127.933	45.6023	18.8145	38.5403	39.3978	3.75185	3.54502	3.46303	3.24721									ENSMUST00000043814:ENSMUSG00000038417:208:2929:3282	other	0.703425
ENSMUST00000014220:ENSMUSG00000014075:107:539:838	150.916	111.2	146.692	116.092	23.7374	20.1459	20.6183	20.3268	6.35774	5.51971	7.11465	5.71128									ENSMUST00000025292:ENSMUSG00000024422:93:3225:3351	other	0.807908
ENSMUST00000077626:ENSMUSG00000038383:35:1340:1636	23.2487	17.6873	20.6544	21.8902	17.9138	17.0741	26.2136	36.4123	1.2978	1.03591	0.787927	0.601174									ENSMUST00000050073:ENSMUSG00000028035:258:1269:2464	other	0.577324
ENSMUST00000115645:ENSMUSG00000005732:170:779:1085	1093.63	961.579	746.077	933.969	342.476	375.323	221.621	211.232	3.19332	2.562	3.36645	4.42153									ENSMUST00000045884:ENSMUSG00000040263:89:1841:2078	other	1.26449
ENSMUST00000148665:ENSMUSG00000020211:645:2100:2213	52.2121	43.8646	47.8053	39.884	15.0813	15.7814	11.3778	11.7683	3.46205	2.77952	4.20163	3.3891									ENSMUST00000163764:ENSMUSG00000025764:224:2726:5584	cycle	0.541805
ENSMUST00000035960:ENSMUSG00000035439:622:1741:2013	62.0692	27.3571	51.3036	57.0661	23.8102	13.5041	17.5949	16.8692	2.60683	2.02583	2.91583	3.38286									ENSMUST00000000958:ENSMUSG00000000934:44:1823:1903	other	0.821306
ENSMUST00000084828:ENSMUSG00000042029:271:3685:4684	38.3293	16.4825	20.278	26.7761	16.867	8.93708	10.8337	8.07872	2.27245	1.84428	1.87176	3.3144									ENSMUST00000185797:ENSMUSG00000026209:319:1744:2510	other	0.812955
ENSMUST00000072119:ENSMUSG00000041431:168:1458:2489	294.625	196.511	104.446	245.297	67.8455	47.7616	19.3818	33.5016	4.34258	4.1144	5.3889	7.32195									ENSMUST00000006760:ENSMUSG00000006585:41:1712:2189	cycle	1.04812
ENSMUST00000102975:ENSMUSG00000073910:435:1083:6030	6.37887	2.11592	4.6911	6.61697	0.97476	0.41915	1.15407	0.475831	6.54404	5.04813	4.06481	13.9061									ENSMUST00000022830:ENSMUSG00000022221:229:1687:1892	other	1.27132
ENSMUST00000030069:ENSMUSG00000028378:92:1079:2296	14.6489	4.97874	13.0248	19.9586	2.39443	1.81078	1.67685	4.55715	6.11792	2.7495	7.7674	4.37961									ENSMUST00000101388:ENSMUSG00000073062:106:2725:5619	other	1.51748
ENSMUST00000071812:ENSMUSG00000028068:85:4981:5756	3.4955	0.787546	0.560409	2.48518	3.88635	1.64138	2.07025	2.37028	0.89943	0.479808	0.270696	1.04848									ENSMUST00000046675:ENSMUSG00000040795:44:1298:2639	other	0.541564
ENSMUST00000000505:ENSMUSG00000029730:666:2823:2962	174.429	72.034	91.0189	77.8647	56.273	24.0694	33.949	31.8295	3.0997	2.99276	2.68105	2.4463									ENSMUST00000022496:ENSMUSG00000021929:83:1646:4069	other	0.775787
ENSMUST00000026899:ENSMUSG00000025792:147:1008:2023	36.7044	12.9501	24.1786	20.4938	17.6899	6.84162	10.4557	15.046	2.07487	1.89284	2.31248	1.36208									ENSMUST00000025918:ENSMUSG00000024966:79:1708:2108	other	1.1563
ENSMUST00000190298:ENSMUSG00000009418:220:6514:9353	9.24154	3.61076	6.48477	6.73943	10.0876	5.15128	5.69701	5.47132	0.916125	0.700943	1.13828	1.23177									ENSMUST00000026324:ENSMUSG00000025287:212:1529:1752	other	0.995736
ENSMUST00000232179:ENSMUSG00000034218:208:9406:9787	12.1304	8.16162	8.3514	9.37094	7.25497	4.68967	4.45577	2.77681	1.67201	1.74034	1.87429	3.37471									ENSMUST00000111303:ENSMUSG00000040479:215:3584:4169	other	1.17987
ENSMUST00000041208:ENSMUSG00000036678:141:1779:1811	60.8995	30.2412	51.9947	66.5939	26.9568	14.1492	14.1773	23.7864	2.25915	2.1373	3.66746	2.79967									ENSMUST00000044556:ENSMUSG00000039678:144:1344:3595	other	0.949089
ENSMUST00000022368:ENSMUSG00000021822:105:1404:2342	51.758	32.7776	52.88	33.7429	16.7655	9.67973	10.8217	12.3228	3.08718	3.38621	4.88648	2.73826									ENSMUST00000045441:ENSMUSG00000033059:133:2662:3909	other	0.905223
ENSMUST00000113682:ENSMUSG00000001285:32:1172:1480	52.1247	35.2264	43.9153	28.9478	25.5905	15.2403	17.4718	20.4435	2.03688	2.31139	2.5135	1.41599									ENSMUST00000103224:ENSMUSG00000027365:254:5843:7107	cycle	0.439375
ENSMUST00000039949:ENSMUSG00000039055:298:2008:2444	18.0769	7.70427	11.5305	11.6907	7.19006	4.40065	2.67708	4.65492	2.51415	1.75071	4.30711	2.51147									ENSMUST00000043378:ENSMUSG00000039886:320:1349:1559	other	1.48373
ENSMUST00000108156:ENSMUSG00000037325:192:2337:2687	6.00507	3.13605	6.67177	3.74155	2.11675	1.07697	2.7789	1.527	2.83693	2.91193	2.40086	2.45027									ENSMUST00000023219:ENSMUSG00000022559:19:1624:1710	other	1.47776
ENSMUST00000105866:ENSMUSG00000078521:93:1113:1275	20.0636	10.4892	8.66149	13.8327	12.536	7.64201	3.48977	3.1393	1.60048	1.37257	2.48197	4.40629									ENSMUST00000042055:ENSMUSG00000039515:263:1232:2586	other	1.20752
ENSMUST00000113252:ENSMUSG00000067369:167:1646:3128	6.97868	2.27517	7.24485	6.73936	8.38566	2.27362	6.51763	5.50675	0.832215	1.00068	1.11158	1.22384									ENSMUST00000037534:ENSMUSG00000040746:582:1623:1833	other	2.01056
ENSMUST00000030080:ENSMUSG00000028385:230:1541:7314	21.2713	13.8277	20.5322	14.187	5.70423	4.41148	4.95801	2.87227	3.72904	3.13448	4.14123	4.9393									ENSMUST00000237407:ENSMUSG00000003779:348:3009:3674	other	1.19954
ENSMUST00000031366:ENSMUSG00000029414:145:6766:6961	12.6276	6.54756	3.58523	7.79665	5.54405	3.77866	2.59114	2.81457	2.27768	1.73278	1.38365	2.7701									ENSMUST00000105373:ENSMUSG00000035697:62:3443:3867	cycle	1.32282
ENSMUST00000184146:ENSMUSG00000032202:329:992:3168	42.177	8.93371	47.0735	44.8817	5.25326	1.81842	4.82021	3.82205	8.02873	4.91289	9.76585	11.7428									ENSMUST00000018653:ENSMUSG00000018509:56:812:1032	other	1.36442
ENSMUST00000113975:ENSMUSG00000089774:496:2650:10913	59.1325	11.1133	17.2298	15.5341	16.9287	4.56674	5.87202	1.98286	3.49304	2.43352	2.93423	7.83418									ENSMUST00000144326:ENSMUSG00000038546:354:2484:3371	other	0.763834
ENSMUST00000024736:ENSMUSG00000023940:260:1811:3628	28.4668	12.9735	11.5759	19.1854	8.60919	4.98222	2.86625	4.77288	3.30656	2.60397	4.03869	4.01968									ENSMUST00000075076:ENSMUSG00000056692:120:1005:1382	other	1.27702
ENSMUST00000080919:ENSMUSG00000043962:208:3061:4378	94.0702	59.9593	61.1169	53.8727	46.341	28.6153	23.8259	14.083	2.02995	2.09535	2.56515	3.82536									ENSMUST00000149248:ENSMUSG00000000738:348:2691:2896	other	1.09683
ENSMUST00000108190:ENSMUSG00000037020:84:4656:4742	8.11274	2.12077	3.68378	3.61881	3.38534	1.50543	2.16179	3.61531	2.39643	1.40875	1.70404	1.00097									ENSMUST00000000137:ENSMUSG00000020152:61:1243:3631	other	0.646796
ENSMUST00000022613:ENSMUSG00000022034:206:1982:2913	47.0677	11.855	17.0487	24.6362	9.48711	5.05017	3.82416	4.61137	4.96122	2.34745	4.45816	5.34249									ENSMUST00000039627:ENSMUSG00000034156:861:6399:7616	other	1.0951
ENSMUST00000007814:ENSMUSG00000007670:89:2333:3978	114.808	84.9788	82.1018	73.7006	91.4149	66.4258	83.8551	91.2253	1.2559	1.2793	0.979091	0.807896									ENSMUST00000055071:ENSMUSG00000079017:47:317:463	other	1.59554
ENSMUST00000031053:ENSMUSG00000029162:83:1112:1257	40.953	20.9617	30.62	43.1311	16.5566	8.23005	16.4138	18.9458	2.47352	2.54697	1.8655	2.27656									ENSMUST00000027127:ENSMUSG00000025982:115:4027:6195	other	0.785261
ENSMUST00000108630:ENSMUSG00000035585:519:1467:1779	31.0795	14.418	34.1232	24.8174	9.49552	4.67403	9.14799	1.21232	3.27307	3.08471	3.73013	20.4709									ENSMUST00000030365:ENSMUSG00000028622:73:1342:1498	other	1.03977
ENSMUST00000189413:ENSMUSG00000041498:23:5045:8943	10.8726	6.33142	3.92119	7.45405	7.21462	5.17999	2.15984	4.14951	1.50702	1.22228	1.8155	1.79637									ENSMUST00000106997:ENSMUSG00000027865:212:1850:2014	other	0.914604
ENSMUST00000089925:ENSMUSG00000022861:400:2764:3555	8.01302	0.541048	5.54317	8.30925	6.03952	0.723253	4.31957	5.41837	1.32676	0.748077	1.28327	1.53353									ENSMUST00000077709:ENSMUSG00000045917:344:1370:3765	other	0.513085
ENSMUST00000170382:ENSMUSG00000091625:24:297:494	576.443	447.484	338.518	497.215	224.822	244.251	132.57	146.105	2.564	1.83207	2.5535	3.40312									ENSMUST00000049294:ENSMUSG00000040824:171:525:1420	other	1.39899
ENSMUST00000189457:ENSMUSG00000101972:0:408:411	85.2226	35.1992	28.6113	22.7244	52.5379	11.0889	15.9336	27.1916	1.62212	3.17426	1.79566	0.835713									ENSMUST00000162183:ENSMUSG00000035845:84:1542:2130	other	1.04504
ENSMUST00000020188:ENSMUSG00000020009:137:1568:2112	37.1465	16.3786	22.0245	25.3671	16.9765	6.68539	11.557	10.0555	2.18812	2.44991	1.90573	2.5227									ENSMUST00000026221:ENSMUSG00000025203:714:1788:5455	cycle	0.983873
ENSMUST00000025472:ENSMUSG00000024579:54:1539:2017	18.408	8.96459	8.41792	12.759	7.81559	7.61012	3.74445	6.25679	2.35529	1.17798	2.24811	2.03922									ENSMUST00000098414:ENSMUSG00000074093:227:458:3053	other	0.40533
ENSMUST00000130451:ENSMUSG00000029616:166:952:5204	511.636	211.587	378.998	299.823	80.7604	32.5766	51.0587	70.1205	6.33524	6.49505	7.42279	4.27582									ENSMUST00000030029:ENSMUSG00000028344:198:3384:5633	other	0.906222
ENSMUST00000144742:ENSMUSG00000029177:252:654:1466	310.076	157.587	107.54	281.425	75.9225	56.4011	29.6501	47.3675	4.08411	2.79405	3.62698	5.9413									ENSMUST00000069098:ENSMUSG00000055485:345:5307:7864	other	1.15506
ENSMUST00000108681:ENSMUSG00000033066:501:1929:1941	102.574	85.0658	107.753	83.6109	61.7301	42.5848	57.3224	54.6504	1.66166	1.99756	1.87978	1.52992									ENSMUST00000193254:ENSMUSG00000032590:160:2356:2518	other	1.34446
ENSMUST00000045075:ENSMUSG00000034641:112:775:2645	111.615	85.9837	103.344	59.1706	29.9644	26.7826	39.3561	14.4276	3.72491	3.21044	2.62587	4.1012									ENSMUST00000037853:ENSMUSG00000034487:75:1584:3642	cycle	0.81018
ENSMUST00000077879:ENSMUSG00000035284:31:11275:11527	24.5996	13.6373	19.7765	20.927	18.8684	12.8046	18.4866	18.6679	1.30375	1.06504	1.06977	1.12101									ENSMUST00000030675:ENSMUSG00000028861:145:919:937	other	1.01092
ENSMUST00000091756:ENSMUSG00000094338:0:378:381	42.6684	7.8306	10.3259	13.3327	39.015	13.1529	16.7387	11.0327	1.09364	0.59535	0.616888	1.20847									ENSMUST00000075242:ENSMUSG00000073676:278:584:774	other	2.0147
ENSMUST00000107444:ENSMUSG00000028393:174:1164:1247	49.3261	29.6574	33.7622	37.9255	22.0277	15.2229	10.96	17.9242	2.23928	1.94821	3.08048	2.11588									ENSMUST00000217851:ENSMUSG00000040054:163:5833:8385	other	1.33368
ENSMUST00000168774:ENSMUSG00000013089:32:1616:3773	18.1043	9.10339	19.2194	19.7138	6.71872	4.77471	6.96854	7.09899	2.69461	1.90659	2.75802	2.77698									ENSMUST00000156333:ENSMUSG00000014444:291:7932:8219	other	1.00066
ENSMUST00000001051:ENSMUSG00000001025:369:636:731	4720.97	3475.44	3211.79	3999.41	536.344	372.924	546.438	478.249	8.80212	9.31945	5.87769	8.36261									ENSMUST00000043938:ENSMUSG00000038910:205:3589:4185	other	0.988942
ENSMUST00000034742:ENSMUSG00000032218:107:1301:1531	152.316	75.4226	35.7489	120.359	54.0008	28.2755	15.9987	35.5737	2.82062	2.66742	2.23448	3.38338									ENSMUST00000032410:ENSMUSG00000048930:586:1882:2848	other	0.961582
ENSMUST00000070597:ENSMUSG00000056666:153:1980:3027	68.6027	35.7725	60.9373	66.2476	19.7736	9.69439	13.3161	14.3036	3.46941	3.69002	4.5762	4.63153									ENSMUST00000026723:ENSMUSG00000025630:87:741:1289	other	0.859156
ENSMUST00000020365:ENSMUSG00000020156:331:2377:2640	35.5356	12.0806	28.1187	15.054	17.9891	5.9556	11.3549	7.19306	1.97539	2.02844	2.47634	2.09285									ENSMUST00000019302:ENSMUSG00000019158:184:748:815	other	1.44662
ENSMUST00000047865:ENSMUSG00000041607:258:1008:2492	61.7095	37.5527	41.7094	50.1816	12.3499	5.83724	9.36467	6.49767	4.99677	6.43329	4.45391	7.72302									ENSMUST00000113005:ENSMUSG00000034724:59:1724:3170	other	0.758904
ENSMUST00000107494:ENSMUSG00000068922:12:1770:2093	33.0595	27.8507	24.1797	29.779	26.5675	20.4631	19.5574	17.4559	1.24436	1.36102	1.23634	1.70596									ENSMUST00000117394:ENSMUSG00000059981:833:4553:4985	other	1.04768
ENSMUST00000031251:ENSMUSG00000029311:180:1074:1825	44.3543	25.0707	34.1189	33.636	16.2559	10.8215	8.35761	11.1259	2.72851	2.31674	4.08237	3.02322									ENSMUST00000058615:ENSMUSG00000041777:213:1563:2821	other	0.905214
ENSMUST00000045744:ENSMUSG00000034917:229:2941:3024	2.12082	0.309906	2.06259	1.52722	1.7288	0.587953	2.05231	1.62882	1.22676	0.527092	1.00501	0.937622									ENSMUST00000034965:ENSMUSG00000032398:57:363:1228	other	1.13853
ENSMUST00000179285:ENSMUSG00000096010:36:345:2863	2841.12	1126.77	1680.25	2189.31	95.3452	34.3109	30.0377	38.4606	29.7983	32.8401	55.9381	56.9234									ENSMUST00000020316:ENSMUSG00000020115:152:2339:3024	other	1.23154
ENSMUST00000017290:ENSMUSG00000017146:130:5566:6572	7.34455	1.47447	4.7497	5.9964	5.21815	1.81295	3.10302	4.59	1.4075	0.813298	1.53067	1.30641									ENSMUST00000072572:ENSMUSG00000063362:6:1482:4960	other	0.915721
ENSMUST00000049572:ENSMUSG00000024781:113:1304:2969	221.21	77.2696	65.0741	109.909	46.2649	15.5994	22.3751	33.8902	4.78138	4.95337	2.90833	3.24309									ENSMUST00000180792:ENSMUSG00000071669:64:2518:2667	other	1.51448
ENSMUST00000163888:ENSMUSG00000005583:375:1827:6277	114.144	54.6574	95.0969	118.864	32.3869	16.594	23.1577	17.5719	3.5244	3.2938	4.10648	6.7644									ENSMUST00000035484:ENSMUSG00000032803:472:1315:3387	other	1.03367
ENSMUST00000110387:ENSMUSG00000034906:87:2280:2695	53.9237	26.2299	19.2423	32.0823	26.0825	10.517	12.4838	19.9925	2.06743	2.49405	1.54137	1.60472									ENSMUST00000066496:ENSMUSG00000053838:281:1370:3927	cycle	1.07374
ENSMUST00000034832:ENSMUSG00000032290:671:2450:4101	18.6406	14.5714	19.679	15.1617	16.5262	15.2487	12.4184	10.2032	1.12794	0.955584	1.58466	1.48598									ENSMUST00000228328:ENSMUSG00000021918:249:2625:4245	other	0.614507
ENSMUST00000110105:ENSMUSG00000021012:134:2339:3514	42.2163	27.1376	41.429	36.6722	21.7086	15.5539	20.4374	19.3842	1.94468	1.74474	2.02712	1.89186									ENSMUST00000037918:ENSMUSG00000037720:267:1008:6247	other	0.758708
ENSMUST00000028341:ENSMUSG00000026965:38:2549:3004	44.8314	26.5433	47.4224	37.8891	19.4595	11.4458	17.5627	13.9626	2.30383	2.31906	2.70017	2.71361									ENSMUST00000001845:ENSMUSG00000001794:228:1032:1600	other	1.27392
ENSMUST00000052029:ENSMUSG00000033526:127:4435:5533	7.04607	2.98908	5.81446	5.63576	7.3891	3.508	3.77322	4.39662	0.953577	0.852075	1.54098	1.28184									ENSMUST00000113889:ENSMUSG00000026816:212:1772:2667	other	0.694904
ENSMUST00000007790:ENSMUSG00000007646:188:1340:1632	13.5706	5.45585	17.3294	9.73391	6.64566	3.66373	5.34783	5.96298	2.04203	1.48915	3.24045	1.63239									ENSMUST00000064924:ENSMUSG00000058290:159:6513:6658	cycle	1.51378
ENSMUST00000203673:ENSMUSG00000030279:102:3258:3332	8.69562	3.99164	5.04798	4.84767	8.60081	5.85149	5.13411	8.31556	1.01102	0.682158	0.983224	0.582964									ENSMUST00000030584:ENSMUSG00000028793:0:2196:2414	other	1.97779
ENSMUST00000022998:ENSMUSG00000022369:212:2894:3144	20.3272	11.6405	11.5407	12.0785	8.25955	5.33336	4.13295	5.67646	2.46105	2.18258	2.79235	2.12782									ENSMUST00000223761:ENSMUSG00000021733:154:3916:4070	other	0.986898
ENSMUST00000015901:ENSMUSG00000015757:60:1536:3471	36.515	33.02	26.6113	35.7043	6.84434	9.44876	6.29713	4.98876	5.33506	3.49464	4.22594	7.15694									ENSMUST00000032736:ENSMUSG00000030522:112:2425:5205	other	0.962155
ENSMUST00000073127:ENSMUSG00000035024:472:4990:5499	41.2688	17.1123	30.3638	42.9581	19.0735	8.8661	14.1473	13.881	2.16367	1.93008	2.14626	3.09474									ENSMUST00000041045:ENSMUSG00000037894:207:591:1069	cycle	1.1494
ENSMUST00000113367:ENSMUSG00000070291:103:2041:2207	9.2082	3.41868	3.06944	2.85539	4.78689	4.18185	3.72711	2.09095	1.92363	0.817504	0.823546	1.36559									ENSMUST00000021900:ENSMUSG00000021451:533:3116:4482	cycle	0.854207
ENSMUST00000017851:ENSMUSG00000017707:95:1511:3683	533.318	175.279	223.853	499.965	144.686	60.7617	69.4247	108.65	3.68603	2.8847	3.22441	4.60163									ENSMUST00000005841:ENSMUSG00000005698:268:2476:3782	other	1.11248
ENSMUST00000046386:ENSMUSG00000061410:1000:3868:7444	2.79892	1.77326	2.00004	2.55567	6.45457	4.81213	3.23293	3.66302	0.433634	0.368497	0.618648	0.697694									ENSMUST00000040312:ENSMUSG00000032715:176:1238:2026	other	1.34433
ENSMUST00000043338:ENSMUSG00000040848:136:613:5535	95.8859	50.2483	88.4423	111.752	23.6216	11.4711	17.8879	20.35	4.05924	4.38042	4.94424	5.49147									ENSMUST00000021135:ENSMUSG00000020783:117:1962:12106	other	0.861622
ENSMUST00000034904:ENSMUSG00000032349:171:1068:2782	134.743	52.012	130.337	128.739	27.4212	10.0721	23.5926	37.4626	4.91382	5.16395	5.5245	3.43646									ENSMUST00000110168:ENSMUSG00000022361:804:3423:5212	cycle	0.538723
ENSMUST00000068891:ENSMUSG00000038068:244:1147:4640	3.2892	0.978279	3.43145	2.75956	2.72299	1.54794	2.2952	2.14267	1.20794	0.631989	1.49506	1.28791									ENSMUST00000101127:ENSMUSG00000070733:599:9620:11340	other	0.620531
ENSMUST00000032728:ENSMUSG00000030515:47:2417:3192	8.52414	3.28219	4.75574	3.44793	2.88723	1.71736	2.99692	2.47345	2.95236	1.91118	1.58688	1.39398									ENSMUST00000163856:ENSMUSG00000051147:132:1002:1463	other	0.252919
ENSMUST00000039449:ENSMUSG00000052299:145:5446:7743	23.6075	18.3215	20.6317	13.8714	9.25448	9.01389	7.92828	7.15677	2.55093	2.03259	2.60229	1.93823									ENSMUST00000171183:ENSMUSG00000045948:235:652:883	other	1.29785
ENSMUST00000025914:ENSMUSG00000024962:240:861:1281	18.0541	4.84059	6.78029	12.5984	31.7355	10.2194	19.7941	27.5428	0.568894	0.473665	0.34254	0.457413									ENSMUST00000069600:ENSMUSG00000027634:90:1254:2612	other	2.02325
ENSMUST00000006286:ENSMUSG00000006127:112:1516:2679	9.67474	3.39941	4.85181	7.88282	3.34306	2.45271	2.12704	1.80109	2.89398	1.38599	2.28102	4.37669									ENSMUST00000107796:ENSMUSG00000045973:167:1112:4433	other	1.03432
ENSMUST00000191899:ENSMUSG00000039952:355:3034:5662	18.8215	7.39652	16.8111	26.9782	10.2853	4.14396	7.38392	6.16385	1.82994	1.78489	2.27672	4.37685									ENSMUST00000021243:ENSMUSG00000020873:318:1284:1523	other	1.15131
ENSMUST00000022218:ENSMUSG00000021707:533:1094:5347	150.464	70.6859	67.2269	77.6719	8.52983	5.8288	4.33021	3.51033	17.6397	12.127	15.5251	22.1267									ENSMUST00000122225:ENSMUSG00000010067:30:1062:1783	other	1.32075
ENSMUST00000071699:ENSMUSG00000017670:297:2691:3247	16.4923	8.92411	12.3805	10.0572	6.10449	4.47477	9.02307	5.01775	2.70167	1.99432	1.37209	2.00432									ENSMUST00000075693:ENSMUSG00000057375:149:1067:1321	other	1.63369
ENSMUST00000119081:ENSMUSG00000048170:296:2276:2347	101.171	68.8161	89.5295	78.8276	41.4359	32.1479	28.198	26.4064	2.44164	2.14061	3.17504	2.98516									ENSMUST00000221173:ENSMUSG00000069208:210:1086:1549	other	0.47138
ENSMUST00000040179:ENSMUSG00000012609:475:4459:5081	3.25638	1.82009	3.16153	4.23174	6.89137	5.93548	9.44504	11.4202	0.47253	0.306646	0.334729	0.370549									ENSMUST00000050148:ENSMUSG00000024780:38:1043:5179	other	0.414409
ENSMUST00000170901:ENSMUSG00000028212:214:1426:3006	86.6104	33.6881	58.9863	18.5965	12.4289	6.15847	6.78609	4.13143	6.96845	5.47021	8.69224	4.50122									ENSMUST00000171456:ENSMUSG00000031659:508:3805:5951	other	0.981995
ENSMUST00000029910:ENSMUSG00000028245:228:2988:3507	15.899	7.11725	13.8628	8.86988	36.6849	36.188	24.3963	19.517	0.433395	0.196674	0.568231	0.454469									ENSMUST00000059790:ENSMUSG00000046862:757:2197:3886	other	1.36265
ENSMUST00000051806:ENSMUSG00000025014:164:1754:2130	5.95213	1.11314	4.63391	5.23118	2.79692	1.00672	1.02298	1.25277	2.1281	1.10571	4.52982	4.17568									ENSMUST00000034049:ENSMUSG00000031633:362:1256:1925	other	1.32032
ENSMUST00000131422:ENSMUSG00000036875:67:3253:4122	16.1412	10.4248	16.1044	11.0943	8.75661	5.56498	7.09123	4.15446	1.84331	1.87329	2.27103	2.67045									ENSMUST00000032898:ENSMUSG00000030662:30:3321:4518	other	1.41426
ENSMUST00000003121:ENSMUSG00000003037:159:780:4550	220.542	126.878	244.04	181.438	23.7748	14.8608	16.2362	13.4782	9.27632	8.53779	15.0306	13.4616									ENSMUST00000039796:ENSMUSG00000033416:185:902:3500	other	1.71396
ENSMUST00000020157:ENSMUSG00000019979:695:4442:6577	9.90885	5.36849	9.649	6.13208	5.17958	3.73814	7.0453	2.33834	1.91306	1.43614	1.36957	2.62241									ENSMUST00000019231:ENSMUSG00000019087:82:1471:2189	other	0.851464
ENSMUST00000007266:ENSMUSG00000007050:128:521:873	428.37	223.769	154.808	260.079	86.8706	46.3726	23.6608	29.2349	4.93113	4.82546	6.54281	8.8962									ENSMUST00000061179:ENSMUSG00000035437:222:3414:4967	other	1.15191
ENSMUST00000051594:ENSMUSG00000021697:90:1677:2563	15.0229	7.51659	3.19005	8.98256	6.90314	3.76097	3.43866	2.75955	2.17624	1.99858	0.927703	3.25508									ENSMUST00000028917:ENSMUSG00000027430:152:779:1350	other	1.25733
ENSMUST00000007296:ENSMUSG00000007080:82:6931:7163	14.431	5.45852	5.73686	9.42021	8.88517	3.37274	4.23979	5.72677	1.62416	1.61843	1.3531	1.64494									ENSMUST00000003870:ENSMUSG00000025025:182:1067:2627	other	1.01628
ENSMUST00000058745:ENSMUSG00000046179:490:3070:3691	27.4632	8.82883	11.4363	10.0499	31.8338	14.4092	14.9058	15.2208	0.862704	0.612721	0.767239	0.660274									ENSMUST00000111343:ENSMUSG00000029430:267:915:2423	other	0.975306
ENSMUST00000023359:ENSMUSG00000022678:135:1167:2287	100.759	49.4018	46.2444	60.7996	27.8011	16.1054	11.2937	15.9668	3.62427	3.0674	4.09473	3.80787									ENSMUST00000068856:ENSMUSG00000055334:81:1155:1391	other	0.634107
ENSMUST00000063814:ENSMUSG00000052102:104:971:2289	45.6247	14.4842	46.0127	43.6035	13.0788	5.76466	13.9306	15.6332	3.48844	2.51259	3.30299	2.78916									ENSMUST00000053640:ENSMUSG00000045730:207:1461:2144	other	0.920006
ENSMUST00000179755:ENSMUSG00000018909:313:1570:7135	64.6419	26.3689	51.4123	70.2943	27.4027	13.2193	18.4769	19.1472	2.35897	1.99472	2.78251	3.67126									ENSMUST00000212320:ENSMUSG00000036120:184:991:1121	other	0.62973
ENSMUST00000028527:ENSMUSG00000027115:201:2859:3369	20.5535	12.4634	14.007	17.5928	6.37249	6.11843	4.38189	4.26116	3.22535	2.03703	3.19657	4.12865									ENSMUST00000054536:ENSMUSG00000045679:163:769:1928	other	1.33791
ENSMUST00000024047:ENSMUSG00000023277:152:1199:1596	91.7013	65.8355	74.3285	56.0585	21.419	14.2969	22.2568	18.3044	4.2813	4.60489	3.33959	3.06257									ENSMUST00000102787:ENSMUSG00000035392:246:3294:4342	other	0.492702
ENSMUST00000036229:ENSMUSG00000033323:149:3029:3713	19.6693	13.8704	17.1493	20.0289	14.0821	10.6026	11.5469	9.38389	1.39676	1.3082	1.48519	2.13439									ENSMUST00000070112:ENSMUSG00000026895:164:680:861	other	0.933303
ENSMUST00000063347:ENSMUSG00000062421:526:1069:2660	86.4613	59.9122	52.6441	59.8646	15.2526	7.90972	9.71668	13.5732	5.66862	7.5745	5.41791	4.41049									ENSMUST00000111230:ENSMUSG00000026547:314:911:1586	other	1.17519
ENSMUST00000144662:ENSMUSG00000024691:900:2739:3912	120.919	95.5588	119.396	107.552	38.7436	30.0376	25.5364	11.2218	3.12099	3.18131	4.67551	9.58424									ENSMUST00000167998:ENSMUSG00000028048:331:1876:1938	other	1.14609
ENSMUST00000046485:ENSMUSG00000021176:86:572:2068	22.2404	14.0997	9.07759	19.9086	29.0104	30.7625	40.8184	48.2835	0.766635	0.458341	0.22239	0.412326									ENSMUST00000043235:ENSMUSG00000040843:110:923:4380	other	1.02955
ENSMUST00000006898:ENSMUSG00000006715:282:900:1127	395.391	96.2248	189.83	163.992	59.077	17.1688	34.7832	23.4098	6.6928	5.60463	5.45752	7.00529									ENSMUST00000097722:ENSMUSG00000026031:262:1714:1771	other	0.92118
ENSMUST00000079130:ENSMUSG00000063445:422:1349:1459	90.541	37.7914	62.939	74.4798	18.7451	6.89939	12.4212	15.2575	4.83012	5.47749	5.06705	4.88153									ENSMUST00000107772:ENSMUSG00000035495:139:1624:3726	other	0.99669
ENSMUST00000111435:ENSMUSG00000026566:136:946:2285	12.291	2.67736	11.5795	11.9451	6.33468	2.54024	6.0614	6.9105	1.94027	1.05398	1.91037	1.72855									ENSMUST00000108418:ENSMUSG00000008496:25:1774:1934	other	1.71812
ENSMUST00000110793:ENSMUSG00000034032:237:4464:5458	7.93337	4.83364	7.96034	6.875	5.73573	3.62024	6.08788	3.94799	1.38315	1.33517	1.30757	1.74139									ENSMUST00000049744:ENSMUSG00000012429:72:606:2672	other	0.719845
ENSMUST00000045593:ENSMUSG00000039206:98:2105:4651	23.9386	11.8402	21.7395	29.1716	6.33791	3.88275	3.94535	2.44811	3.77706	3.04943	5.51016	11.9159									ENSMUST00000110142:ENSMUSG00000027346:205:2230:3703	other	1.08782
ENSMUST00000109627:ENSMUSG00000089715:477:1719:5806	17.331	5.73218	18.3319	15.9332	12.2906	4.76596	9.53593	5.95579	1.4101	1.20273	1.9224	2.67525									ENSMUST00000084896:ENSMUSG00000032812:0:4356:4926	other	1.63015
ENSMUST00000003910:ENSMUSG00000003812:216:1275:1715	54.9281	18.1697	35.1137	33.462	21.2563	7.6431	9.83197	14.653	2.58408	2.37727	3.57138	2.28363									ENSMUST00000077577:ENSMUSG00000023004:230:1583:1743	other	1.50655
ENSMUST00000114924:ENSMUSG00000002107:38:1616:8738	95.1927	56.0644	59.2953	42.2807	11.2356	8.64446	7.15996	4.88498	8.47239	6.48558	8.28151	8.65524									ENSMUST00000035179:ENSMUSG00000032565:44:629:1631	other	1.86895
ENSMUST00000030179:ENSMUSG00000028459:101:1184:1505	332.615	159.854	406.519	292.326	87.2986	48.2822	69.6619	58.1636	3.81009	3.31082	5.8356	5.02593									ENSMUST00000181969:ENSMUSG00000053253:100:1114:2532	other	1.20665
ENSMUST00000036340:ENSMUSG00000034023:101:4451:5512	16.3904	6.31745	6.01134	12.2362	8.26195	4.45612	3.80635	7.51671	1.98384	1.4177	1.57929	1.62787									ENSMUST00000056635:ENSMUSG00000049878:13:5767:6242	other	0.521789
ENSMUST00000102598:ENSMUSG00000057236:137:1412:4407	380.137	279.162	288.56	309.483	67.8257	49.2925	62.6675	47.1677	5.60461	5.66338	4.60462	6.56134									ENSMUST00000003117:ENSMUSG00000003033:184:1453:2084	other	1.1724
ENSMUST00000028175:ENSMUSG00000026832:440:1517:6110	13.0852	0.535465	4.12987	5.13811	2.01561	0.596287	0.467767	1.25931	6.49193	0.897998	8.82889	4.08009									ENSMUST00000047906:ENSMUSG00000034640:264:2235:4191	other	0.629142
ENSMUST00000112706:ENSMUSG00000026315:297:1419:4581	37.3591	11.7856	13.3148	19.598	4.61698	1.85109	1.35477	0.961432	8.09166	6.36686	9.82814	20.3842									ENSMUST00000110485:ENSMUSG00000022228:214:1612:4366	other	0.719342
ENSMUST00000092956:ENSMUSG00000069833:257:17225:18100	7.76622	2.49998	3.54492	5.6123	17.6979	6.10439	7.3614	9.47753	0.438823	0.409537	0.481556	0.592169									ENSMUST00000065698:ENSMUSG00000053334:298:1672:3133	other	0.693057
ENSMUST00000231712:ENSMUSG00000022771:68:1631:3088	50.91	31.4177	32.9919	28.1944	13.5243	8.84003	5.29789	9.03457	3.76435	3.55403	6.22737	3.12073									ENSMUST00000146409:ENSMUSG00000034320:375:2592:7814	other	0.779262
ENSMUST00000058137:ENSMUSG00000015087:279:2454:3230	30.4913	19.2292	33.7144	26.4695	37.3061	26.4333	32.5079	22.732	0.817328	0.727461	1.03711	1.16442									ENSMUST00000209885:ENSMUSG00000038482:119:1349:2511	other	0.858556
ENSMUST00000025930:ENSMUSG00000024974:142:3793:4851	62.4313	39.1391	44.4059	47.8684	20.3216	15.3043	12.5514	11.9577	3.07216	2.5574	3.53793	4.00314									ENSMUST00000199754:ENSMUSG00000042390:248:2030:7438	other	0.888765
ENSMUST00000044423:ENSMUSG00000034329:115:3637:6931	12.4865	5.41965	7.20639	10.686	4.90473	1.62207	2.28712	2.02778	2.54581	3.34119	3.15085	5.26981									ENSMUST00000035105:ENSMUSG00000032518:175:1060:1938	other	2.13913
ENSMUST00000111662:ENSMUSG00000024985:522:2340:3715	2.77979	1.26371	2.7064	3.34638	1.70596	1.14264	0.924295	1.8768	1.62946	1.10595	2.92807	1.78303									ENSMUST00000239474:ENSMUSG00000002546:60:3138:4442	other	1.27129
ENSMUST00000033905:ENSMUSG00000031508:137:1382:2285	30.5024	14.881	12.4641	19.2938	10.2801	6.69405	4.44623	4.57909	2.96712	2.22302	2.8033	4.21347									ENSMUST00000146233:ENSMUSG00000040483:48:867:2597	other	4.32941
ENSMUST00000029214:ENSMUSG00000027671:349:1636:2010	100.862	68.8889	62.8402	76.3398	24.7608	17.1879	18.5407	16.5304	4.07344	4.00797	3.38932	4.61816									ENSMUST00000029179:ENSMUSG00000027650:101:3356:3830	other	1.20951
ENSMUST00000230054:ENSMUSG00000032783:498:2502:2639	12.3762	8.25936	4.30253	9.84683	8.81003	5.77955	4.73813	5.0521	1.40479	1.42907	0.908065	1.94906									ENSMUST00000167111:ENSMUSG00000038975:86:1103:1418	other	1.35157
ENSMUST00000046404:ENSMUSG00000041712:62:1337:3261	56.2901	28.8812	39.4533	34.8799	14.7376	7.76401	12.9916	16.5504	3.8195	3.71989	3.03683	2.1075									ENSMUST00000086763:ENSMUSG00000004730:35:2828:3238	other	1.35756
ENSMUST00000108658:ENSMUSG00000059552:157:1327:1771	195.857	132.442	134.095	125.936	47.1181	32.1355	34.1199	27.5234	4.15672	4.12136	3.93012	4.5756									ENSMUST00000026013:ENSMUSG00000025037:143:1721:4167	other	1.02128
ENSMUST00000113979:ENSMUSG00000026000:297:1494:4461	33.7901	28.926	20.9281	33.8614	15.6034	8.49857	7.6927	6.48333	2.16556	3.40364	2.72051	5.22284									ENSMUST00000020077:ENSMUSG00000019920:46:1234:1565	other	0.777885
ENSMUST00000028802:ENSMUSG00000027326:16:6373:7800	11.0003	6.29603	3.10519	7.1653	6.33914	4.94326	2.01112	2.97103	1.73529	1.27366	1.54401	2.41172									ENSMUST00000059899:ENSMUSG00000061273:206:599:4234	other	0.939322
ENSMUST00000224312:ENSMUSG00000062822:1286:3203:3406	8.91646	5.92833	7.86613	4.65497	4.1613	2.75609	2.31799	5.0278	2.14271	2.15099	3.39352	0.925846									ENSMUST00000070345:ENSMUSG00000056305:35:1727:2244	other	1.17337
ENSMUST00000003152:ENSMUSG00000003068:815:2123:2566	16.9228	11.2188	15.5529	19.5572	28.1017	21.3331	20.0521	20.9939	0.602198	0.525887	0.775623	0.931567									ENSMUST00000163895:ENSMUSG00000033392:133:4054:4112	other	0.686795
ENSMUST00000081721:ENSMUSG00000029687:144:2382:2787	67.3053	31.7565	40.9049	57.4476	38.54	18.6417	23.7218	22.6922	1.74637	1.70352	1.72436	2.5316									ENSMUST00000065111:ENSMUSG00000040455:56:2495:6003	other	0.826416
ENSMUST00000103224:ENSMUSG00000027365:254:5843:7107	10.2368	5.885	4.42476	8.03935	14.8866	14.5865	8.72832	5.91185	0.687651	0.403454	0.506943	1.35987									ENSMUST00000025506:ENSMUSG00000024604:90:1350:2210	other	0.879048
ENSMUST00000027393:ENSMUSG00000026196:339:2634:5659	17.1412	6.32189	7.64297	8.79872	5.64168	2.27175	3.9433	3.3151	3.03831	2.78283	1.93822	2.65413									ENSMUST00000077115:ENSMUSG00000030223:221:3899:5049	other	0.895799
ENSMUST00000147545:ENSMUSG00000048701:179:1586:5511	26.0865	16.2176	26.8818	20.9813	18.1578	12.6073	12.0164	12.9119	1.43666	1.28637	2.2371	1.62495									ENSMUST00000026480:ENSMUSG00000025413:81:1239:2121	other	1.07995
ENSMUST00000090046:ENSMUSG00000033808:29:1709:2897	23.4417	20.6428	15.1427	22.8835	10.9276	10.8244	10.6502	6.34036	2.14518	1.90707	1.42181	3.60917									ENSMUST00000038446:ENSMUSG00000034868:433:949:2143	other	1.05303
ENSMUST00000030320:ENSMUSG00000028582:151:2695:3303	18.5083	11.7835	17.3692	15.9104	24.0347	18.8299	20.2529	14.8675	0.770065	0.625788	0.857614	1.07015									ENSMUST00000102930:ENSMUSG00000009079:21:2004:2174	other	1.25926
ENSMUST00000110242:ENSMUSG00000031864:64:2272:4250	31.958	16.4872	24.4046	29.5611	6.55953	4.06246	3.8466	6.3495	4.872	4.05842	6.34445	4.65567									ENSMUST00000098346:ENSMUSG00000038886:493:3949:6554	other	1.19979
ENSMUST00000006856:ENSMUSG00000006678:44:4439:5346	25.4939	14.1176	12.0266	16.9658	8.50878	4.47693	5.03629	4.52984	2.99619	3.15341	2.38799	3.74534									ENSMUST00000169754:ENSMUSG00000026288:177:3750:4937	other	1.22305
ENSMUST00000108300:ENSMUSG00000027699:167:2906:4086	73.6737	39.308	24.2719	46.931	20.4211	13.2992	8.86621	11.1219	3.60772	2.95565	2.73758	4.21968									ENSMUST00000055808:ENSMUSG00000051391:190:931:3520	other	1.1433
ENSMUST00000054096:ENSMUSG00000037306:821:2696:4715	10.17	4.29435	8.21952	10.9072	9.25376	4.49938	7.93893	6.61076	1.09902	0.954431	1.03534	1.64992									ENSMUST00000239125:ENSMUSG00000017418:203:743:3608	other	0.612364
[truncated: 8,723 more rows]

## Sheet: Figure 3
Figure 3A				Figure 3B										Figure 3C				Figure 3D
[truncated: 5,708 more rows]

## Sheet: Figure 4
Figure 4A								Figure 4B						Figure 4C						Figure 4D			Figure 4E
[truncated: 62 more rows]

[truncated: 10 more sheets: Figure 5, Figure S1, Figure S2, Figure S3, Figure S4, Figure S5, Figure S6, Figure S7, Figure S8, Figure S9]
